# Supplementary material for: How antiretroviral data cleaning reshaped Mozambique’s progress to reaching HIV epidemic control
Source: PLoS One. 2026 Jul 29;21(7):e0354368. doi: 10.1371/journal.pone.0354368 (PMC13419232; doi:10.1371/journal.pone.0354368)
Supplement: S1 File — (XLSX) [file pone.0354368.s001.xlsx]

## Sheet: T1. DEC 2023
						December 2023 (Age)
						0-14					15+
		Table 1: Number of PLHIV on ART by Age Group						10-14			15-19		20+
	Province	District	Health Facility	EMR	Volume	0-4	5-9	10 -14 Fem.	10-14 Male	0-14	15-19 Fem.	15-19 Male	20+ Fem.	20+ Male	15+	Total
	01.NIASSA	CHIMBONILA	CS Chala		Low Volume	4		1		5	2	1	25	15	43	48
	01.NIASSA	CHIMBONILA	CS Mapaco		Low Volume	3	1			4	3		25	16	44	48
	01.NIASSA	CHIMBONILA	CS Chinenge		Low Volume		3	4	2	9			28	12	40	49
	01.NIASSA	CHIMBONILA	CS Colongo		Low Volume	1		1		2			28	19	47	49
	01.NIASSA	CHIMBONILA	CS Machemba		Low Volume	4	5	1		10		2	10	66	78	88
	01.NIASSA	CHIMBONILA	CS Uti		Low Volume	1	2		2	5	1		57	28	86	91
	01.NIASSA	CHIMBONILA	CS Lumbe		Low Volume	2			1	3	13	9	58	64	144	147
	01.NIASSA	CHIMBONILA	CS Machumane		Low Volume	6	7		2	15	2	1	88	43	134	149
	01.NIASSA	CHIMBONILA	CS Namuanica		Low Volume	2	5			7	3		74	76	153	160
	01.NIASSA	CHIMBONILA	CS Mussa		Low Volume	8	6	3		17	8	27	81	39	155	172
	01.NIASSA	CHIMBONILA	CS Cholue		Low Volume	12	3	2	1	18	7		109	76	192	210
	01.NIASSA	CHIMBONILA	CS Lione		Low Volume	13	11	3	4	31	4	1	180	117	302	333
	01.NIASSA	CHIMBONILA	CS Chimbunila		Med Volumn	43	14	14	5	76	40	7	456	232	735	811
	01.NIASSA	CUAMBA	PS Estabelecimento Penitenciário de Cuamba	Yes	Low Volume					0			7	20	27	27
	01.NIASSA	CUAMBA	CS Muicuna		Low Volume			1		1			16	11	27	28
	01.NIASSA	CUAMBA	CS Mutaco		Low Volume			1		1	2		28	17	47	48
	01.NIASSA	CUAMBA	CS Namuntimbua		Low Volume	6	5	1		12	8		15	27	50	62
	01.NIASSA	CUAMBA	CS Muanamunepa		Low Volume	2	2		1	5	1		45	14	60	65
	01.NIASSA	CUAMBA	CS Macaue II		Low Volume	8	1	1		10	2		61	25	88	98
	01.NIASSA	CUAMBA	CS Titimane		Low Volume	1	0	1		2			86	21	107	109
	01.NIASSA	CUAMBA	CS Malapa		Low Volume	5	2		1	8	5		99	44	148	156
	01.NIASSA	CUAMBA	CS Muitetere		Low Volume	3	2	1		6	4	3	87	64	158	164
	01.NIASSA	CUAMBA	CS Mepessene		Low Volume	14	3	1		18	7		101	51	159	177
	01.NIASSA	CUAMBA	CS Namicova		Low Volume	7	3			10	5	2	132	49	188	198
	01.NIASSA	CUAMBA	CS Mucuapa		Low Volume	8	1		1	10	6	1	114	79	200	210
	01.NIASSA	CUAMBA	CS Mujawa		Low Volume	13	2	1		16	5		157	41	203	219
	01.NIASSA	CUAMBA	CS Matias		Low Volume	3	11	5	14	33	19	18	88	71	196	229
	01.NIASSA	CUAMBA	CS Mebolache		Low Volume	6	11	4	2	23	14	5	118	70	207	230
	01.NIASSA	CUAMBA	CS Etatara		Low Volume	3	3	1		7	10		154	79	243	250
	01.NIASSA	CUAMBA	CS Mepica		Low Volume	15		4	1	20	13		161	100	274	294
	01.NIASSA	CUAMBA	CS Napacala		Low Volume	7	6	1	2	16	9	11	191	120	331	347
	01.NIASSA	CUAMBA	CS Meripo	Yes	Low Volume	10	5	1	5	21	16	3	210	144	373	394
	01.NIASSA	CUAMBA	CS Teteriane		Low Volume	13	13	2	4	32	13	6	265	104	388	420
	01.NIASSA	CUAMBA	CS Mitucué	Yes	Low Volume	14	5	3		22	4	2	233	163	402	424
	01.NIASSA	CUAMBA	CS Lúrio		Low Volume	13	14	1	3	31	6		277	151	434	465
	01.NIASSA	CUAMBA	CS Sapura		Med Volumn	19	19	13	6	57	98	18	540	219	875	932
	01.NIASSA	CUAMBA	CS Adine 3	Yes	Med Volumn	32	11	6	7	56	40		616	250	906	962
	01.NIASSA	CUAMBA	CS Militar Cumba	Yes - Military	Med Volumn	7	4	2	4	17	8	4	459	509	980	997
	01.NIASSA	CUAMBA	HD Cuamba	Yes	High Volume	37	41	33	18	129	21	5	1056	791	1873	2002
	01.NIASSA	CUAMBA	CS Cuamba	Yes	High Volume	115	52	19	19	205	191	18	3214	1313	4736	4941
	01.NIASSA	LICHINGA	CS Luiça		Low Volume					0			7	3	10	10
	01.NIASSA	LICHINGA	CS Assumane		Low Volume					0			14	5	19	19
	01.NIASSA	LICHINGA	CS Chilovelo		Low Volume	1	1			2	0		14	3	17	19
	01.NIASSA	LICHINGA	CS Micoco		Low Volume	2	2			4	5		7	11	23	27
	01.NIASSA	LICHINGA	CS Magiga		Low Volume	2	2			4			25	11	36	40
	01.NIASSA	LICHINGA	CS Utumuile		Low Volume			1		1		1	17	21	39	40
	01.NIASSA	LICHINGA	CS Matama		Low Volume	2	3			5			20	16	36	41
	01.NIASSA	LICHINGA	CS Matemangue		Low Volume	2	1			3	1		34	9	44	47
	01.NIASSA	LICHINGA	CS Sambula		Low Volume	4				4		2	23	21	46	50
	01.NIASSA	LICHINGA	CS Nbetazigone		Low Volume			1		1			30	29	59	60
	01.NIASSA	LICHINGA	CS Chiulugo		Low Volume	4	2			6	2	5	59	38	104	110
	01.NIASSA	LICHINGA	PS Estabelecimento Penitenciário Lichinga	Yes	Low Volume					0	2		13	102	117	117
	01.NIASSA	LICHINGA	CS Meponda		Low Volume	7	1	2		10	4		68	35	107	117
	01.NIASSA	LICHINGA	CS Malica		Low Volume	12	5	1		18	5	1	82	17	105	123
	01.NIASSA	LICHINGA	CS Mitava		Low Volume	7	6	3	1	17	14	6	135	73	228	245
	01.NIASSA	LICHINGA	CS Massenger		Low Volume	9	2	1		12	7		211	85	303	315
	01.NIASSA	LICHINGA	CS Nnomba		Low Volume	4	9		2	15	2		236	114	352	367
	01.NIASSA	LICHINGA	CS Cerâmica		Low Volume	16	4	1	2	23	0	1	252	127	380	403
	01.NIASSA	LICHINGA	CS Lulimile	Yes	Med Volumn	21	11	5	7	44	22	2	380	186	590	634
	01.NIASSA	LICHINGA	HP Lichinga	Yes	High Volume	63	63	25	33	184	64	34	1001	816	1915	2099
	01.NIASSA	LICHINGA	CS Namacula	Yes	High Volume	85	82	34	22	223	123	18	1872	896	2909	3132
	01.NIASSA	LICHINGA	CS Chiuaula	Yes	High Volume	104	60	37	36	237	136	33	2221	1142	3532	3769
	01.NIASSA	LICHINGA	CS Lichinga	Yes	High Volume	126	121	54	45	346	99	48	3226	1560	4933	5279
	01.NIASSA	LAGO	CS Wikihi		Low Volume					0			7	3	10	10
	01.NIASSA	LAGO	CS Chigoma		Low Volume		2			2			11	6	17	19
	01.NIASSA	LAGO	CS Mandambuzi		Low Volume		1	1		2	1		11	11	23	25
	01.NIASSA	LAGO	CS Micuio		Low Volume	2				2	1		15	7	23	25
	01.NIASSA	LAGO	CS Lupilichi		Low Volume		1			1			11	20	31	32
	01.NIASSA	LAGO	CS Chiuanga		Low Volume					0			21	16	37	37
	01.NIASSA	LAGO	CS Nkolongue		Low Volume		1	1		2	1		22	14	37	39
	01.NIASSA	LAGO	CS Liziunga		Low Volume	1				1	2	1	19	17	39	40
	01.NIASSA	LAGO	CS Tulo		Low Volume	1	1		1	3	1		19	21	41	44
	01.NIASSA	LAGO	CS Mechumua		Low Volume					0			40	19	59	59
	01.NIASSA	LAGO	CS Ntumba		Low Volume				1	1			32	26	58	59
	01.NIASSA	LAGO	CS Chia		Low Volume		3		5	8	1	1	44	9	55	63
	01.NIASSA	LAGO	CS Ngôo		Low Volume	2	3	2		7	5		33	24	62	69
	01.NIASSA	LAGO	CS Melulucas		Low Volume	2				2	1	1	31	71	104	106
	01.NIASSA	LAGO	CS Ngofi		Low Volume	1	12	2	1	16	4	3	80	41	128	144
	01.NIASSA	LAGO	CS Unidade Militar Base Naval Metangula	Yes - Military	Low Volume	1	1		1	3	5		79	62	146	149
	01.NIASSA	LAGO	CS Messumba		Low Volume	1	2	2	1	6	5	1	128	67	201	207
	01.NIASSA	LAGO	CS Bandeze		Low Volume	4	2		4	10	1	4	149	94	248	258
	01.NIASSA	LAGO	CS Maniamba		Low Volume	13	5		1	19	3	1	166	90	260	279
	01.NIASSA	LAGO	CS Cóbuè		Low Volume	9	2	3	1	15	6	2	222	180	410	425
	01.NIASSA	LAGO	CS Metangula	Yes	High Volume	60	53	21	7	141	42	20	875	433	1370	1511
	01.NIASSA	MAJUNE	CS Riate		Low Volume		1	2		3			4	2	6	9
	01.NIASSA	MAJUNE	CS Lisombe		Low Volume		2			2			4	4	8	10
	01.NIASSA	MAJUNE	CS Muaquia		Low Volume	1	4	1		6	3		4	8	15	21
	01.NIASSA	MAJUNE	CS Lugenda		Low Volume		1			1	1		28	8	37	38
	01.NIASSA	MAJUNE	CS Nairubi		Low Volume	5				5	2		25	15	42	47
	01.NIASSA	MAJUNE	CS Mecualo		Low Volume	4	1			5			29	14	43	48
	01.NIASSA	MAJUNE	CS Metomone		Low Volume	9		2	2	13	3		30	18	51	64
	01.NIASSA	MAJUNE	CS Luambala		Low Volume	3		1		4	4	1	48	18	71	75
	01.NIASSA	MAJUNE	CS Matucuta		Low Volume	4	2	1	1	8	2	1	66	39	108	116
	01.NIASSA	MAJUNE	CS Malanga		Med Volumn	30	11	5	3	49	11	4	393	198	606	655
	01.NIASSA	MANDIMBA	CS Musserepa		Low Volume					0	1		18	12	31	31
	01.NIASSA	MANDIMBA	CS Mezito		Low Volume	2				2	1	1	51	28	81	83
	01.NIASSA	MANDIMBA	CS Mepapa		Low Volume	6	3	1	1	11	3	7	72	27	109	120
	01.NIASSA	MANDIMBA	CS Chanica		Low Volume	7	4			11	8		106	64	178	189
	01.NIASSA	MANDIMBA	CS Lipuzia		Low Volume	3	3	2	1	9	26	26	87	54	193	202
	01.NIASSA	MANDIMBA	CS N'tembo		Low Volume	3	11	1	1	16	12	1	155	50	218	234
	01.NIASSA	MANDIMBA	CS Meluluca		Low Volume	12	4	6	5	27	5		167	76	248	275
	01.NIASSA	MANDIMBA	CS Lussangasse		Low Volume		2	4	1	7	6	12	253	132	403	410
	01.NIASSA	MANDIMBA	CS Mississi		Med Volumn	8	11	4	4	27	20	10	417	209	656	683
	01.NIASSA	MANDIMBA	CS Lissiete		Med Volumn	11	16	6	1	34	24	16	399	226	665	699
	01.NIASSA	MANDIMBA	CS Mitande	Yes	High Volume	55	28	8	9	100	33	7	722	365	1127	1227
	01.NIASSA	MANDIMBA	CS Mandimba	Yes	High Volume	71	73	30	35	209	89	23	2162	1045	3319	3528
	01.NIASSA	MARRUPA	CS Nagir		Low Volume					0			8	2	10	10
	01.NIASSA	MARRUPA	CS Mpamela		Low Volume					0			7	5	12	12
	01.NIASSA	MARRUPA	CS Tumpue		Low Volume			1		1			10	7	17	18
	01.NIASSA	MARRUPA	CS Cumela		Low Volume	2	1			3		1	13	2	16	19
	01.NIASSA	MARRUPA	CS Marrangira		Low Volume	3	3		3	9			22	24	46	55
	01.NIASSA	MARRUPA	HD Marrupa		Low Volume	2	2	1	1	6			27	30	57	63
	01.NIASSA	MARRUPA	CS Mucuaiai		Low Volume	3	3	1		7	1		67	24	92	99
	01.NIASSA	MARRUPA	CS Yaranca		Low Volume	8				8	4		69	39	112	120
	01.NIASSA	MARRUPA	CS Nungo		Low Volume	6	5	3	1	15	2		64	46	112	127
	01.NIASSA	MARRUPA	CS Marrupa		High Volume	67	31	6	9	113	49	4	1047	372	1472	1585
	01.NIASSA	MAÚA	CS Queta		Low Volume				1	1	1		9	8	18	19
	01.NIASSA	MAÚA	CS Muhoco		Low Volume	3	1			4	1	4	21	7	33	37
	01.NIASSA	MAÚA	CS Ntepia		Low Volume	3				3	5	4	23	8	40	43
	01.NIASSA	MAÚA	CS Xapalango		Low Volume	6				6	13		24	6	43	49
	01.NIASSA	MAÚA	CS Maiaca		Low Volume	1	5		1	7	2	1	31	27	61	68
	01.NIASSA	MAÚA	CS Mugoma		Low Volume	7	3			10	9		40	13	62	72
	01.NIASSA	MAÚA	CS Muloloua		Low Volume	4	3			7	1		56	28	85	92
	01.NIASSA	MAÚA	CS Muapula		Low Volume	1	4	1		6			48	46	94	100
	01.NIASSA	MAÚA	CS Maua		High Volume	33	22	12	9	76	49	7	622	295	973	1049
	01.NIASSA	MAVAGO	CS Ligogo		Low Volume					0		5	0		5	5
	01.NIASSA	MAVAGO	CS Milepa		Low Volume					0			5	3	8	8
	01.NIASSA	MAVAGO	CS Nkalapa		Low Volume	4	1			5			27	14	41	46
	01.NIASSA	MAVAGO	CS Nsawize		Low Volume	1		0		1	3		38	23	64	65
	01.NIASSA	MAVAGO	CS Mavago		Low Volume	18	2	3	2	25	10	2	206	96	314	339
	01.NIASSA	MECANHELAS	CS Ritande		Low Volume					0			8		8	8
	01.NIASSA	MECANHELAS	CS Khomone		Low Volume	3	1	1		5			5	2	7	12
	01.NIASSA	MECANHELAS	CS Heber		Low Volume	3	1			4			8	3	11	15
	01.NIASSA	MECANHELAS	CS Muhala		Low Volume			1	1	2	1	2	15	8	26	28
	01.NIASSA	MECANHELAS	CS Mbolera		Low Volume	3				3	1		23	14	38	41
	01.NIASSA	MECANHELAS	CS Nsuwa		Low Volume	1				1	2	4	23	11	40	41
	01.NIASSA	MECANHELAS	CS Bero		Low Volume	1				1	3		26	15	44	45
	01.NIASSA	MECANHELAS	CS Candulo		Low Volume	2	2		1	5	4		17	30	51	56
	01.NIASSA	MECANHELAS	CS Mecomera		Low Volume	3	1	1		5	1	1	19	31	52	57
	01.NIASSA	MECANHELAS	CS Nanhumba		Low Volume					0	9	7	51	5	72	72
	01.NIASSA	MECANHELAS	CS Muhurune		Low Volume	2	2			4	4	2	27	51	84	88
	01.NIASSA	MECANHELAS	CS Muetiha		Low Volume	2	1			3	4	1	35	59	99	102
	01.NIASSA	MECANHELAS	CS Sale		Low Volume	7	4	1	4	16	5	1	64	57	127	143
	01.NIASSA	MECANHELAS	CS Naveia		Low Volume	3	4	2	2	11	44	6	65	62	177	188
	01.NIASSA	MECANHELAS	CS Chamba		Low Volume	3	12	3		18	9	2	239	62	312	330
	01.NIASSA	MECANHELAS	CS Caronga		Low Volume	17	10	1	2	30	11	1	168	123	303	333
	01.NIASSA	MECANHELAS	CS Kumulike		Low Volume	22	31	7	11	71	12	4	268	129	413	484
	01.NIASSA	MECANHELAS	CS Chiuta		Med Volumn	10	6	2	6	24	20	21	323	326	690	714
	01.NIASSA	MECANHELAS	CS Chissaua	Yes	Med Volumn	25	12	15	13	65	48	11	572	275	906	971
	01.NIASSA	MECANHELAS	CS Entre-Lagos	Yes	High Volume	40	38	45	56	179	31	63	653	430	1177	1356
	01.NIASSA	MECANHELAS	CS Mecanhelas	Yes	High Volume	64	71	28	30	193	102	36	1628	998	2764	2957
	01.NIASSA	MECULA	CS Ntimbo		Low Volume				1	1			6	2	8	9
	01.NIASSA	MECULA	CS Macalange		Low Volume	1	1			2			5	4	9	11
	01.NIASSA	MECULA	CS Naulala		Low Volume					0		1	4	7	12	12
	01.NIASSA	MECULA	CS Gomba		Low Volume					0			9	5	14	14
	01.NIASSA	MECULA	CS Matondovela		Low Volume	1				1	1	9	6	1	17	18
	01.NIASSA	MECULA	CS Mbamba		Low Volume				3	3	1		22	4	27	30
	01.NIASSA	MECULA	CS Lugenda		Low Volume	6	4	1	1	12	6		19	24	49	61
	01.NIASSA	MECULA	CS Mecula		Low Volume	34	19	12	4	69	8	5	303	95	411	480
	01.NIASSA	METARICA	CS Niputa		Low Volume		1			1			4	4	8	9
	01.NIASSA	METARICA	CS Mepuera		Low Volume					0			11	5	16	16
	01.NIASSA	METARICA	CS Mecunica		Low Volume	1				1			19	5	24	25
	01.NIASSA	METARICA	CS Muhemela		Low Volume	1		1		2	2		31	6	39	41
	01.NIASSA	METARICA	CS Namicunde		Low Volume	3	1			4	1		44	28	73	77
	01.NIASSA	METARICA	CS Nacumua		Low Volume	5	1			6			49	27	76	82
	01.NIASSA	METARICA	CS Metarica	Yes	Med Volumn	19	21	9	2	51	38	2	485	388	913	964
	01.NIASSA	MUEMBE	CS Longolela		Low Volume					0			3	2	5	5
	01.NIASSA	MUEMBE	CS Lucheta		Low Volume					0			8	1	9	9
	01.NIASSA	MUEMBE	CS Ligogolo		Low Volume		2		1	3	1		25	15	41	44
	01.NIASSA	MUEMBE	CS Lutuesse		Low Volume		1	1	1	3	3		31	12	46	49
	01.NIASSA	MUEMBE	CS Nzizi		Low Volume	3		5	9	17	1		26	36	63	80
	01.NIASSA	MUEMBE	CS Chiuanjota		Low Volume	2	6		4	12	7	1	62	16	86	98
	01.NIASSA	MUEMBE	CS Muembe		Low Volume	21	11	4	1	37	8	2	231	112	353	390
	01.NIASSA	NGAÚMA	CS Chicoa		Low Volume	3	1			4			21	10	31	35
	01.NIASSA	NGAÚMA	CS Lupalane		Low Volume	2	2			4			28	13	41	45
	01.NIASSA	NGAÚMA	CS Chamba		Low Volume	2	3		2	7	1		49	34	84	91
	01.NIASSA	NGAÚMA	CS Saite		Low Volume	1				1	2		60	40	102	103
	01.NIASSA	NGAÚMA	CS N'gauma		Low Volume	7	8	5	4	24	2	2	91	39	134	158
	01.NIASSA	NGAÚMA	CS Chissimbir		Low Volume	4	3	1	2	10		4	105	42	151	161
	01.NIASSA	NGAÚMA	CS Chiguaja		Low Volume	3	6	1		10	2		117	46	165	175
	01.NIASSA	NGAÚMA	CS Itepela		Low Volume	7	4	6	1	18	4	3	116	75	198	216
	01.NIASSA	NGAÚMA	CS Luelele		Low Volume	9	6	3		18	4	2	145	64	215	233
	01.NIASSA	NGAÚMA	CS Massangulo	Yes	High Volume	37	16	6	6	65	55	12	657	455	1179	1244
	01.NIASSA	NIPEPE	CS Manlia		Low Volume					0	2		11	11	24	24
	01.NIASSA	NIPEPE	CS Napalave		Low Volume	2				2	5		11	14	30	32
	01.NIASSA	NIPEPE	CS Muluco		Low Volume	2				2		1	29	9	39	41
	01.NIASSA	NIPEPE	CS Uachila		Low Volume					0	2	1	23	17	43	43
	01.NIASSA	NIPEPE	CS Natil		Low Volume	1			1	2	1	1	34	20	56	58
	01.NIASSA	NIPEPE	CS Metarica Lurio		Low Volume	6	1			7	2		37	22	61	68
	01.NIASSA	NIPEPE	CS Cheia Cheia		Low Volume	1		1	1	3	3	3	45	30	81	84
	01.NIASSA	NIPEPE	CS Nveriua		Low Volume	2	4			6			47	32	79	85
	01.NIASSA	NIPEPE	CS Nipepe		Med Volumn	42	15	24	16	97	50	20	572	205	847	944
	01.NIASSA	SANGA	CS Maumbica		Low Volume	2	2			4			5	1	6	10
	01.NIASSA	SANGA	CS Chitula		Low Volume					0			6	7	13	13
	01.NIASSA	SANGA	CS Nacawale		Low Volume	1				1			10	2	12	13
	01.NIASSA	SANGA	CS Madjedje (II Congresso)		Low Volume					0			9	6	15	15
	01.NIASSA	SANGA	CS Mbagarrila		Low Volume	2	1			3			9	6	15	18
	01.NIASSA	SANGA	CS Mbemba		Low Volume			1		1			18	6	24	25
	01.NIASSA	SANGA	CS Unango-Velho		Low Volume			1		1			30	8	38	39
	01.NIASSA	SANGA	CS Lumbiza		Low Volume	1	3			4	6	2	49	36	93	97
	01.NIASSA	SANGA	CS Macaloge		Low Volume	3	3			6	1	2	66	35	104	110
	01.NIASSA	SANGA	CS Ngongote		Low Volume	1	1			2			81	41	122	124
	01.NIASSA	SANGA	CS Malemia		Low Volume	6	7	1	4	18	5		107	58	170	188
	01.NIASSA	SANGA	CS Nansinhenje		Low Volume	3	3			6	8	1	115	58	182	188
	01.NIASSA	SANGA	CS Licole		Low Volume	2	4		2	8	9		164	78	251	259
	01.NIASSA	SANGA	CS 7 De Setembro		Med Volumn	20	21	5	7	53	23	2	310	175	510	563
	01.NIASSA	MECULA	CS Mucorria							0					0	0
	02.CABO DELGADO	ANCUABE	CS Ngura		Low Volume	1	5	1		7			35	19	54	61
	02.CABO DELGADO	ANCUABE	CS Nacuale		Low Volume	5		1	2	8	13	8	142	81	244	252
	02.CABO DELGADO	ANCUABE	CS Minhewene		Low Volume	12	8	2		22	28	5	230	66	329	351
	02.CABO DELGADO	ANCUABE	CS Ngewe		Med Volumn	23	10	6	1	40	18		404	209	631	671
	02.CABO DELGADO	ANCUABE	CS Mariri	Yes	High Volume	27	2	7	1	37	88	20	658	451	1217	1254
	02.CABO DELGADO	ANCUABE	CS Ntutupue	Yes	High Volume	37	22	0	2	61	62	5	903	523	1493	1554
	02.CABO DELGADO	ANCUABE	CS Ancuabe	Yes	High Volume	109	33	23	8	173	82	10	1238	576	1906	2079
	02.CABO DELGADO	ANCUABE	CS Mesa	Yes	High Volume	61	28	9	1	99	95	17	1237	699	2048	2147
	02.CABO DELGADO	ANCUABE	CS Metoro	Yes	High Volume	113	58	21	2	194	143	12	1988	1038	3181	3375
	02.CABO DELGADO	BALAMA	CS Muape		Low Volume	2	1	1		4	10	4	16	52	82	86
	02.CABO DELGADO	BALAMA	CS Metata		Low Volume	4	1			5			78	47	125	130
	02.CABO DELGADO	BALAMA	CS Murripa		Low Volume	17	3	1	1	22	4	1	114	62	181	203
	02.CABO DELGADO	BALAMA	CS Ntete		Low Volume		1			1	12		151	86	249	250
	02.CABO DELGADO	BALAMA	CS Impiri		Low Volume	10	4	1	2	17	18	7	155	107	287	304
	02.CABO DELGADO	BALAMA	CS KueKue		Low Volume	13	3	2		18	16	1	205	107	329	347
	02.CABO DELGADO	BALAMA	CS Mavala		Low Volume	14	11	2	1	28	19		254	114	387	415
	02.CABO DELGADO	BALAMA	CS Balama	Yes	High Volume	115	30	17	23	185	133	20	1394	829	2376	2561
	02.CABO DELGADO	CHIÚRE	CS Muege		Low Volume	3	4	1	1	9	6		101	91	198	207
	02.CABO DELGADO	CHIÚRE	CS Mazeze		Low Volume	9	5	1		15	6	4	134	126	270	285
	02.CABO DELGADO	CHIÚRE	CS Papa Francisco Marrupa		Low Volume	9	7	2		18	1	1	211	114	327	345
	02.CABO DELGADO	CHIÚRE	CS Marera		Low Volume	14	8	1		23	24	16	209	114	363	386
	02.CABO DELGADO	CHIÚRE	CS Namogelia	Yes	Med Volumn	7	4	3	2	16	4	11	374	313	702	718
	02.CABO DELGADO	CHIÚRE	CS M'mala		Med Volumn	17	8			25	15	2	347	367	731	756
	02.CABO DELGADO	CHIÚRE	PS Bilibiza		Med Volumn	11	5	1	5	22	29	24	423	302	778	800
	02.CABO DELGADO	CHIÚRE	CS Catapua		High Volume	29	17	15	11	72	74	41	642	386	1143	1215
	02.CABO DELGADO	CHIÚRE	CS Nakoto	Yes	High Volume	18	8	29	131	186	4	438	451	258	1151	1337
	02.CABO DELGADO	CHIÚRE	CS Chiure Velho	Yes	High Volume	29	22	6		57	73	10	702	525	1310	1367
	02.CABO DELGADO	CHIÚRE	CS Samora Machel	Yes	High Volume	43	27	13	1	84	81	11	901	679	1672	1756
	02.CABO DELGADO	CHIÚRE	CS Ocua	Yes	High Volume	60	31	17	1	109	88	15	1799	943	2845	2954
	02.CABO DELGADO	CHIÚRE	HD Chiure	Yes	High Volume	282	211	79	66	638	382	61	6400	3404	10247	10885
	02.CABO DELGADO	PEMBA	CS Maringanha		Low Volume		4		1	5	1		53	24	78	83
	02.CABO DELGADO	PEMBA	PS Base Naval Pemba	Yes - Military	Low Volume			2		2	7		75	160	242	244
	02.CABO DELGADO	PEMBA	CS Paquite		Low Volume	8	11	1	2	22	6	1	327	87	421	443
	02.CABO DELGADO	PEMBA	CS Chuiba		Med Volumn	32	14	12	9	67	41	7	507	206	761	828
	02.CABO DELGADO	PEMBA	CS 18 de Outubro		Med Volumn	11	10		6	27	23		624	249	896	923
	02.CABO DELGADO	PEMBA	CS B. Ingonane	Yes	High Volume	9	28	14	15	66	10	17	308	665	1000	1066
	02.CABO DELGADO	PEMBA	CS B. Muxara	Yes	High Volume	46	22	12	8	88	39		1016	550	1605	1693
	02.CABO DELGADO	PEMBA	CS Mahate	Yes	High Volume	58	31	21	5	115	77	11	1107	703	1898	2013
	02.CABO DELGADO	PEMBA	CS B. Cimento	Yes	High Volume	46	55	11	15	127	74	17	1406	973	2470	2597
	02.CABO DELGADO	PEMBA	HP Pemba	Yes	High Volume	127	81	30	31	269	55	39	1199	1106	2399	2668
	02.CABO DELGADO	PEMBA	CS B. Cariocó	Yes	High Volume	94	116	29	31	270	144	30	2121	1112	3407	3677
	02.CABO DELGADO	PEMBA	CS Eduardo Mondlane	Yes	High Volume	113	77	34	16	240	124	4	2230	1229	3587	3827
	02.CABO DELGADO	PEMBA	CS Natite	Yes	High Volume	139	114	49	38	340	174	29	3500	2144	5847	6187
	02.CABO DELGADO	IBO	CS Matemo		Low Volume					0			18	19	37	37
	02.CABO DELGADO	IBO	CS Quirimba		Low Volume	5	4			9	5	4	135	98	242	251
	02.CABO DELGADO	IBO	CS Ibo		Med Volumn	19	3		1	23	13	1	317	161	492	515
	02.CABO DELGADO	MACOMIA	CS Macomia		High Volume	25	17	7	6	55	39	3	822	586	1450	1505
	02.CABO DELGADO	MECUFI	CS Natuco		Low Volume	10	4	1	1	16	2		137	73	212	228
	02.CABO DELGADO	MECUFI	CS Murrebue		Med Volumn	32	19	11	3	65	32	13	449	56	550	615
	02.CABO DELGADO	MECUFI	CS Mecufi	Yes	High Volume	70	34	13	5	122	34	3	768	402	1207	1329
	02.CABO DELGADO	MELUCO	CS Ravia		Low Volume					0	3		18	6	27	27
	02.CABO DELGADO	MELUCO	CS Meluco		High Volume	93	34	1	13	141	101	31	1041	492	1665	1806
	02.CABO DELGADO	METUGE	CS Ntessa		Low Volume	6	2			8	1		16	10	27	35
	02.CABO DELGADO	METUGE	CS Nacuta		High Volume	15	33	9	7	64	18	3	541	528	1090	1154
	02.CABO DELGADO	METUGE	CS Mieze	Yes	High Volume	48	36	9	3	96	29	3	992	592	1616	1712
	02.CABO DELGADO	METUGE	CS Nanlia		High Volume	42	16	11	13	82	71	42	1054	656	1823	1905
	02.CABO DELGADO	METUGE	CS Metuge	Yes	High Volume	27	44	7	11	89	47	17	1256	562	1882	1971
	02.CABO DELGADO	MOCÍMBOA DA PRAIA	CS Diaca		Med Volumn	14	12	5	1	32	26	10	424	160	620	652
	02.CABO DELGADO	MOCÍMBOA DA PRAIA	CS Nanduadua		Med Volumn	29	22	8	2	61	32	13	396	279	720	781
	02.CABO DELGADO	MOCÍMBOA DA PRAIA	HR Mocimboa da Praia		High Volume	36	25	8	17	86	14	469	357	356	1196	1282
	02.CABO DELGADO	MONTEPUEZ	CS Papa Francisco Nikwapa		Low Volume	4	4	4	6	18	14	2	100	57	173	191
	02.CABO DELGADO	MONTEPUEZ	CS Nairoto		Low Volume	24	4	1		29	6		135	65	206	235
	02.CABO DELGADO	MONTEPUEZ	CS Ntapata		Low Volume	8	8	4	3	23	5	1	171	97	274	297
	02.CABO DELGADO	MONTEPUEZ	CS Linde		Low Volume	7	2	1		10	48	1	233	134	416	426
	02.CABO DELGADO	MONTEPUEZ	PS Centro Instrução e Formação Montepuez	Yes - Military	Low Volume		1		1	2	7	1	329	121	458	460
	02.CABO DELGADO	MONTEPUEZ	CS Napai		Med Volumn	26	6	7	2	41	40	9	285	162	496	537
	02.CABO DELGADO	MONTEPUEZ	CS Nropa		Med Volumn	9	1	2	1	13	23	11	477	212	723	736
	02.CABO DELGADO	MONTEPUEZ	CS Mirate		High Volume	17	8	1	1	27	43	3	575	375	996	1023
	02.CABO DELGADO	MONTEPUEZ	CS Mapupulo		High Volume	25	29	11	9	74	37	12	843	410	1302	1376
	02.CABO DELGADO	MONTEPUEZ	CS Namueto		High Volume	73	33	37	26	169	100	39	850	234	1223	1392
	02.CABO DELGADO	MONTEPUEZ	CS Niuhula	Yes	High Volume	70	25	14	10	119	112	4	1075	577	1768	1887
	02.CABO DELGADO	MONTEPUEZ	CS Namanhumbiri	Yes	High Volume	61	51	3	5	120	115	14	1651	1040	2820	2940
	02.CABO DELGADO	MONTEPUEZ	HR Montepuez	Yes	High Volume	50	91	4	5	150	9	12	1672	1411	3104	3254
	02.CABO DELGADO	MONTEPUEZ	CS Montepuez	Yes	High Volume	160	61	23	12	256	239	21	3205	1235	4700	4956
	02.CABO DELGADO	MUEDA	PS Negomano		Low Volume				1	1			20	8	28	29
	02.CABO DELGADO	MUEDA	CS Namatil		Low Volume	1	9	3	3	16	8	2	204	78	292	308
	02.CABO DELGADO	MUEDA	CS N'gapa		Low Volume	11	2	3	4	20	25	9	238	161	433	453
	02.CABO DELGADO	MUEDA	CS Chapa		Med Volumn	12	12	3	1	28	38	1	351	211	601	629
	02.CABO DELGADO	MUEDA	CS Nandimba		Med Volumn	22	24	4	9	59	15	5	280	348	648	707
	02.CABO DELGADO	MUEDA	CS Chilinde		Med Volumn	16	3	2	3	24	17	6	450	232	705	729
	02.CABO DELGADO	MUEDA	CS Nimo		Med Volumn	19	9	10	1	39	38	1	493	286	818	857
	02.CABO DELGADO	MUEDA	CS Chudi		High Volume	43	24	12	2	81	47	3	743	407	1200	1281
	02.CABO DELGADO	MUEDA	CS Mbuo	Yes	High Volume	26	42	19	18	105	37	12	1024	570	1643	1748
	02.CABO DELGADO	MUEDA	CS M'peme	Yes	High Volume	70	72	32	32	206	97	109	1016	1304	2526	2732
	02.CABO DELGADO	MUEDA	HR Mueda	Yes	High Volume	166	206	96	76	544	316	64	5598	2701	8679	9223
	02.CABO DELGADO	MUIDUMBE	CS Namacande		Low Volume	2	4		1	7	5		106	78	189	196
	02.CABO DELGADO	MUIDUMBE	CS Muatide		Med Volumn	3	1		1	5	14	3	312	233	562	567
	02.CABO DELGADO	MUIDUMBE	CS Miteda		High Volume	60	56	24	30	170	158	61	1933	1101	3253	3423
	02.CABO DELGADO	NAMUNO	CS Namacaca		Low Volume	7	1	2		10			75	52	127	137
	02.CABO DELGADO	NAMUNO	CS Hucula		Low Volume	5		1	2	8	3	3	187	136	329	337
	02.CABO DELGADO	NAMUNO	CS Namrapa (EP2)		Low Volume	8	3	6	4	21	6		174	171	351	372
	02.CABO DELGADO	NAMUNO	CS Papai		Low Volume	17	2			19	48	4	161	182	395	414
	02.CABO DELGADO	NAMUNO	CS Machoca		Med Volumn	14	5	7	1	27	33	9	436	240	718	745
	02.CABO DELGADO	NAMUNO	CS Nicuita		Med Volumn	34	4	2	2	42	42	7	371	286	706	748
	02.CABO DELGADO	NAMUNO	CS Meloco		Med Volumn	18	5			23	47	14	516	291	868	891
	02.CABO DELGADO	NAMUNO	CS Ncumpe		High Volume	10	7	4	1	22	11	15	699	343	1068	1090
	02.CABO DELGADO	NAMUNO	CS Namuno	Yes	High Volume	79	30	16	7	132	107	16	1704	962	2789	2921
	02.CABO DELGADO	NANGADE	CS N'tamba	Yes	High Volume	15	36	12	15	78	40	5	727	397	1169	1247
	02.CABO DELGADO	NANGADE	CS Nangade	Yes	High Volume	38	29	17	12	96	40	14	884	397	1335	1431
	02.CABO DELGADO	PALMA	CS Quionga		Low Volume					0			25	3	28	28
	02.CABO DELGADO	PALMA	CS Maganja		Low Volume	1				1	1		26	10	37	38
	02.CABO DELGADO	PALMA	CS Muite		Low Volume		3			3			51	12	63	66
	02.CABO DELGADO	PALMA	CS Olumbe		Low Volume	4				4	2	2	64	15	83	87
	02.CABO DELGADO	PALMA	CS Quitunda		Low Volume	12	6	7	1	26	9	1	169	102	281	307
	02.CABO DELGADO	PALMA	CS Palma		High Volume	53	15	10	7	85	42	5	886	439	1372	1457
	02.CABO DELGADO	QUISSANGA	CS Mahate		Low Volume	2	1	3		6	1		42	20	63	69
	02.CABO DELGADO	QUISSANGA	CS Bilibiza		Low Volume	2	2	1		5	2		83	37	122	127
	02.CABO DELGADO	QUISSANGA	CS Nacoba		Low Volume	6	2	1	2	11	5	1	82	44	132	143
	02.CABO DELGADO	QUISSANGA	CS Quissanga		Low Volume	7	2	2		11	7		199	101	307	318
	02.CABO DELGADO	MACOMIA	CS Chai							0					0	0
	02.CABO DELGADO	MACOMIA	CS Mucojo							0					0	0
	02.CABO DELGADO	MACOMIA	CS Naunde							0					0	0
	02.CABO DELGADO	MACOMIA	CS Nguida							0					0	0
	02.CABO DELGADO	MACOMIA	CS Quaterajo							0					0	0
	02.CABO DELGADO	MACOMIA	PS Piquewe							0					0	0
	02.CABO DELGADO	MELUCO	CS Imbada							0					0	0
	02.CABO DELGADO	MELUCO	CS Minhanha							0					0	0
	02.CABO DELGADO	MELUCO	CS Muaguide							0					0	0
	02.CABO DELGADO	MOCÍMBOA DA PRAIA	CS Mangoma							0					0	0
	02.CABO DELGADO	MOCÍMBOA DA PRAIA	CS Mbau							0					0	0
	02.CABO DELGADO	MOCÍMBOA DA PRAIA	CS Milamba							0					0	0
	02.CABO DELGADO	MOCÍMBOA DA PRAIA	CS Quelimane							0					0	0
	02.CABO DELGADO	MUIDUMBE	CS Chitunda							0					0	0
	02.CABO DELGADO	MUIDUMBE	CS Miangalewa							0					0	0
	02.CABO DELGADO	MUIDUMBE	CS Muambula							0					0	0
	02.CABO DELGADO	MUIDUMBE	CS Ntchinga							0					0	0
	02.CABO DELGADO	NANGADE	CS Muhia							0					0	0
	02.CABO DELGADO	NANGADE	CS Nkonga							0					0	0
	02.CABO DELGADO	NANGADE	CS N'toli							0					0	0
	02.CABO DELGADO	PALMA	CS Pundanhari							0					0	0
	02.CABO DELGADO	QUISSANGA	CS Cagembe							0					0	0
	02.CABO DELGADO	QUISSANGA	CS Tororo							0					0	0
	03.NAMPULA	ANGOCHE	CS Gelo		Low Volume	2	3	1		6	7		47	56	110	116
	03.NAMPULA	ANGOCHE	CS Mutucuti		Low Volume	5	1			6	4		123	71	198	204
	03.NAMPULA	ANGOCHE	CS Natir		Low Volume	8	21	5		34	17		122	43	182	216
	03.NAMPULA	ANGOCHE	CS Josina Machel		Low Volume	7	1	1	2	11	8		160	72	240	251
	03.NAMPULA	ANGOCHE	CS Inguri		Low Volume	17	5	3	1	26	29	1	192	18	240	266
	03.NAMPULA	ANGOCHE	CS Sangage		Low Volume	6	4		1	11	6	2	199	89	296	307
	03.NAMPULA	ANGOCHE	CS Catamoio		Low Volume	2		1	3	6	5	111	160	78	354	360
	03.NAMPULA	ANGOCHE	CS Malatane		Low Volume	12	5	1	2	20	16	4	253	136	409	429
	03.NAMPULA	ANGOCHE	CS Mirrepe		Low Volume	19	5		4	28	12	3	256	132	403	431
	03.NAMPULA	ANGOCHE	CS Aube		Low Volume	39	21	3	4	67	9	3	338	52	402	469
	03.NAMPULA	ANGOCHE	CS Namaponda		Low Volume	10	20	5	8	43	19		267	164	450	493
	03.NAMPULA	ANGOCHE	CS Mucual		Med Volumn	13	11	2		26	3		351	164	518	544
	03.NAMPULA	ANGOCHE	CS Namitoria	Yes	High Volume	99	34	5	4	142	113	3	1155	847	2118	2260
	03.NAMPULA	ANGOCHE	HR Angoche	Yes	High Volume	305	113	45	40	503	201	35	2909	1671	4816	5319
	03.NAMPULA	NAMPULA	CS Naholoco		Low Volume	2				2	2	2	26	21	51	53
	03.NAMPULA	NAMPULA	PS Mutauanha		Low Volume			1		1			94	40	134	135
	03.NAMPULA	NAMPULA	CS Mucova		Low Volume	10	5	1	1	17	14	1	115	74	204	221
	03.NAMPULA	NAMPULA	CS Namachilo (MOMALA)		Low Volume	7	1	1	1	10	10	2	143	65	220	230
	03.NAMPULA	NAMPULA	CS O.T.M.		Low Volume			1	2	3	2		67	180	249	252
	03.NAMPULA	NAMPULA	HC Nampula	Yes	Low Volume	43	41	25	26	135	4		93	51	148	283
	03.NAMPULA	NAMPULA	CS Namiconha		Low Volume	7	6	2	4	19			191	192	383	402
	03.NAMPULA	NAMPULA	CS Penitenciaria	Yes	Med Volumn					0		7		515	522	522
	03.NAMPULA	NAMPULA	CS Niarro	Yes	High Volume	36	26	14	5	81	41	2	708	426	1177	1258
	03.NAMPULA	NAMPULA	CS Maratene	Yes	High Volume	59	27	26	22	134	58	7	557	657	1279	1413
	03.NAMPULA	NAMPULA	CS Mucuache		High Volume	26	11	10	9	56	40		842	485	1367	1423
	03.NAMPULA	NAMPULA	CS Namicopo	Yes	High Volume	201	75	66	30	372	223	76	455	479	1233	1605
	03.NAMPULA	NAMPULA	CS Anchilo	Yes	High Volume	58	22	1	61	142	2	4	1227	624	1857	1999
	03.NAMPULA	NAMPULA	CS Napipine	Yes	High Volume	73	37	25	20	155	97	8	1335	542	1982	2137
	03.NAMPULA	NAMPULA	CS Namutequeliua	Yes	High Volume	97	39	16	9	161	121	10	1543	634	2308	2469
	03.NAMPULA	NAMPULA	CS Mutavarex	Yes	High Volume	93	52	19	11	175	99	23	1531	732	2385	2560
	03.NAMPULA	NAMPULA	CS Namiepe	Yes	High Volume	138	23	11	8	180	154	14	1670	893	2731	2911
	03.NAMPULA	NAMPULA	HG Marrere	Yes	High Volume	248	133	53	28	462	153	58	2790	1845	4846	5308
	03.NAMPULA	NAMPULA	PS Anexo (Psiquiatrico)	Yes	High Volume	168	98	13	10	289	184	100	3403	1508	5195	5484
	03.NAMPULA	NAMPULA	HM Nampula	Yes - Military	High Volume	145	133	59	38	375	157	36	3988	2464	6645	7020
	03.NAMPULA	NAMPULA	CS 1 de Maio	Yes	High Volume	214	196	81	65	556	217	46	5566	2784	8613	9169
	03.NAMPULA	NAMPULA	CS 25 de Setembro	Yes	High Volume	232	144	93	136	605	367	106	6741	3131	10345	10950
	03.NAMPULA	NAMPULA	CS Muhala Expansão	Yes	High Volume	344	213	133	91	781	321	74	7525	4784	12704	13485
	03.NAMPULA	ERATI	CS Kutua		Low Volume		1			1			7	10	17	18
	03.NAMPULA	ERATI	CS Intuto		Low Volume	4	4	3	2	13	7		110	70	187	200
	03.NAMPULA	ERATI	CS Nantoge		Low Volume	5	3			8	12		140	73	225	233
	03.NAMPULA	ERATI	CS Tubruto (25 Junho)		Low Volume	1	5	1	2	9	14	13	236	102	365	374
	03.NAMPULA	ERATI	CS Jacoco		Med Volumn	7	1	1		9	88	14	296	201	599	608
	03.NAMPULA	ERATI	CS Namiroa		Med Volumn	25	4	2	2	33	33	7	348	232	620	653
	03.NAMPULA	ERATI	CS Samora Machel		Med Volumn	21	3	7	6	37	118	73	407	346	944	981
	03.NAMPULA	ERATI	CS Mirrote		High Volume	45	16	13	2	76	77	12	638	510	1237	1313
	03.NAMPULA	ERATI	CS Odinepa	Yes	High Volume	38	28	9	14	89	33	4	819	653	1509	1598
	03.NAMPULA	ERATI	HR Namapa	Yes	High Volume	195	59	36	19	309	295	35	3260	1860	5450	5759
	03.NAMPULA	ERATI	CS Alua	Yes	High Volume	190	109	104	49	452	932	720	2337	1905	5894	6346
	03.NAMPULA	ILHA DE MOÇAMBIQUE	PS Ampara		Low Volume	5	2	1	4	12	4	2	61	24	91	103
	03.NAMPULA	ILHA DE MOÇAMBIQUE	CS Muchela (Sangage)		Low Volume	14	8	25	8	55	67	7	192	112	378	433
	03.NAMPULA	ILHA DE MOÇAMBIQUE	CS Macicate		Low Volume	12	3	24	7	46	60	8	210	117	395	441
	03.NAMPULA	ILHA DE MOÇAMBIQUE	CS Lumbo	Yes	High Volume	174	61	3	9	247	68	7	1249	784	2108	2355
	03.NAMPULA	ILHA DE MOÇAMBIQUE	CS Ilha de Moçambique	Yes	High Volume	150	33	20	15	218	238	184	987	882	2291	2509
	03.NAMPULA	LALAUA	CS Mululi		Low Volume					0		8	11		19	19
	03.NAMPULA	LALAUA	CS Naculue		Low Volume	1	1	1		3	1		29	7	37	40
	03.NAMPULA	LALAUA	CS Naquessa		Low Volume	2	1			3	4	1	29	21	55	58
	03.NAMPULA	LALAUA	CS Muesseleque		Low Volume	3				3	1	1	34	43	79	82
	03.NAMPULA	LALAUA	CS Meti		Low Volume	5			3	8	2	2	49	22	75	83
	03.NAMPULA	LALAUA	CS Lurio		Low Volume	1	1	2	1	5		1	54	52	107	112
	03.NAMPULA	LALAUA	CS Namige		Low Volume	5	2			7	5	1	92	48	146	153
	03.NAMPULA	LALAUA	CS Lalaua	Yes	High Volume	78	53	11	9	151	45	13	1440	948	2446	2597
	03.NAMPULA	LARDE	CS Cotocuane		Low Volume	2	2			4	2		52	42	96	100
	03.NAMPULA	LARDE	PS Nambilane		Low Volume	5		2	1	8	2		110	49	161	169
	03.NAMPULA	LARDE	PS Najaca		Low Volume	11	8		1	20	3	3	127	77	210	230
	03.NAMPULA	LARDE	CS Moneia		Low Volume	11	10	1	1	23	13	12	169	56	250	273
	03.NAMPULA	LARDE	CS Mucuali		Low Volume	15	7	2	1	25	23	3	409	32	467	492
	03.NAMPULA	LARDE	CS Guarneia		Med Volumn	37	6	9	7	59	14	1	313	149	477	536
	03.NAMPULA	LARDE	CS Marrupanama		Med Volumn	20	6	1	1	28	20	1	580	321	922	950
	03.NAMPULA	LARDE	CS Topuito		Med Volumn	47	26	8	2	83	33		596	255	884	967
	03.NAMPULA	LARDE	CS Larde		High Volume	162	34	7	6	209	66	13	658	391	1128	1337
	03.NAMPULA	LIUPO	CS Mocone		Low Volume	1				1	1	1	28	12	42	43
	03.NAMPULA	LIUPO	CS Nakakana		Low Volume	4				4	2		59	34	95	99
	03.NAMPULA	LIUPO	CS Quinga		Low Volume	4	8	3	1	16			196	92	288	304
	03.NAMPULA	LIUPO	CS Liupo		Low Volume	25	8	8	1	42	15	1	296	145	457	499
	03.NAMPULA	MALEMA	CS Murumbo		Low Volume	2	1			3	6	1	29	24	60	63
	03.NAMPULA	MALEMA	CS Chuhulo		Low Volume	1	2		1	4	6	2	42	34	84	88
	03.NAMPULA	MALEMA	CS Nataleia		Low Volume	1	1	1		3	6		51	29	86	89
	03.NAMPULA	MALEMA	CS Niona		Low Volume					0	6	3	48	37	94	94
	03.NAMPULA	MALEMA	CS Murripa		Low Volume	4	2	2	1	9	4	2	70	37	113	122
	03.NAMPULA	MALEMA	CS Murralelo		Low Volume	2	2	6	2	12	4	5	81	44	134	146
	03.NAMPULA	MALEMA	CS Nakata		Low Volume	7				7	20		81	45	146	153
	03.NAMPULA	MALEMA	PS Nioce		Low Volume	10	7		2	19	11	2	177	89	279	298
	03.NAMPULA	MALEMA	CS Mutuali	Yes	High Volume	145	62	33	31	271	87	43	1312	871	2313	2584
	03.NAMPULA	MALEMA	CS Malema	Yes	High Volume	145	194	62	27	428	143	15	3183	2036	5377	5805
	03.NAMPULA	MECONTA	CS Namiaco		Low Volume	13	7			20	3		29	22	54	74
	03.NAMPULA	MECONTA	CS Japir		Low Volume	11	8	1		20	4	5	89	40	138	158
	03.NAMPULA	MECONTA	CS Tetererene		Med Volumn	16	7	1	2	26	17	5	401	162	585	611
	03.NAMPULA	MECONTA	CS Nacavala	Yes	Med Volumn	23	15	2	2	42	14		471	142	627	669
	03.NAMPULA	MECONTA	CS Mecua		High Volume	38	30	17	9	94	111	55	613	426	1205	1299
	03.NAMPULA	MECONTA	CS Corrane	Yes	High Volume	61	13	23	21	118	111	28	971	848	1958	2076
	03.NAMPULA	MECONTA	CS Meconta	Yes	High Volume	109	59	7	12	187	100	9	1414	824	2347	2534
	03.NAMPULA	MECONTA	CS Namialo	Yes	High Volume	154	3	11	21	189	88	93	2121	928	3230	3419
	03.NAMPULA	MECUBURI	PS Unidade Moçambicana		Low Volume					0			20	16	36	36
	03.NAMPULA	MECUBURI	CS Napai		Low Volume					0	1		30	32	63	63
	03.NAMPULA	MECUBURI	CS Mualua		Low Volume	1	1		1	3	2		53	30	85	88
	03.NAMPULA	MECUBURI	CS Malithe		Low Volume	2	1			3	2	2	41	48	93	96
	03.NAMPULA	MECUBURI	CS Muite		Low Volume					0	3	1	50	42	96	96
	03.NAMPULA	MECUBURI	CS Momane		Low Volume	2	2			4	7	2	69	55	133	137
	03.NAMPULA	MECUBURI	CS Popue		Low Volume	3	3		1	7	3		76	57	136	143
	03.NAMPULA	MECUBURI	CS Milhana		Low Volume	1				1	3	2	88	58	151	152
	03.NAMPULA	MECUBURI	CS Issipe		Low Volume			1	2	3	19	10	78	62	169	172
	03.NAMPULA	MECUBURI	CS Ratane		Low Volume	4	3	3	2	12	4		175	113	292	304
	03.NAMPULA	MECUBURI	CS Nahipa		Low Volume	10	9	1	1	21	17		195	98	310	331
	03.NAMPULA	MECUBURI	CS Namina	Yes	High Volume	76	18	11	8	113	69	35	1037	634	1775	1888
	03.NAMPULA	MECUBURI	CS Mecuburi	Yes	High Volume	25	37	20	54	136	119	14	1348	761	2242	2378
	03.NAMPULA	MEMBA	CS Cava		Low Volume	3	1		1	5	3		8	24	35	40
	03.NAMPULA	MEMBA	CS Lurio		Low Volume	1				1	4	1	18	18	41	42
	03.NAMPULA	MEMBA	CS Pavala		Low Volume					0			25	35	60	60
	03.NAMPULA	MEMBA	CS Namatapa		Low Volume		1	2		3	2	1	77	67	147	150
	03.NAMPULA	MEMBA	CS Simuco		Low Volume	7	3	3	4	17	7	14	123	110	254	271
	03.NAMPULA	MEMBA	HD Memba		Low Volume	23	6		3	32		6	5	237	248	280
	03.NAMPULA	MEMBA	CS Baixo Pinda		Low Volume	1	2		3	6		8	207	94	309	315
	03.NAMPULA	MEMBA	CS Nivale		Low Volume	5				5	5	176	100	32	313	318
	03.NAMPULA	MEMBA	CS Mazua		Med Volumn	6	5	1	1	13	8		302	277	587	600
	03.NAMPULA	MEMBA	CS Geba		Med Volumn	14	10	2	2	28	11	1	316	289	617	645
	03.NAMPULA	MEMBA	CS Namahaca		High Volume	11	7	6	32	56	328	129	556	215	1228	1284
	03.NAMPULA	MEMBA	CS Chipene		High Volume	27	18	26	31	102	116	98	617	446	1277	1379
	03.NAMPULA	MEMBA	CS Memba		High Volume	29	18	36	67	150	14	2	1143	500	1659	1809
	03.NAMPULA	MOGINCUAL	CS Mepeone (NAKIRA)		Low Volume	2				2			27	8	35	37
	03.NAMPULA	MOGINCUAL	CS Radanamaga		Low Volume	2	2	1		5	3	4	40	20	67	72
	03.NAMPULA	MOGINCUAL	CS Xa-Momade		Low Volume	3				3	2		67	24	93	96
	03.NAMPULA	MOGINCUAL	CS Xa-Selemane		Low Volume	3		1	1	5	6		77	22	105	110
	03.NAMPULA	MOGINCUAL	CS Quixaxe		Low Volume	13	8			21	12	1	167	72	252	273
	03.NAMPULA	MOGINCUAL	CS Namige		Med Volumn	24	18	1	2	45	17	1	419	218	655	700
	03.NAMPULA	MOGOVOLAS	CS Tucua		Low Volume	1	2		1	4	2		82	53	137	141
	03.NAMPULA	MOGOVOLAS	CS Mecutamala		Low Volume	12	5	1	1	19		6	44	168	218	237
	03.NAMPULA	MOGOVOLAS	CS Murrirrimue		Med Volumn	21	7	3	1	32	23	16	292	155	486	518
	03.NAMPULA	MOGOVOLAS	CS Muatua		Med Volumn	11	4	4	6	25	4	2	324	239	569	594
	03.NAMPULA	MOGOVOLAS	CS Calipo		High Volume	10	4	18	18	50	171	200	813	614	1798	1848
	03.NAMPULA	MOGOVOLAS	CS Iuluti	Yes	High Volume	56	79	20	6	161	193	20	1694	956	2863	3024
	03.NAMPULA	MOGOVOLAS	CS Nametil	Yes	High Volume	191	78	35	37	341	283	145	4003	2512	6943	7284
	03.NAMPULA	MOGOVOLAS	CS Nanhupo Rio	Yes	High Volume	198	82	36	35	351	270	144	4200	2606	7220	7571
	03.NAMPULA	MOMA	CS Savara		Low Volume	9	8	2		19	27	3	298	133	461	480
	03.NAMPULA	MOMA	CS Mavuco		Med Volumn	43	19	64	40	166	27	0	207	112	346	512
	03.NAMPULA	MOMA	CS Metil		Med Volumn	0	1	5	1	7	49	6	178	305	538	545
	03.NAMPULA	MOMA	CS Uala		Med Volumn	29	14	6	7	56	55	3	364	156	578	634
	03.NAMPULA	MOMA	CS Piqueira		Med Volumn	25	18	5	3	51	19	1	470	153	643	694
	03.NAMPULA	MOMA	CS Ligonha (Mucoroge)		Med Volumn	39	46	2	7	94	58		757	78	893	987
	03.NAMPULA	MOMA	CS Briganha		High Volume	26	7	6	3	42	155	21	847	285	1308	1350
	03.NAMPULA	MOMA	CS Pilivili	Yes	High Volume	51	36	15	2	104	116	11	1534	871	2532	2636
	03.NAMPULA	MOMA	CS Micane	Yes	High Volume	174	48	17	7	246	311	35	2730	1784	4860	5106
	03.NAMPULA	MOMA	CS Chalaua	Yes	High Volume	197	80	18	7	302	318	28	2849	1799	4994	5296
	03.NAMPULA	MOMA	HD Moma	Yes	High Volume	262	108	34	18	422	257	40	3119	1987	5403	5825
	03.NAMPULA	MONAPO	CS Muripotana		Low Volume	2			1	3	2		34	18	54	57
	03.NAMPULA	MONAPO	CS Muatuca		Low Volume	13		1		14	7	6	24	42	79	93
	03.NAMPULA	MONAPO	CS Chihiri		Low Volume	3	1	1		5			55	53	108	113
	03.NAMPULA	MONAPO	CS Mucujua		Low Volume	3	1	1		5	12	4	48	52	116	121
	03.NAMPULA	MONAPO	HD Monapo		Low Volume		3	2		5			88	47	135	140
	03.NAMPULA	MONAPO	CS Maserpane		Low Volume	25	6	1	3	35	11	3	95	29	138	173
	03.NAMPULA	MONAPO	CS Murruto		Low Volume	2	4			6	1	2	124	68	195	201
	03.NAMPULA	MONAPO	CS Napala		Low Volume	3	1	1	1	6	2		114	83	199	205
	03.NAMPULA	MONAPO	Cs Jagaia		Low Volume	2	1			3	4		95	109	208	211
	03.NAMPULA	MONAPO	CS Ramiane		Low Volume	3	5			8	12	33	168	77	290	298
	03.NAMPULA	MONAPO	CS Metocheria		Med Volumn	21	5	1	1	28	3		271	242	516	544
	03.NAMPULA	MONAPO	CS Netia		Med Volumn	18	10	4	5	37	20	3	378	142	543	580
	03.NAMPULA	MONAPO	CS Itocolo		Med Volumn	24	9	29	3	65	19	3	298	210	530	595
	03.NAMPULA	MONAPO	CS Mecuco		Med Volumn	13	4	1	3	21	4	2	327	250	583	604
	03.NAMPULA	MONAPO	CS Carapira	Yes	High Volume	47	43	9	7	106	20	6	1087	685	1798	1904
	03.NAMPULA	MONAPO	CS Natete	Yes	High Volume	70	17	7	3	97	84	15	1129	782	2010	2107
	03.NAMPULA	MONAPO	CS Monapo Rio	Yes	High Volume	28	40	9	10	87	45	12	1297	697	2051	2138
	03.NAMPULA	MONAPO	CS Monapo	Yes	High Volume	49	60	23	18	150	42	16	2043	1032	3133	3283
	03.NAMPULA	MOSSURIL	CS Cabeceira Pequena		Low Volume	2				2	7		24	5	36	38
	03.NAMPULA	MOSSURIL	PS Cabeceira Grande		Low Volume					0			26	17	43	43
	03.NAMPULA	MOSSURIL	CS Ampita		Low Volume		2	1	1	4			57	48	105	109
	03.NAMPULA	MOSSURIL	CS Senhote		Low Volume	5	4	1		10	7		125	32	164	174
	03.NAMPULA	MOSSURIL	CS Muaualo		Low Volume	5	1			6		1	108	62	171	177
	03.NAMPULA	MOSSURIL	CS Lunga		Low Volume	12	4	7	9	32	13		159	101	273	305
	03.NAMPULA	MOSSURIL	CS Chocas Mar		Low Volume	10	5	5		20	6	3	193	89	291	311
	03.NAMPULA	MOSSURIL	CS Namige		Med Volumn	7	10		1	18	1		363	134	498	516
	03.NAMPULA	MOSSURIL	CS Matibane	Yes	Med Volumn	44	16	3	2	65	45	7	460	262	774	839
	03.NAMPULA	MOSSURIL	CS Namitatare		High Volume	42	14	2	1	59	24		827	217	1068	1127
	03.NAMPULA	MOSSURIL	CS Nacucha		High Volume	24	12	30	11	77	7	1	682	466	1156	1233
	03.NAMPULA	MOSSURIL	CS Mossuril	Yes	High Volume	68	28	11	2	109	70	2	1105	638	1815	1924
	03.NAMPULA	MUECATE	CS Namina-Rio		Low Volume	1	1			2	2	2	16	9	29	31
	03.NAMPULA	MUECATE	CS Chereque		Low Volume		1			1	3		21	20	44	45
	03.NAMPULA	MUECATE	CS Kavula		Low Volume					0			25	27	52	52
	03.NAMPULA	MUECATE	CS Namahia		Low Volume	2		1	2	5	4		39	16	59	64
	03.NAMPULA	MUECATE	CS Chinamane		Low Volume	0				0			42	35	77	77
	03.NAMPULA	MUECATE	CS Minicane		Low Volume		0		1	1	2		65	49	116	117
	03.NAMPULA	MUECATE	CS Gracio		Low Volume	1	1	1		3			100	56	156	159
	03.NAMPULA	MUECATE	CS Napala		Low Volume	4	2			6	1		175	88	264	270
	03.NAMPULA	MUECATE	CS Muculuone		Low Volume	12	3	2	2	19	9		224	142	375	394
	03.NAMPULA	MUECATE	CS Imala	Yes	High Volume	74	13	14	1	102	104	28	1035	656	1823	1925
	03.NAMPULA	MUECATE	CS Muecate	Yes	High Volume	105	64	30	20	219	173	26	1771	978	2948	3167
	03.NAMPULA	MURRUPULA	CS Mulhaniua		Low Volume	14	21	1		36	3	1	66	47	117	153
	03.NAMPULA	MURRUPULA	CS Chinga		Low Volume	7	3			10	11		143	19	173	183
	03.NAMPULA	MURRUPULA	CS Nihessiue		Low Volume	14	2	4	2	22	22	14	112	62	210	232
	03.NAMPULA	MURRUPULA	CS Tiponha		Low Volume	4	2	1	1	8	7	5	155	90	257	265
	03.NAMPULA	MURRUPULA	CS Umuato		Low Volume	7	8	2	1	18	9	3	172	111	295	313
	03.NAMPULA	MURRUPULA	CS Gazuzu		High Volume	56	15	4		75	119	21	453	455	1048	1123
	03.NAMPULA	MURRUPULA	CS Murrupula	Yes	High Volume	61	65	21	18	165	81	7	1779	815	2682	2847
	03.NAMPULA	NACALA-A-VELHA	CS Ger-Ger (Covo)		Low Volume	5	1	1	1	8	7		133	111	251	259
	03.NAMPULA	NACALA-A-VELHA	CS Mueria		Med Volumn	24	4	1	0	29	17	8	388	187	600	629
	03.NAMPULA	NACALA-A-VELHA	CS Namalala	Yes	High Volume	15	10	4	3	32	8	2	746	472	1228	1260
	03.NAMPULA	NACALA-A-VELHA	CS Barragem	Yes	High Volume	33	23	7	10	73	50	31	1019	564	1664	1737
	03.NAMPULA	NACALA-A-VELHA	CS Nacla-a-Velha	Yes	High Volume	91	65	5	7	168	70	5	1834	999	2908	3076
	03.NAMPULA	NACALA-PORTO	CS CFM		Low Volume	5	3			8	1		114	79	194	202
	03.NAMPULA	NACALA-PORTO	CS Mahelene		Low Volume	10	12	2	2	26	9		248	127	384	410
	03.NAMPULA	NACALA-PORTO	CS Naherengue		Med Volumn	7	3	3	2	15	46	9	512	194	761	776
	03.NAMPULA	NACALA-PORTO	PS CIFE	Yes - Military	Med Volumn	11	4	6	2	23	24	7	475	362	868	891
	03.NAMPULA	NACALA-PORTO	PS Mathapue		High Volume	26	11	9	1	47	41	4	906	160	1111	1158
	03.NAMPULA	NACALA-PORTO	CS Quissimajulo	Yes	High Volume	50	20	5	13	88	39	9	712	559	1319	1407
	03.NAMPULA	NACALA-PORTO	PS A.D.P.P. Muzuane	Yes	High Volume	77	65	16	13	171	55	3	760	566	1384	1555
	03.NAMPULA	NACALA-PORTO	CS Murrupulane	Yes	High Volume	97	27	10	5	139	76	18	1277	742	2113	2252
	03.NAMPULA	NACALA-PORTO	CS Ontupaia	Yes	High Volume	79	28	2	3	112	91	7	1564	1007	2669	2781
	03.NAMPULA	NACALA-PORTO	HD Nacala Porto	Yes	High Volume	161	120	28	39	348	69	20	2916	2391	5396	5744
	03.NAMPULA	NACALA-PORTO	CS Akumi	Yes	High Volume	174	125	36	44	379	154	30	3765	2591	6540	6919
	03.NAMPULA	NACALA-PORTO	CS Nacala Porto	Yes	High Volume	131	172	81	80	464	291	28	6016	3371	9706	10170
	03.NAMPULA	NACAROA	CS Halaca		Low Volume					0			30	11	41	41
	03.NAMPULA	NACAROA	CS Mahetha		Low Volume	6		2	2	10	3	3	55	40	101	111
	03.NAMPULA	NACAROA	CS Saua-Saua		Low Volume	3	2			5	0	0	65	48	113	118
	03.NAMPULA	NACAROA	CS Nachere		Low Volume	7	1			8	6	3	97	90	196	204
	03.NAMPULA	NACAROA	CS Nahadje		Low Volume	2	7	2	2	13	4	2	190	130	326	339
	03.NAMPULA	NACAROA	CS Muchico		Med Volumn	12	5	1	2	20	20	15	390	269	694	714
	03.NAMPULA	NACAROA	CS Nacaroa	Yes	High Volume	36	49	23	19	127	56	17	1442	851	2366	2493
	03.NAMPULA	RAPALE	CS Mutolo		Low Volume	2				2	2		50	20	72	74
	03.NAMPULA	RAPALE	CS Navuca		Low Volume	3	3		3	9	6	6	78	25	115	124
	03.NAMPULA	RAPALE	CS Mutivaze		Med Volumn	10	8	11	1	30	15	3	385	221	624	654
	03.NAMPULA	RAPALE	CS Caramaja		Med Volumn	27	2	1	3	33	21	3	514	156	694	727
	03.NAMPULA	RAPALE	CS Namucaua	Yes	Med Volumn	15	17	12	3	47	20	1	412	269	702	749
	03.NAMPULA	RAPALE	CS Namaita	Yes	High Volume	86	24	1	2	113	71	2	1073	514	1660	1773
	03.NAMPULA	RAPALE	CS Rapale	Yes	High Volume	110	72	18	12	212	154	19	1762	1132	3067	3279
	03.NAMPULA	RIBAUE	CS Lupi		Low Volume	1				1	2		20	13	35	36
	03.NAMPULA	RIBAUE	CS Mecuasse		Low Volume	3	1			4	7	1	13	40	61	65
	03.NAMPULA	RIBAUE	CS Riane		Low Volume	10	9	1	5	25	7	1	213	187	408	433
	03.NAMPULA	RIBAUE	CS Cunle		Low Volume	16	7	2		25	21	5	365	42	433	458
	03.NAMPULA	RIBAUE	CS Chica		Med Volumn	12	5	2	11	30	21		314	142	477	507
	03.NAMPULA	RIBAUE	CS Lapala Estação		High Volume	27	30	12	12	81	52	4	1307	350	1713	1794
	03.NAMPULA	RIBAUE	CS Namiconha	Yes	High Volume	49	49	16	7	121	49	3	958	685	1695	1816
	03.NAMPULA	RIBAUE	CS Lapala Monapo	Yes	High Volume	63	26	11	8	108	65	8	1426	548	2047	2155
	03.NAMPULA	RIBAUE	HR Ribaue	Yes	High Volume	139	49	17	19	224	51	9	1606	1435	3101	3325
	04.ZAMBEZIA	ALTO MOLÓCUÈ	CS Nimala		Low Volume	5	2	1		8	4		74	20	98	106
	04.ZAMBEZIA	ALTO MOLÓCUÈ	CS Nivava		Low Volume	4	5		1	10		2	82	29	113	123
	04.ZAMBEZIA	ALTO MOLÓCUÈ	CS Uelele		Low Volume	5	4	2		11	2		74	44	120	131
	04.ZAMBEZIA	ALTO MOLÓCUÈ	CS Cololo		Low Volume	2		1	1	4	3	1	67	72	143	147
	04.ZAMBEZIA	ALTO MOLÓCUÈ	CS Nacuaca		Low Volume	1	2	4	2	9	5	3	86	60	154	163
	04.ZAMBEZIA	ALTO MOLÓCUÈ	CS Caiaia		Low Volume	8	2	1		11	13	2	91	51	157	168
	04.ZAMBEZIA	ALTO MOLÓCUÈ	CS Ecole		Low Volume	4	2	1		7	6		111	72	189	196
	04.ZAMBEZIA	ALTO MOLÓCUÈ	CS Mohiua		Low Volume	10	5			15	8	5	159	104	276	291
	04.ZAMBEZIA	ALTO MOLÓCUÈ	CS Mugema		Low Volume	3	8	11	4	26	22	6	248	125	401	427
	04.ZAMBEZIA	ALTO MOLÓCUÈ	CS Chapala		Med Volumn	10	8	9	9	36	18	3	347	119	487	523
	04.ZAMBEZIA	ALTO MOLÓCUÈ	CS Malua		Med Volumn	33		5	5	43	38	16	343	130	527	570
	04.ZAMBEZIA	ALTO MOLÓCUÈ	CS Novanana		Med Volumn	29	5	5	5	44	15	28	324	185	552	596
	04.ZAMBEZIA	ALTO MOLÓCUÈ	CS Mutala		Med Volumn	21	18	5	2	46	42	18	295	250	605	651
	04.ZAMBEZIA	ALTO MOLÓCUÈ	CS Nauela	Yes	High Volume	27	30	11	9	77	18	8	974	730	1730	1807
	04.ZAMBEZIA	ALTO MOLÓCUÈ	CS Bonifacio Groveta	Yes	High Volume	44	50	25	17	136	186	85	1553	718	2542	2678
	04.ZAMBEZIA	ALTO MOLÓCUÈ	HR Alto Molócuè	Yes	High Volume	150	96	77	63	386	317	152	4101	2445	7015	7401
	04.ZAMBEZIA	CHINDE	CS Centro Educacional		Low Volume					0			112	41	153	153
	04.ZAMBEZIA	CHINDE	CS Arijuane		Med Volumn	9	4	2	1	16	6	2	342	137	487	503
	04.ZAMBEZIA	CHINDE	CS Madal		Med Volumn	32	7	3	2	44	14	2	273	175	464	508
	04.ZAMBEZIA	CHINDE	CS Micaune		Med Volumn	17	16	2	7	42	22	8	336	150	516	558
	04.ZAMBEZIA	CHINDE	CS Mitange		Med Volumn	7	12	3	2	24	1		368	213	582	606
	04.ZAMBEZIA	CHINDE	CS Jorge		Med Volumn	19	19	8	13	59	21	12	253	329	615	674
	04.ZAMBEZIA	CHINDE	CS Matilde		Med Volumn	34	17	5	6	62	45	12	530	345	932	994
	04.ZAMBEZIA	CHINDE	CS Chinde - Sede		High Volume	87	32	7	13	139	42	16	988	551	1597	1736
	04.ZAMBEZIA	QUELIMANE	HC de Quelimane	Yes	Low Volume	6	1	3	1	11	51		4	38	93	104
	04.ZAMBEZIA	QUELIMANE	CS Irregone		Low Volume	5	2	1		8	5	1	78	39	123	131
	04.ZAMBEZIA	QUELIMANE	CS Idugo		Low Volume			2		2	1		93	45	139	141
	04.ZAMBEZIA	QUELIMANE	PS Cadeia Civil	Yes	Low Volume					0				249	249	249
	04.ZAMBEZIA	QUELIMANE	CS Maquival-Rio	Yes	Med Volumn	13	9	6	6	34	28	9	433	231	701	735
	04.ZAMBEZIA	QUELIMANE	HG Quelimane	Yes	Med Volumn	3	7	6	6	22	14	9	371	466	860	882
	04.ZAMBEZIA	QUELIMANE	CS Ionge	Yes	High Volume	19	29	16	3	67	22	11	637	299	969	1036
	04.ZAMBEZIA	QUELIMANE	CS Marrongane	Yes	High Volume	53	69		4	126	12	1	897	284	1194	1320
	04.ZAMBEZIA	QUELIMANE	PS Militar	Yes - Military	High Volume	7	12	10	7	36	22	2	752	651	1427	1463
	04.ZAMBEZIA	QUELIMANE	CS Inhangulue	Yes	High Volume	41	10	12	12	75	63	6	906	641	1616	1691
	04.ZAMBEZIA	QUELIMANE	CS Estação Malanha	Yes	High Volume	45	39	18	9	111	64	10	1173	560	1807	1918
	04.ZAMBEZIA	QUELIMANE	CS Varela	Yes	High Volume	90	70	26	7	193	98	20	1368	681	2167	2360
	04.ZAMBEZIA	QUELIMANE	CS Saude Santo Egidio		High Volume	29	65	41	52	187	41	49	2011	996	3097	3284
	04.ZAMBEZIA	QUELIMANE	CS Micajune	Yes	High Volume	15	9	152	95	271	7	4	2520	736	3267	3538
	04.ZAMBEZIA	QUELIMANE	CS Madal	Yes	High Volume	91	52	54	121	318	156	183	1705	1256	3300	3618
	04.ZAMBEZIA	QUELIMANE	CS 24 de Julho	Yes	High Volume	2	2	5	2	11	57	25	2112	1456	3650	3661
	04.ZAMBEZIA	QUELIMANE	CS Maquival Sede	Yes	High Volume	110	159	40	68	377	149	31	2135	1204	3519	3896
	04.ZAMBEZIA	QUELIMANE	CS Sangarivera	Yes	High Volume	79	60	78	47	264	520	306	1375	1483	3684	3948
	04.ZAMBEZIA	QUELIMANE	CS Namuinho	Yes	High Volume	105	119	28	25	277	172	25	2331	1464	3992	4269
	04.ZAMBEZIA	QUELIMANE	CS Chabeco	Yes	High Volume	42	94	45	65	246	61	17	2419	1605	4102	4348
	04.ZAMBEZIA	QUELIMANE	CS Icidua	Yes	High Volume	87	98	36	39	260	161	20	2993	1703	4877	5137
	04.ZAMBEZIA	QUELIMANE	CS 4 de Dezembro	Yes	High Volume	52	85	55	21	213	116	36	3456	1998	5606	5819
	04.ZAMBEZIA	QUELIMANE	CS Zalala Mar	Yes	High Volume	109	114	118	69	410	577	265	3211	1783	5836	6246
	04.ZAMBEZIA	QUELIMANE	CS Coalane	Yes	High Volume	111	138	88	66	403	211	62	5234	2681	8188	8591
	04.ZAMBEZIA	QUELIMANE	CS 17 De Setembro	Yes	High Volume	85	119	73	41	318	107	1	5293	2886	8287	8605
	04.ZAMBEZIA	DERRE	CS Namuno		Low Volume	2	2	1	2	7	5	3	42	45	95	102
	04.ZAMBEZIA	DERRE	CS Machindo		Low Volume	20	2	0	0	22	23	10	255	122	410	432
	04.ZAMBEZIA	DERRE	CS Guerissa		High Volume	32	23	6	5	66	70	44	1066	742	1922	1988
	04.ZAMBEZIA	DERRE	CS Derre	Yes	High Volume	131	67	116	110	424	236	82	1898	2112	4328	4752
	04.ZAMBEZIA	GILÉ	CS Naheche		Low Volume			1		1			26	15	41	42
	04.ZAMBEZIA	GILÉ	CS Mutequela		Low Volume	4	5		5	14	4		56	47	107	121
	04.ZAMBEZIA	GILÉ	CS Intxotxa		Low Volume	1	1			2	14	2	158	130	304	306
	04.ZAMBEZIA	GILÉ	CS Pury		Low Volume	8	1		3	12	4		223	131	358	370
	04.ZAMBEZIA	GILÉ	CS Namuaca		Med Volumn	21	8	3	1	33	65	23	361	223	672	705
	04.ZAMBEZIA	GILÉ	CS Kayane	Yes	High Volume	30	14	2	2	48	48	8	612	380	1048	1096
	04.ZAMBEZIA	GILÉ	CS Mamala	Yes	High Volume	41	18	7	1	67	72	12	603	361	1048	1115
	04.ZAMBEZIA	GILÉ	CS Uape	Yes	High Volume	53	21	6	2	82	44	24	699	484	1251	1333
	04.ZAMBEZIA	GILÉ	CS Moneia	Yes	High Volume	75	46	14	2	137	79	8	775	549	1411	1548
	04.ZAMBEZIA	GILÉ	CS Alto Ligonha	Yes	High Volume	85	63	11	14	173	68	10	920	588	1586	1759
	04.ZAMBEZIA	GILÉ	CS Muiane	Yes	High Volume	106	33	10	2	151	194	14	1215	840	2263	2414
	04.ZAMBEZIA	GILÉ	HD Gilé	Yes	High Volume	258	139	8	17	422	176	12	2104	1307	3599	4021
	04.ZAMBEZIA	GURUÉ	PS Cadeia Civil	Yes	Low Volume					0			3	35	38	38
	04.ZAMBEZIA	GURUÉ	CS Muximua		Low Volume					0			34	16	50	50
	04.ZAMBEZIA	GURUÉ	CS Serra		Low Volume	3	1	1	2	7	2		58	26	86	93
	04.ZAMBEZIA	GURUÉ	CS Cotxi		Low Volume	3	1			4	4		71	25	100	104
	04.ZAMBEZIA	GURUÉ	CS Mepuagiua		Low Volume	3				3	1	2	63	48	114	117
	04.ZAMBEZIA	GURUÉ	CS Nintulo		Low Volume	5	1	1		7	3	1	78	52	134	141
	04.ZAMBEZIA	GURUÉ	CS Macarruene		Low Volume	6	3			9	5	2	95	60	162	171
	04.ZAMBEZIA	GURUÉ	CS Muagiua		Low Volume		1	8	1	10			153	67	220	230
	04.ZAMBEZIA	GURUÉ	CS UP 4		Low Volume	16	5	1	2	24	10	12	215	79	316	340
	04.ZAMBEZIA	GURUÉ	CS Macuarro		Low Volume	14	4			18	37	8	209	118	372	390
	04.ZAMBEZIA	GURUÉ	CS UP 10		Low Volume	3	10	2	1	16	11	6	266	125	408	424
	04.ZAMBEZIA	GURUÉ	CS Ruace		Med Volumn	22	4	1	3	30	44	42	222	175	483	513
	04.ZAMBEZIA	GURUÉ	CS Magige		Med Volumn	13	2	2		17	6	1	442	278	727	744
	04.ZAMBEZIA	GURUÉ	CS Invinha		Med Volumn	9	2	2	7	20	5		519	252	776	796
	04.ZAMBEZIA	GURUÉ	CS Tetete		Med Volumn	13	11			24	39	25	458	284	806	830
	04.ZAMBEZIA	GURUÉ	CS Lioma	Yes	Med Volumn	16	10	9	2	37	24	8	508	352	892	929
	04.ZAMBEZIA	GURUÉ	CS Gurue	Yes	High Volume	126	129	59	52	366	229	31	3214	1504	4978	5344
	04.ZAMBEZIA	ILE	CS Mualacame		Low Volume				1	1			14	6	20	21
	04.ZAMBEZIA	ILE	CS Phalane		Low Volume	4	1			5	2		67	60	129	134
	04.ZAMBEZIA	ILE	CS Mucuaba		Low Volume	3	6	2		11		1	108	40	149	160
	04.ZAMBEZIA	ILE	CS Curruane		Low Volume	6	7	4	2	19	6	4	137	11	158	177
	04.ZAMBEZIA	ILE	CS Massira		Low Volume	5	3	4	6	18	4	4	132	57	197	215
	04.ZAMBEZIA	ILE	CS Nipiode		Low Volume	10	6	4		20	19	16	167	61	263	283
	04.ZAMBEZIA	ILE	CS Ualasse		Low Volume	11	7	9	1	28	2		182	121	305	333
	04.ZAMBEZIA	ILE	CS Niboia		Low Volume	12	9		2	23	1		253	149	403	426
	04.ZAMBEZIA	ILE	CS Namanda	Yes	Med Volumn	43	16	3		62	30	4	538	314	886	948
	04.ZAMBEZIA	ILE	CS Socone	Yes	Med Volumn	17	25	7	9	58	80	60	200	556	896	954
	04.ZAMBEZIA	ILE	CS Muliquela		High Volume	44	24	1	4	73	16	6	915	250	1187	1260
	04.ZAMBEZIA	ILE	CS Mugulama	Yes	High Volume	40	13	1	2	56	26	7	870	700	1603	1659
	04.ZAMBEZIA	ILE	CS ILE-Sede	Yes	High Volume	43	56	27	28	154	35	12	1816	1138	3001	3155
	04.ZAMBEZIA	INHASSUNGE	CS Ilova		Med Volumn	25	39	51	17	132	99	129	260	252	740	872
	04.ZAMBEZIA	INHASSUNGE	CS Olinda	Yes	High Volume	21	24	7	4	56	6	3	578	400	987	1043
	04.ZAMBEZIA	INHASSUNGE	CS Chirimane	Yes	High Volume	33	39	9		81	37	5	649	440	1131	1212
	04.ZAMBEZIA	INHASSUNGE	CS Bingagira	Yes	High Volume	34	40	28	23	125	37	12	1188	572	1809	1934
	04.ZAMBEZIA	INHASSUNGE	CS Palane-Mucula	Yes	High Volume	40	36	15	17	108	40	11	1593	1004	2648	2756
	04.ZAMBEZIA	INHASSUNGE	CS Gonhane	Yes	High Volume	75	78	31	28	212	64	27	2226	1243	3560	3772
	04.ZAMBEZIA	INHASSUNGE	CS Inhassunge-Sede	Yes	High Volume	127	97	54	41	319	193	261	2043	1245	3742	4061
	04.ZAMBEZIA	LUABO	CS Ilha Salia		Low Volume	10	1	15	14	40	36	4	31	21	92	132
	04.ZAMBEZIA	LUABO	CS Chimbazo		Low Volume	7	7		1	15	2		93	45	140	155
	04.ZAMBEZIA	LUABO	CS Socovinho		Med Volumn	15	7	3	2	27	5	166	218	151	540	567
	04.ZAMBEZIA	LUABO	CS Marcação		Med Volumn	13	15	2	2	32	10	2	497	340	849	881
	04.ZAMBEZIA	LUABO	CS Luabo	Yes	High Volume	43	19	31	49	142	35	3	1126	775	1939	2081
	04.ZAMBEZIA	LUGELA	PS Nigau		Low Volume	2	7	2	5	16	2		61	12	75	91
	04.ZAMBEZIA	LUGELA	CS Mubanama		Low Volume	4	2	1	1	8	21	8	111	98	238	246
	04.ZAMBEZIA	LUGELA	CS Mudedereia		Low Volume	6	7	4	1	18	6	3	157	62	228	246
	04.ZAMBEZIA	LUGELA	CS Limbue		Low Volume	18	12	5	32	67	82	31	169	88	370	437
	04.ZAMBEZIA	LUGELA	CS Mungulune		Med Volumn	4	2	4		10	6	211	227	189	633	643
	04.ZAMBEZIA	LUGELA	CS Tacuane		Med Volumn	18	10	20	11	59	183	112	27	291	613	672
	04.ZAMBEZIA	LUGELA	CS Mulide	Yes	Med Volumn	32	5	8	18	63	61	83	399	175	718	781
	04.ZAMBEZIA	LUGELA	CS Erurune		Med Volumn	2		2	1	5	15	3	408	371	797	802
	04.ZAMBEZIA	LUGELA	CS Munhamade	Yes	Med Volumn	19	9	5	6	39	33	5	524	329	891	930
	04.ZAMBEZIA	LUGELA	CS Puthine	Yes	High Volume	11	28	11	23	73	82	97	397	413	989	1062
	04.ZAMBEZIA	LUGELA	CS Namagoa	Yes	High Volume	38	27	27	24	116	183	119	675	613	1590	1706
	04.ZAMBEZIA	LUGELA	CS Lugela-Sede	Yes	High Volume	109	61	41	32	243	627	530	1247	1192	3596	3839
	04.ZAMBEZIA	MAGANJA DA COSTA	CS Nomiua		Low Volume	3	1			4	9	18	115	50	192	196
	04.ZAMBEZIA	MAGANJA DA COSTA	CS Mapira	Yes	Low Volume	4	7	2		13	21	2	113	93	229	242
	04.ZAMBEZIA	MAGANJA DA COSTA	CS Muzo	Yes	Low Volume	12	10		1	23	21	1	122	82	226	249
	04.ZAMBEZIA	MAGANJA DA COSTA	CS Mugaua		Low Volume	9	6	1	3	19	3	1	299	85	388	407
	04.ZAMBEZIA	MAGANJA DA COSTA	CS Moneia	Yes	Low Volume	9	5			14	13		312	117	442	456
	04.ZAMBEZIA	MAGANJA DA COSTA	CS Alto Mutola	Yes	High Volume	23	20	3	3	49	33	6	616	360	1015	1064
	04.ZAMBEZIA	MAGANJA DA COSTA	CS Cariua	Yes	High Volume	21	16	3	4	44	36	9	627	348	1020	1064
	04.ZAMBEZIA	MAGANJA DA COSTA	CS Mabala	Yes	High Volume	43	6		1	50	17	6	744	389	1156	1206
	04.ZAMBEZIA	MAGANJA DA COSTA	PS Moloa	Yes	High Volume	20	22	11	7	60	28	6	1180	391	1605	1665
	04.ZAMBEZIA	MAGANJA DA COSTA	CS Vila Valdez	Yes	High Volume	58	32	19	14	123	53	21	1154	542	1770	1893
	04.ZAMBEZIA	MAGANJA DA COSTA	CS Namurrumo	Yes	High Volume	44	9	2	6	61	66	4	1448	721	2239	2300
	04.ZAMBEZIA	MAGANJA DA COSTA	CS Cabuir	Yes	High Volume	64	19	7	5	95	68	58	1442	933	2501	2596
	04.ZAMBEZIA	MAGANJA DA COSTA	CS Nante	Yes	High Volume	85	60	14	19	178	70	29	2807	1484	4390	4568
	04.ZAMBEZIA	MAGANJA DA COSTA	CS Maganja da Costa	Yes	High Volume	335	440	204	248	1227	380	1913	4020	4773	11086	12313
	04.ZAMBEZIA	MILANGE	PS Cadeia Civil	Yes	Low Volume					0			2	35	37	37
	04.ZAMBEZIA	MILANGE	CS Brandão		Low Volume	8	10	2	2	22	9		204	86	299	321
	04.ZAMBEZIA	MILANGE	CS Zalimba		Low Volume	13	11	3	2	29	14	5	271	98	388	417
	04.ZAMBEZIA	MILANGE	CS Belua		Med Volumn	13	8		1	22	4		361	218	583	605
	04.ZAMBEZIA	MILANGE	HD Milange	Yes	Med Volumn	16	14	12	10	52	8	3	301	277	589	641
	04.ZAMBEZIA	MILANGE	CS Nambuzi	Yes	Med Volumn	29	9	4	1	43	31	4	517	379	931	974
	04.ZAMBEZIA	MILANGE	CS Gurgunha	Yes	High Volume	27	49	6	11	93	35	29	579	349	992	1085
	04.ZAMBEZIA	MILANGE	CS Nagor		High Volume	18	21	8	8	55	77	75	541	371	1064	1119
	04.ZAMBEZIA	MILANGE	CS Majaua	Yes	High Volume	16	18	2	2	38	22	11	667	384	1084	1122
	04.ZAMBEZIA	MILANGE	CS Sabelua	Yes	High Volume	21	8	4	4	37	21	9	792	445	1267	1304
	04.ZAMBEZIA	MILANGE	CS Vulalo	Yes	High Volume	42	21	13	2	78	51	2	802	396	1251	1329
	04.ZAMBEZIA	MILANGE	CS Carico	Yes	High Volume	33	26	14	6	79	31	9	804	552	1396	1475
	04.ZAMBEZIA	MILANGE	CS Muanhambo	Yes	High Volume	39	26	12	3	80	54	7	1029	529	1619	1699
	04.ZAMBEZIA	MILANGE	CS Dachudua	Yes	High Volume	28	24	9	15	76	56	30	1030	602	1718	1794
	04.ZAMBEZIA	MILANGE	CS Mongue	Yes	High Volume	43	42	6	7	98	52	16	1050	728	1846	1944
	04.ZAMBEZIA	MILANGE	CS Dulanha	Yes	High Volume	25	21	13	11	70	39	11	1109	721	1880	1950
	04.ZAMBEZIA	MILANGE	CS Chitambo	Yes	High Volume	53	66	13	8	140	91	14	1339	892	2336	2476
	04.ZAMBEZIA	MILANGE	CS Tengua	Yes	High Volume	70	76	19	5	170	70	13	1607	999	2689	2859
	04.ZAMBEZIA	MILANGE	CS Liciro	Yes	High Volume	73	54	20	16	163	99	23	1608	1105	2835	2998
	04.ZAMBEZIA	MILANGE	CS Milange	Yes	High Volume	143	134	74	41	392	480	234	5372	3986	10072	10464
	04.ZAMBEZIA	MOCUBA	PS Cadeia Civil	Yes	Low Volume					0		5	8	108	121	121
	04.ZAMBEZIA	MOCUBA	CS Chimbua	Yes	Low Volume	9	1	2	3	15	19	3	153	174	349	364
	04.ZAMBEZIA	MOCUBA	CS Namabida	Yes	Low Volume	6	6	1	1	14	6		188	169	363	377
	04.ZAMBEZIA	MOCUBA	CS Muloe	Yes	Low Volume	8	6		2	16	5	1	204	185	395	411
	04.ZAMBEZIA	MOCUBA	CS Mocuba Sisal	Yes	Med Volumn	23	28	17	13	81	9	31	197	188	425	506
	04.ZAMBEZIA	MOCUBA	CS Magogodo	Yes	Med Volumn	14	15	2	3	34	26	13	228	269	536	570
	04.ZAMBEZIA	MOCUBA	CS Caiave	Yes	Med Volumn	31	12	4	1	48	53	22	373	337	785	833
	04.ZAMBEZIA	MOCUBA	PS Médico Militar	Yes - Military	Med Volumn	5	5	11	0	21	47	27	365	375	814	835
	04.ZAMBEZIA	MOCUBA	CS Nhaluanda	Yes	Med Volumn	34	23	10	4	71	34	10	521	226	791	862
	04.ZAMBEZIA	MOCUBA	CS Intome	Yes	Med Volumn	26	9	11	7	53	11	7	524	298	840	893
	04.ZAMBEZIA	MOCUBA	CS Mataia	Yes	Med Volumn	43	21	20	13	97	21	4	540	276	841	938
	04.ZAMBEZIA	MOCUBA	CS Namagoa	Yes	Med Volumn	41	25	22	13	101	23	4	566	287	880	981
	04.ZAMBEZIA	MOCUBA	CS Munhiba	Yes	High Volume	29	11	12	10	62	153	96	499	256	1004	1066
	04.ZAMBEZIA	MOCUBA	CS Muanaco	Yes	High Volume	44	54	22	10	130	82	10	1021	606	1719	1849
	04.ZAMBEZIA	MOCUBA	CS Alto Benfica	Yes	High Volume	68	21	21	7	117	115	21	1083	848	2067	2184
	04.ZAMBEZIA	MOCUBA	CS Muaquiua	Yes	High Volume	17	19	9	21	66	34	9	1204	970	2217	2283
	04.ZAMBEZIA	MOCUBA	CS Mugeba	Yes	High Volume	72	36	19	16	143	155	14	1389	721	2279	2422
	04.ZAMBEZIA	MOCUBA	CS Namanjavira	Yes	High Volume	48	23	5	4	80	50	6	1811	584	2451	2531
	04.ZAMBEZIA	MOCUBA	CS Pedreira	Yes	High Volume	109	66	23	23	221	60		1559	717	2336	2557
	04.ZAMBEZIA	MOCUBA	CS Samora Machel	Yes	High Volume	64	42	92	199	397	362	296	988	605	2251	2648
	04.ZAMBEZIA	MOCUBA	CS 16 de Junho	Yes	High Volume	72	30	37	17	156	85	16	1271	1130	2502	2658
	04.ZAMBEZIA	MOCUBA	CS P.Ucerra (Privado)	Yes	High Volume	79	54	18	15	166	123	10	1709	748	2590	2756
	04.ZAMBEZIA	MOCUBA	HD Mocuba	Yes	High Volume	25	93	50	10	178	53	6	732	2365	3156	3334
	04.ZAMBEZIA	MOCUBA	CS Mocuba	Yes	High Volume	191	227	66	37	521	362	79	4082	1819	6342	6863
	04.ZAMBEZIA	MOCUBELA	CS Maneia	Yes	Low Volume	8	9	2	1	20	27	6	245	182	460	480
	04.ZAMBEZIA	MOCUBELA	CS Naico	Yes	High Volume	49	3	8	2	62	113	15	1482	797	2407	2469
	04.ZAMBEZIA	MOCUBELA	CS Ilha de Idugo	Yes	High Volume	70	31	8	9	118	116	35	1396	1017	2564	2682
	04.ZAMBEZIA	MOCUBELA	CS Missal	Yes	High Volume	96	43	21	6	166	36	13	1751	1053	2853	3019
	04.ZAMBEZIA	MOCUBELA	CS Mocubela	Yes	High Volume	73	42	14	20	149	235	45	1616	1219	3115	3264
	04.ZAMBEZIA	MOCUBELA	CS Tapata	Yes	High Volume	141	62	22	14	239	110	9	2787	1193	4099	4338
	04.ZAMBEZIA	MOCUBELA	CS Bajone	Yes	High Volume	52	41	30	28	151	302	263	2248	1757	4570	4721
	04.ZAMBEZIA	MOCUBELA	CS Gurai	Yes	High Volume	87	60	18	29	194	248	51	2839	1927	5065	5259
	04.ZAMBEZIA	MOLUMBO	PS Cazimbe		Low Volume					0			30	28	58	58
	04.ZAMBEZIA	MOLUMBO	CS Nangoma		Low Volume	8	3	4	2	17	5	2	180	133	320	337
	04.ZAMBEZIA	MOLUMBO	CS Nantuto		Med Volumn	3	34	9	26	72	56	50	193	209	508	580
	04.ZAMBEZIA	MOLUMBO	CS Malua		Med Volumn	9	11	30	15	65	7	5	488	374	874	939
	04.ZAMBEZIA	MOLUMBO	CS Namucumua	Yes	High Volume	40	18	13	5	76	36	8	724	496	1264	1340
	04.ZAMBEZIA	MOLUMBO	CS Molumbo	Yes	High Volume	71	23	49	22	165	107	19	1853	1436	3415	3580
	04.ZAMBEZIA	MOLUMBO	CS Corromana	Yes	High Volume	61	42	70	45	218	134	77	2998	1279	4488	4706
	04.ZAMBEZIA	MOPEIA	PS Conho		Low Volume		1			1	4	2	38	15	59	60
	04.ZAMBEZIA	MOPEIA	PS Nhacatundo		Low Volume		2	2		4	5	4	51	43	103	107
	04.ZAMBEZIA	MOPEIA	CS Vinte		Low Volume	8	1	4	7	20	1	1	76	46	124	144
	04.ZAMBEZIA	MOPEIA	CS Ndingo		Low Volume	4	1	3	3	11	9	3	84	55	151	162
	04.ZAMBEZIA	MOPEIA	CS 8 de Março		Low Volume	3		2		5	8	7	106	63	184	189
	04.ZAMBEZIA	MOPEIA	CS Noere		Low Volume	2	1	3	4	10		3	115	84	202	212
	04.ZAMBEZIA	MOPEIA	CS Mungane		Low Volume	2		3	13	18	90	26	51	56	223	241
	04.ZAMBEZIA	MOPEIA	CS Nzanza		Low Volume	12	2	1	2	17	11	66	104	67	248	265
	04.ZAMBEZIA	MOPEIA	CS Sangalaza		Low Volume	13	4	4	3	24	8	1	162	94	265	289
	04.ZAMBEZIA	MOPEIA	CS Catale		Low Volume	11	6	3	2	22	23	19	227	159	428	450
	04.ZAMBEZIA	MOPEIA	CS Gulamo		Med Volumn	20	6	5	3	34	26	1	380	236	643	677
	04.ZAMBEZIA	MOPEIA	CS Posto Campo		Med Volumn	13	9	13	24	59	71	85	420	350	926	985
	04.ZAMBEZIA	MOPEIA	CS Chimuara	Yes	High Volume	35	16	3	8	62	53	7	766	354	1180	1242
	04.ZAMBEZIA	MOPEIA	CS Mopeia-Sede	Yes	High Volume	171	36	30	19	256	198	53	1904	1428	3583	3839
	04.ZAMBEZIA	MOPEIA	CS Lua-Lua	Yes	High Volume	123	97	73	64	357	513	308	2005	1087	3913	4270
	04.ZAMBEZIA	MORRUMBALA	CS Mecaula		Low Volume	7	1			8	3		81	49	133	141
	04.ZAMBEZIA	MORRUMBALA	CS Djasse		Low Volume	11	2	1	2	16	3		106	34	143	159
	04.ZAMBEZIA	MORRUMBALA	CS Chilomo		Low Volume	2	2	2	2	8	3	1	96	67	167	175
	04.ZAMBEZIA	MORRUMBALA	CS Sabe		Low Volume	4	3	1	1	9	14	1	113	76	204	213
	04.ZAMBEZIA	MORRUMBALA	CS Fabrica		Low Volume	10	11	4	0	25	1	1	134	78	214	239
	04.ZAMBEZIA	MORRUMBALA	CS Bolde		Low Volume	9	5	1	1	16	6		155	92	253	269
	04.ZAMBEZIA	MORRUMBALA	CS Mureremba		Low Volume	4	23	12	17	56	16	5	95	102	218	274
	04.ZAMBEZIA	MORRUMBALA	CS Goro		Low Volume	11	9	4	6	30	20	21	117	97	255	285
	04.ZAMBEZIA	MORRUMBALA	CS Gaute		Low Volume	5	6		2	13	14	8	153	121	296	309
	04.ZAMBEZIA	MORRUMBALA	CS Muerra		Low Volume	5	2	5		12	17	5	186	117	325	337
	04.ZAMBEZIA	MORRUMBALA	CS Reis		Low Volume	8	6	6	5	25	14	2	275	182	473	498
	04.ZAMBEZIA	MORRUMBALA	CS Boroma		Med Volumn	22	6	1	2	31	18	5	268	192	483	514
	04.ZAMBEZIA	MORRUMBALA	CS Muandiua		Med Volumn	25	17	5	3	50	49	44	209	252	554	604
	04.ZAMBEZIA	MORRUMBALA	CS Balicholo		Med Volumn	22	7	7	2	38	30	25	272	371	698	736
	04.ZAMBEZIA	MORRUMBALA	CS Chire		Med Volumn	17	23	7	7	54	18	21	461	242	742	796
	04.ZAMBEZIA	MORRUMBALA	CS Megaza	Yes	High Volume	27	32	4	9	72	40	21	689	431	1181	1253
	04.ZAMBEZIA	MORRUMBALA	CS Pinda	Yes	High Volume	30	29	10	13	82	19	7	783	486	1295	1377
	04.ZAMBEZIA	MORRUMBALA	CS Mepinha	Yes	High Volume	33	19	11	14	77	38	26	800	440	1304	1381
	04.ZAMBEZIA	MORRUMBALA	CS Cumbapo	Yes	High Volume	27	20	8	10	65	56	23	749	579	1407	1472
	04.ZAMBEZIA	MORRUMBALA	HD Morrumbala	Yes	High Volume	155	127	60	55	397	162	50	4445	2218	6875	7272
	04.ZAMBEZIA	MULEVALA	CS Mucata		Low Volume	4	2			6	1		27	20	48	54
	04.ZAMBEZIA	MULEVALA	CS Jajo		Low Volume	2	3		1	6	3	1	187	103	294	300
	04.ZAMBEZIA	MULEVALA	CS Marropino		Low Volume	10	8	2	3	23	14	9	196	93	312	335
	04.ZAMBEZIA	MULEVALA	CS Morrua		Low Volume	1	5	1	1	8	2		231	113	346	354
	04.ZAMBEZIA	MULEVALA	CS Chiraco		Low Volume	9	7	2	3	21	8	4	235	128	375	396
	04.ZAMBEZIA	MULEVALA	CS Tebo		Med Volumn	5	11	7	4	27	12	2	423	182	619	646
	04.ZAMBEZIA	MULEVALA	HD Mulevala		High Volume	11	10	11	10	42	13	5	625	317	960	1002
	04.ZAMBEZIA	NAMACURRA	PS Médico Militar	Yes - Military	Med Volumn	7	6	3	3	19	26	18	266	257	567	586
	04.ZAMBEZIA	NAMACURRA	PS Naciaia		High Volume	27	15	10	2	54	70	5	676	327	1078	1132
	04.ZAMBEZIA	NAMACURRA	CS Mutange	Yes	High Volume	62	28	3	0	93	50	6	759	380	1195	1288
	04.ZAMBEZIA	NAMACURRA	CS Malei	Yes	High Volume	175	43	12	5	235	139	59	1213	720	2131	2366
	04.ZAMBEZIA	NAMACURRA	CS Mugubia	Yes	High Volume	15	17	13	1	46	72	498	1253	576	2399	2445
	04.ZAMBEZIA	NAMACURRA	CS Muebele	Yes	High Volume	71	44	12	44	171	40	17	1432	834	2323	2494
	04.ZAMBEZIA	NAMACURRA	CS Muceliua	Yes	High Volume	53	48	37	21	159	85	35	1665	1100	2885	3044
	04.ZAMBEZIA	NAMACURRA	CS Macuse	Yes	High Volume	59	60	19	16	154	77	17	1774	1114	2982	3136
	04.ZAMBEZIA	NAMACURRA	CS Mbawa	Yes	High Volume	71	28	10	5	114	50	8	2259	1083	3400	3514
	04.ZAMBEZIA	NAMACURRA	CS Mexixine	Yes	High Volume	72	80	31	13	196	104	33	2397	1129	3663	3859
	04.ZAMBEZIA	NAMACURRA	CS Furquia	Yes	High Volume	40	35	26	14	115	110	23	2739	900	3772	3887
	04.ZAMBEZIA	NAMACURRA	CS Namacurra-Sede	Yes	High Volume	415	249	127	74	865	797	118	7307	4127	12349	13214
	04.ZAMBEZIA	NAMARROI	CS Nemone		Low Volume		3			3		6	31	27	64	67
	04.ZAMBEZIA	NAMARROI	CS Rumala		Low Volume	9				9	8	1	32	22	63	72
	04.ZAMBEZIA	NAMARROI	CS Maquiringa		Low Volume	10	6		1	17	2	1	60	38	101	118
	04.ZAMBEZIA	NAMARROI	CS Mutatala		Low Volume	15	6	4	7	32	11	10	103	93	217	249
	04.ZAMBEZIA	NAMARROI	CS Mudine		Low Volume	10	3	4	1	18	8	3	200	80	291	309
	04.ZAMBEZIA	NAMARROI	CS Mutepua		Low Volume	26	8	9		43	16	2	299	130	447	490
	04.ZAMBEZIA	NAMARROI	CS Regone		Med Volumn	27	7	9	1	44	20	3	281	161	465	509
	04.ZAMBEZIA	NAMARROI	CS Marea		Med Volumn	15	2	3	2	22	8	3	257	261	529	551
	04.ZAMBEZIA	NAMARROI	CS Namarroi-Sede		Med Volumn	14	18	7	9	48	11	10	391	185	597	645
	04.ZAMBEZIA	NAMARROI	CS Lipale		Med Volumn	16	22	13	18	69	56	49	416	245	766	835
	04.ZAMBEZIA	NICOADALA	CS Ilalane	Yes	Med Volumn	15	15		1	31	2	1	359	278	640	671
	04.ZAMBEZIA	NICOADALA	CS Amoro	Yes	High Volume	55	28	6	2	91	83	4	887	509	1483	1574
	04.ZAMBEZIA	NICOADALA	PS Domela	Yes	High Volume	28	43	29	8	108	148	48	884	733	1813	1921
	04.ZAMBEZIA	NICOADALA	CS Quinta Girassol	Yes	High Volume	60	26	17	16	119	146	24	1385	1137	2692	2811
	04.ZAMBEZIA	NICOADALA	CS Namacata	Yes	High Volume	26	26	28	23	103	72	28	1966	1443	3509	3612
	04.ZAMBEZIA	NICOADALA	CS Licuar	Yes	High Volume	160	54	41	30	285	292	27	4011	2224	6554	6839
	04.ZAMBEZIA	NICOADALA	CS Nicoadala-Sede	Yes	High Volume	339	272	134	68	813	609	145	8506	4590	13850	14663
	04.ZAMBEZIA	PEBANE	CS Mihecue		Low Volume	15	25	2	1	43	31	32	113	115	291	334
	04.ZAMBEZIA	PEBANE	CS Txalalane		Med Volumn	17	12	11	13	53	64	58	225	165	512	565
	04.ZAMBEZIA	PEBANE	CS Cutal		Med Volumn	15	5	6	3	29	34	19	504	326	883	912
	04.ZAMBEZIA	PEBANE	CS Mulela	Yes	High Volume	14	14	1	2	31	27	1	634	372	1034	1065
	04.ZAMBEZIA	PEBANE	CS Impaca	Yes	High Volume	53	49	19	14	135	74	50	660	523	1307	1442
	04.ZAMBEZIA	PEBANE	CS Muligode	Yes	High Volume	23	31	18	14	86	46	23	982	608	1659	1745
	04.ZAMBEZIA	PEBANE	CS Malema	Yes	High Volume	64	28	9	4	105	176	51	963	640	1830	1935
	04.ZAMBEZIA	PEBANE	CS Pele-Pele	Yes	High Volume	43	1	6	8	58	8		1146	839	1993	2051
	04.ZAMBEZIA	PEBANE	CS Naburi	Yes	High Volume	130	22	2	9	163	93	1	1085	726	1905	2068
	04.ZAMBEZIA	PEBANE	CS Tomea	Yes	High Volume	65	2	3	6	76	20	4	1967	877	2868	2944
	04.ZAMBEZIA	PEBANE	CS Magiga	Yes	High Volume	80	94	29	27	230	241	44	1755	972	3012	3242
	04.ZAMBEZIA	PEBANE	CS Alto Maganha	Yes	High Volume	83	29	2	13	127	163	0	1865	1484	3512	3639
	04.ZAMBEZIA	PEBANE	CS 7 de Abril	Yes	High Volume	66	35	115	108	324	456	282	2190	1871	4799	5123
	04.ZAMBEZIA	PEBANE	CS Pebane-Sede	Yes	High Volume	291	174	36	36	537	256	228	3208	3302	6994	7531
	05.TETE	ANGÓNIA	CS Lizulo		Low Volume		1			1	1		8	4	13	14
	05.TETE	ANGÓNIA	CS Matewere		Low Volume	1	3			4	4	2	69	30	105	109
	05.TETE	ANGÓNIA	CS Seze		Low Volume	1	2			3	1		79	35	115	118
	05.TETE	ANGÓNIA	CS Chia		Low Volume	1	5			6			99	15	114	120
	05.TETE	ANGÓNIA	CS Catondo		Low Volume	1		1		2	1		76	42	119	121
	05.TETE	ANGÓNIA	CS Ntsendeza		Low Volume	6	2	2	1	11	2		70	38	110	121
	05.TETE	ANGÓNIA	CS Vila Velha		Low Volume	1	1	1	3	6	3		89	23	115	121
	05.TETE	ANGÓNIA	CS Chimuala		Low Volume	3	2		3	8	7	4	106	49	166	174
	05.TETE	ANGÓNIA	CS Mulanguene		Low Volume	3	5	2	2	12	2	2	129	68	201	213
	05.TETE	ANGÓNIA	CS Mpandula		Low Volume	3	2	4	1	10			203	5	208	218
	05.TETE	ANGÓNIA	CS Mpenha		Low Volume	2	8	1		11	5		222	133	360	371
	05.TETE	ANGÓNIA	CS Calomue		Med Volumn	11	5	1	3	20	20	2	361	107	490	510
	05.TETE	ANGÓNIA	CS Lifidzi	Yes	Med Volumn	10	13	7	4	34	21	2	627	228	878	912
	05.TETE	ANGÓNIA	CS Domue	Yes	High Volume	4	24			28	28	7	1181	571	1787	1815
	05.TETE	ANGÓNIA	CS Ulongue	Yes	High Volume	22	14	5	1	42	67	13	1251	552	1883	1925
	05.TETE	ANGÓNIA	HR Ulongue	Yes	High Volume	21	27	20	18	86	36	21	1498	1069	2624	2710
	05.TETE	CAHORA BASSA	CS Militar	Yes - Military	Low Volume			1		1	1		22	29	52	53
	05.TETE	CAHORA BASSA	CS Songo		Low Volume	1		3	1	5	7		48	30	85	90
	05.TETE	CAHORA BASSA	CS Chintholo		Low Volume	1	1		5	7	4	34	45	23	106	113
	05.TETE	CAHORA BASSA	CS Chipalapala		Low Volume	1	5	3	1	10	12	1	172	117	302	312
	05.TETE	CAHORA BASSA	CS Chinhanda		Low Volume	5	6	2	3	16	5	6	212	107	330	346
	05.TETE	CAHORA BASSA	CS Maroeira		Low Volume	2	6	1	4	13	8	1	240	122	371	384
	05.TETE	CAHORA BASSA	CS NhacapiririI		Low Volume	12	7	4	1	24	14	16	243	130	403	427
	05.TETE	CAHORA BASSA	CS Chirodze-Ponte		Med Volumn	16	4	6	11	37	8	1	329	224	562	599
	05.TETE	CAHORA BASSA	CS Nhambado		Med Volumn	11	5	5	13	34	4		328	334	666	700
	05.TETE	CAHORA BASSA	HR Songo	Yes	High Volume	29	45	23	25	122	60	25	1951	1172	3208	3330
	05.TETE	CAHORA BASSA	CS Chitima	Yes	High Volume	43	57	83	70	253	194	83	2510	1616	4403	4656
	05.TETE	CHANGARA	CS Chioco		Low Volume	3	4	2		9	4		36	23	63	72
	05.TETE	CHANGARA	CS Nachinanga		Low Volume	2	1	1		4	4		32	32	68	72
	05.TETE	CHANGARA	CS Monsenhor Padre Domingos Ferrão		Low Volume	1	3			4	3		92	43	138	142
	05.TETE	CHANGARA	CS Goba		Low Volume	2	2	1		5	6	1	83	59	149	154
	05.TETE	CHANGARA	CS M'palamabue		Low Volume	8	2	1	4	15	6		126	61	193	208
	05.TETE	CHANGARA	CS Ntemangau		Low Volume	13	9	3	2	27	8	4	206	113	331	358
	05.TETE	CHANGARA	CS Chipembere		Low Volume	10	12	2	6	30	10	3	213	134	360	390
	05.TETE	CHANGARA	CS Dzunga	Yes	High Volume	4	10	9	8	31	21	8	643	449	1121	1152
	05.TETE	CHANGARA	CS M'saua	Yes	High Volume	21	25	12	11	69	29	10	703	423	1165	1234
	05.TETE	CHANGARA	CS Mazoe Ponte	Yes	High Volume	13	13	20	9	55	29	10	987	498	1524	1579
	05.TETE	CHANGARA	CS Changara	Yes	High Volume	28	54	33	32	147	39	16	2054	1213	3322	3469
	05.TETE	CHIFUNDE	CS Mulowe		Low Volume	1	2	1	1	5	3	3	42	31	79	84
	05.TETE	CHIFUNDE	CS Chifunde		Low Volume	7	2		1	10	5		51	26	82	92
	05.TETE	CHIFUNDE	CS Bolimo		Low Volume	4	2		2	8	1		81	43	125	133
	05.TETE	CHIFUNDE	CS Thequesse		Low Volume	3	3			6	10	67	47	7	131	137
	05.TETE	CHIFUNDE	CS Nkamande		Low Volume	4	2	1	1	8	7	3	166	115	291	299
	05.TETE	CHIFUNDE	CS Tsadzo		Low Volume	14	5	2	9	30	11	3	194	99	307	337
	05.TETE	CHIFUNDE	CS Vila Mualadzi		Low Volume	6	1	1	2	10	4		199	149	352	362
	05.TETE	CHIFUNDE	CS Luia		Low Volume	15	4	3	3	25	41	7	223	174	445	470
	05.TETE	CHIFUNDE	CS de Mugomo		Med Volumn	10	7	1	20	38	11	414	263	59	747	785
	05.TETE	CHIFUNDE	CS Nkantha		Med Volumn	10	7	1	20	38	13	414	274	67	768	806
	05.TETE	CHIUTA	CS Matenje		Low Volume	1		1		2	1		17	21	39	41
	05.TETE	CHIUTA	CS Cazula		Low Volume	4	4	1	1	10	4		97	74	175	185
	05.TETE	CHIUTA	CS Mavudzi-Ponte		Low Volume	4	11	5	3	23	7	1	185	82	275	298
	05.TETE	CHIUTA	CS Kaunda		Low Volume	6	1	4	10	21	7	1	263	140	411	432
	05.TETE	CHIUTA	CS Manje	Yes	High Volume	21	30	18	19	88	89	13	1102	686	1890	1978
	05.TETE	TETE	CS Canjanda		Low Volume		2			2	2	2	13	3	20	22
	05.TETE	TETE	CS Canseta		Low Volume		1			1	2	1	16	8	27	28
	05.TETE	TETE	PS Cadeia	Yes	Low Volume					0			14	63	77	77
	05.TETE	TETE	CS Mufa		Low Volume	4	3			7	5		47	32	84	91
	05.TETE	TETE	CS Degue		Low Volume	5	5	3		13	7	1	89	46	143	156
	05.TETE	TETE	PS Militar Infantária	Yes - Military	Low Volume	5	3	2	1	11	6		222	230	458	469
	05.TETE	TETE	HP Tete	Yes	Med Volumn	5	9	4	4	22	11	6	494	425	936	958
	05.TETE	TETE	PS Base Aérea	Yes - Military	High Volume	21	12	7	3	43	25	7	743	594	1369	1412
	05.TETE	TETE	CS Mpadue	Yes	High Volume	21	30	11	6	68	52	6	1690	1031	2779	2847
	05.TETE	TETE	CS Nº 1 - Bairro Magaia	Yes	High Volume	39	40	24	23	126	77	27	3411	1879	5394	5520
	05.TETE	TETE	CS Nº 4 - Bairro Muthemba	Yes	High Volume	67	74	54	42	237	153	33	4491	2841	7518	7755
	05.TETE	TETE	CS Nº 3 - Bairro Manyanga	Yes	High Volume	69	132	56	43	300	194	61	5651	3286	9192	9492
	05.TETE	TETE	CS Nº 2 - Bairro Matundo	Yes	High Volume	140	169	108	60	477	188	74	7891	4245	12398	12875
	05.TETE	DOA	CS Camphata		Low Volume	1				1	2		41	28	71	72
	05.TETE	DOA	CS Chazia		Low Volume	1	2			3	1		39	33	73	76
	05.TETE	DOA	CS Ancuaze		Low Volume	1	3	1		5	1		78	40	119	124
	05.TETE	DOA	CS Fortuna		Low Volume		1		3	4	3	3	113	2	121	125
	05.TETE	DOA	CS Chueza		Low Volume	8	12	5		25	2	1	46	94	143	168
	05.TETE	DOA	CS Salima		Low Volume	5	2		2	9	3	3	131	117	254	263
	05.TETE	DOA	CS Doa		High Volume	32	9	15	7	63	67	47	657	366	1137	1200
	05.TETE	MACANGA	CS Walota		Low Volume		1	1		2	1	2	35	39	77	79
	05.TETE	MACANGA	CS Campala		Low Volume	6	2	1		9			39	32	71	80
	05.TETE	MACANGA	CS Bawe		Low Volume		2	1		3			60	39	99	102
	05.TETE	MACANGA	CS Namadende		Low Volume	3	6	4	1	14	1		91	29	121	135
	05.TETE	MACANGA	CS Miwanga		Low Volume	3	1	1		5	2		78	55	135	140
	05.TETE	MACANGA	CS Nchoncho		Low Volume	9	1		2	12	1		77	70	148	160
	05.TETE	MACANGA	CS Gandali		Low Volume	8	5	1	3	17	2		133	85	220	237
	05.TETE	MACANGA	CS Chidzolomondo		Med Volumn	19	8	7	4	38	21	7	304	259	591	629
	05.TETE	MACANGA	CS Furancungo	Yes	High Volume	31	28	14	8	81	14	4	871	675	1564	1645
	05.TETE	MÁGOÈ	CS Chinthopo		Low Volume	2	3	5	2	12	10	3	32	25	70	82
	05.TETE	MÁGOÈ	CS Chitete		Low Volume	3	4	7	4	18	14	19	55	48	136	154
	05.TETE	MÁGOÈ	CS Cazindira		Low Volume	15	7	9	10	41	3		201	153	357	398
	05.TETE	MÁGOÈ	CS Luia		Low Volume	5	4	6	4	19	10	4	221	171	406	425
	05.TETE	MÁGOÈ	CS Mussenguezi		Low Volume	2	5		8	15	45	67	186	133	431	446
	05.TETE	MÁGOÈ	CS Daque	Yes	High Volume	24	20	15	6	65	25	6	655	588	1274	1339
	05.TETE	MÁGOÈ	CS Mucumbura	Yes	High Volume	23	43	21	27	114	56	16	1135	694	1901	2015
	05.TETE	MÁGOÈ	CS Magoe	Yes	High Volume	36	57	16	26	135	35	20	1101	891	2047	2182
	05.TETE	MARARA	CS Nhamatua		Low Volume	3	4			7	4		78	55	137	144
	05.TETE	MARARA	CS Mufa Caconde		Low Volume	5	5	9	16	35	71	33	30	28	162	197
	05.TETE	MARARA	CS Marara		Low Volume	8	3	11	12	34	74	32	150	67	323	357
	05.TETE	MARARA	CS Matambo		Low Volume	5	7	4	6	22	8	1	144	196	349	371
	05.TETE	MARARA	CS Boroma	Yes	Med Volumn	6	7	2	5	20	23	5	381	253	662	682
	05.TETE	MARARA	CS Cachembe	Yes	High Volume	16	29	8	9	62	28	4	738	488	1258	1320
	05.TETE	MARÁVIA	HD Maravia		Low Volume	1				1			26	20	46	47
	05.TETE	MARÁVIA	CS Cantina de Oliveira		Low Volume	2				2			32	15	47	49
	05.TETE	MARÁVIA	CS Kassuende		Low Volume	1	1			2	1	2	37	27	67	69
	05.TETE	MARÁVIA	CS Chipera		Low Volume	1	1			2	1	2	44	32	79	81
	05.TETE	MARÁVIA	CS Chiputo		Low Volume	5	1	1		7	3	2	55	36	96	103
	05.TETE	MARÁVIA	CS Uncanha		Low Volume	3	1	6	3	13	34	34	24	17	109	122
	05.TETE	MARÁVIA	CS Maloera		Med Volumn	3	9	12	15	39	2		202	438	642	681
	05.TETE	MARÁVIA	CS Fingoe		Med Volumn	38	17	4	1	60	32	7	566	306	911	971
	05.TETE	MOATIZE	CS Mboza		Low Volume	4				4			20	10	30	34
	05.TETE	MOATIZE	CS Madzimaera		Low Volume			2	1	3		1	22	17	40	43
	05.TETE	MOATIZE	CS Mphandzu		Low Volume	1				1	4		34	16	54	55
	05.TETE	MOATIZE	CS Necungas		Low Volume	2	3			5	6		101	39	146	151
	05.TETE	MOATIZE	CS Mualazi		Low Volume	4	2	2		8	2	3	82	60	147	155
	05.TETE	MOATIZE	CS Chithatha		Low Volume	7		1		8	10		205	45	260	268
	05.TETE	MOATIZE	CS Nkhanga		Low Volume	6	7		2	15	5		189	68	262	277
	05.TETE	MOATIZE	CS Cambulatsitsi		Low Volume			9	4	13	5	2	164	106	277	290
	05.TETE	MOATIZE	CS Benga		Low Volume			12	13	25			243	131	374	399
	05.TETE	MOATIZE	CS Samoa		Low Volume	22	15	5	8	50	12	8	227	115	362	412
	05.TETE	MOATIZE	CS Mameme II	Yes	Med Volumn	6	9	16	2	33	17	1	472	314	804	837
	05.TETE	MOATIZE	CS Cateme	Yes	Med Volumn	12	13	8	5	38	20	4	489	318	831	869
	05.TETE	MOATIZE	CS Ncondezi	Yes	High Volume	12	25	9	12	58	14	11	652	354	1031	1089
	05.TETE	MOATIZE	CS Caphirizange	Yes	High Volume	6	10	6	6	28	83	58	717	491	1349	1377
	05.TETE	MOATIZE	CS 25 de Setembro	Yes	High Volume	10	27	6	5	48	29	2	1076	542	1649	1697
	05.TETE	MOATIZE	CS CFM	Yes	High Volume	21	29	7	1	58	29	63	1137	497	1726	1784
	05.TETE	MOATIZE	CS Zobue	Yes	High Volume	18	26	19	14	77	37	11	1316	761	2125	2202
	05.TETE	MOATIZE	CS Moatize	Yes	High Volume	39	114	80	69	302	92	68	5486	3185	8831	9133
	05.TETE	MUTARARA	CS Nhapale		Low Volume	8	5	1	1	15	6		6	7	19	34
	05.TETE	MUTARARA	CS Bawe		Low Volume	4	3			7	2	1	58	27	88	95
	05.TETE	MUTARARA	CS Jardim		Low Volume	12	9	2		23	2	1	54	23	80	103
	05.TETE	MUTARARA	CS Mutarara Velha		Low Volume	3	2	1		6	3		78	48	129	135
	05.TETE	MUTARARA	CS Vila Nova da Fronteira		Low Volume	2	8	1		11			186	132	318	329
	05.TETE	MUTARARA	CS Traquino		Low Volume	18	1	5		24	12	3	260	110	385	409
	05.TETE	MUTARARA	CS Charre		Low Volume	11	18	10	5	44	15	10	212	129	366	410
	05.TETE	MUTARARA	CS Mutarara		Low Volume	23	6	5	2	36	15	9	295	98	417	453
	05.TETE	MUTARARA	CS Sinjal		Low Volume	8	10	5	2	25	13	2	272	183	470	495
	05.TETE	MUTARARA	CS Inhangoma	Yes	High Volume	30	22	13	3	68	40	11	784	496	1331	1399
	05.TETE	MUTARARA	HR Mutarara	Yes	High Volume	46	72	20	47	185	51	35	2020	1308	3414	3599
	05.TETE	TSANGANO	CS Mwanjete		Low Volume					0			12	2	14	14
	05.TETE	TSANGANO	CS Banga		Low Volume	14	4	1		19	5		57	120	182	201
	05.TETE	TSANGANO	CS Kalipale		Low Volume	4	2	1	1	8	3	1	134	69	207	215
	05.TETE	TSANGANO	CS Maconge		Low Volume	4	8	4	5	21	8	2	229	70	309	330
	05.TETE	TSANGANO	CS Fonte Boa		Low Volume	4	7	1	3	15	10	3	240	104	357	372
	05.TETE	TSANGANO	CS Tsangano		Low Volume	14	3	2	2	21	36	11	184	133	364	385
	05.TETE	TSANGANO	CS Chinvano		Low Volume	16	9	10	6	41	14	3	392		409	450
	05.TETE	TSANGANO	CS Ntengombalame		Med Volumn	6	4	13	11	34	4	34	282	260	580	614
	05.TETE	ZUMBO	CS Mphangula		Low Volume					0			9	4	13	13
	05.TETE	ZUMBO	CS Tongue		Low Volume			1		1	1		7	5	13	14
	05.TETE	ZUMBO	CS Mazamba		Low Volume					0			16	6	22	22
	05.TETE	ZUMBO	CS Chissavo		Low Volume				1	1			17	5	22	23
	05.TETE	ZUMBO	CS Lissico		Low Volume					0			24	11	35	35
	05.TETE	ZUMBO	CS Chawalo		Low Volume	1				1			22	12	34	35
	05.TETE	ZUMBO	CS Cassenga		Low Volume	2	1			3	1		24	15	40	43
	05.TETE	ZUMBO	CS Mugangadze		Low Volume	1	2			3	1		31	29	61	64
	05.TETE	ZUMBO	CS Minga		Low Volume	3		2	1	6			78	45	123	129
	05.TETE	ZUMBO	CS Muze		Low Volume	5	2	1	3	11	1	1	83	57	142	153
	05.TETE	ZUMBO	CS Zambue		Low Volume	3	3	1	3	10	1	1	89	56	147	157
	05.TETE	ZUMBO	HD Zumbo		Low Volume	10	9	5	1	25	5	3	192	218	418	443
	06.MANICA	BÁRUE	CS Serra Choa		Low Volume				1	1			7	7	14	15
	06.MANICA	BÁRUE	CS Barauro		Low Volume					0			16	4	20	20
	06.MANICA	BÁRUE	CS Mussianharo		Low Volume	1				1			42	22	64	65
	06.MANICA	BÁRUE	CS Munene		Low Volume			1	1	2	2		67	44	113	115
	06.MANICA	BÁRUE	CS Phanze		Low Volume	4	1	3		8	5		143	80	228	236
	06.MANICA	BÁRUE	CS Cagore		Low Volume	10	3	1		14	2	222	34	14	272	286
	06.MANICA	BÁRUE	CS Chuala	Yes	Med Volumn	28	8	4	1	41	30	2	272	291	595	636
	06.MANICA	BÁRUE	CS Nhazonia	Yes	Med Volumn	17	16	3	9	45	29	9	557	273	868	913
	06.MANICA	BÁRUE	CS Honde	Yes	High Volume	9	11	7	5	32	7		643	358	1008	1040
	06.MANICA	BÁRUE	CS Cruz. Macossa	Yes	High Volume	24	21	5	3	53	27	5	645	338	1015	1068
	06.MANICA	BÁRUE	CS Nhassacara	Yes	High Volume	26	18	13	11	68	36	4	729	506	1275	1343
	06.MANICA	BÁRUE	CS Nhampassa	Yes	High Volume	26	14	9	4	53	93	12	945	535	1585	1638
	06.MANICA	BÁRUE	HD Catandica	Yes	High Volume	112	133	150	135	530	125	34	3761	1927	5847	6377
	06.MANICA	CHIMOIO	HP Chimoio	Yes	Med Volumn	80	65	47	91	283	7	42	113	56	218	501
	06.MANICA	CHIMOIO	Privado Penitenciário Cabeça do Velho	Yes	Med Volumn					0				531	531	531
	06.MANICA	CHIMOIO	Privado Saúde Militar	Yes - Military	High Volume	40	28	9	9	86	38	28	1193	851	2110	2196
	06.MANICA	CHIMOIO	CS Chissui	Yes	High Volume	111	49	17	17	194	65	64	2145	1040	3314	3508
	06.MANICA	CHIMOIO	CS Vila Nova	Yes	High Volume	51	68	33	29	181	75	37	2493	1124	3729	3910
	06.MANICA	CHIMOIO	CS 7 De Abril	Yes	High Volume	57	121	55	41	274	105	43	4131	1985	6264	6538
	06.MANICA	CHIMOIO	CS 1º de Maio	Yes	High Volume	95	9	88	121	313	758	366	5606	1644	8374	8687
	06.MANICA	CHIMOIO	CS Nhamaonha	Yes	High Volume	107	123	73	67	370	191	51	5935	2729	8906	9276
	06.MANICA	CHIMOIO	CS Eduardo Mondlane	Yes	High Volume	104	131	96	92	423	193	71	8428	4312	13004	13427
	06.MANICA	GONDOLA	CS Maparanhanga Serra		Low Volume	1				1			63	30	93	94
	06.MANICA	GONDOLA	CS Maforga		Low Volume	5	4	2		11			103	34	137	148
	06.MANICA	GONDOLA	CS Chipindaumwe		Low Volume	7	12	4		23	8		128	227	363	386
	06.MANICA	GONDOLA	CS F. Manhanga		Low Volume	11	10	2		23	21	1	241	135	398	421
	06.MANICA	GONDOLA	CS Mutocoma		Med Volumn	7	9	1	2	19	7	1	311	194	513	532
	06.MANICA	GONDOLA	CS Josina Machel		Med Volumn	16	3	4	4	27	38		619	5	662	689
	06.MANICA	GONDOLA	CS Muda Serração	Yes	High Volume	14	17	16	5	52	16	5	847	407	1275	1327
	06.MANICA	GONDOLA	CS Amatongas	Yes	High Volume	37	35	16	19	107	82	98	864	474	1518	1625
	06.MANICA	GONDOLA	CS Inchope	Yes	High Volume	49	51	38	50	188	213	42	2446	1231	3932	4120
	06.MANICA	GONDOLA	HD Gondola	Yes	High Volume	181	159	80	65	485	201	86	4514	2729	7530	8015
	06.MANICA	GURO	CS Nhacatale		Low Volume					0	1		16	7	24	24
	06.MANICA	GURO	CS Tchetcha		Low Volume	4	2	1	1	8	2	1	107	58	168	176
	06.MANICA	GURO	CS Nhaphungo		Low Volume	2	4	1	2	9	6		111	57	174	183
	06.MANICA	GURO	CS Thanda		Low Volume	2	5	4	3	14	1	1	128	70	200	214
	06.MANICA	GURO	CS Nhamassonge		Low Volume	19	8		0	27	5	1	125	63	194	221
	06.MANICA	GURO	CS Mungari		Low Volume	7	8	2	1	18	6		137	80	223	241
	06.MANICA	GURO	CS Nhansana		Low Volume	7	6	2	2	17	2	1	132	92	227	244
	06.MANICA	GURO	CS Chivuli		Low Volume	5	10	3	4	22	8	1	125	90	224	246
	06.MANICA	GURO	CS Bunga		Low Volume	5	3	2	2	12	4		136	108	248	260
	06.MANICA	GURO	CS Massangano		Low Volume	11	10	6	1	28	7	3	230	125	365	393
	06.MANICA	GURO	CS Mandie	Yes	High Volume	14	87	48	53	202	48	16	809	549	1422	1624
	06.MANICA	GURO	CS Guro - Sede	Yes	High Volume	109	66	36	39	250	147	35	2367	1341	3890	4140
	06.MANICA	MACATE	CS Catize		Low Volume	2	3	2	1	8	1		28	44	73	81
	06.MANICA	MACATE	CS Chinete		Low Volume	3	1	1	2	7	7		97	60	164	171
	06.MANICA	MACATE	CS Filipe Jacinto Nyusi		Low Volume	9	6		2	17	9		140	58	207	224
	06.MANICA	MACATE	CS Chicanga		Low Volume	5	4		5	14	23	4	177	142	346	360
	06.MANICA	MACATE	CS Zembe Centro	Yes	Med Volumn	21	20	1	1	43	11	2	327	230	570	613
	06.MANICA	MACATE	CS Marera	Yes	High Volume	13	8	12	16	49	11	697	337	61	1106	1155
	06.MANICA	MACATE	CS Macate	Yes	High Volume	18	42	12	7	79	14	5	993	613	1625	1704
	06.MANICA	MACHAZE	CS Chinzine		Low Volume				1	1	2		34	8	44	45
	06.MANICA	MACHAZE	CS Thimbi - Thimbi		Low Volume	2		1	1	4	3		35	22	60	64
	06.MANICA	MACHAZE	CS Mutefo		Low Volume	4	5	1		10	3	1	110	63	177	187
	06.MANICA	MACHAZE	CS Sambassoca		Low Volume	13	10	1		24	22	1	154	143	320	344
	06.MANICA	MACHAZE	CS Mazwissanga	Yes	Low Volume	14	7	1	8	30			211	214	425	455
	06.MANICA	MACHAZE	CS Mavende	Yes	Med Volumn	19	13	12	5	49	10	5	582	339	936	985
	06.MANICA	MACHAZE	CS Chipudji	Yes	High Volume	40	29	13	25	107	37	42	875	489	1443	1550
	06.MANICA	MACHAZE	CS Save	Yes	High Volume	32	42	17	8	99	46	5	1021	452	1524	1623
	06.MANICA	MACHAZE	CS Chipopopo	Yes	High Volume	28	54	23	14	119	26	10	1255	546	1837	1956
	06.MANICA	MACHAZE	CS Bassane	Yes	High Volume	37	22	23	13	95	18	19	1182	644	1863	1958
	06.MANICA	MACHAZE	CS Chitobe	Yes	High Volume	70	60	21	81	232	99	5	1876	827	2807	3039
	06.MANICA	MACOSSA	CS Tropa		Low Volume	1	1	1		3	1		21	16	38	41
	06.MANICA	MACOSSA	CS Massangazi		Low Volume	3	4			7	6		25	6	37	44
	06.MANICA	MACOSSA	CS Nguawala		Low Volume	4	1		1	6			25	13	38	44
	06.MANICA	MACOSSA	CS Nhaphendeca		Low Volume	3	2			5			35	24	59	64
	06.MANICA	MACOSSA	CS Nhamagua		Low Volume	12	8	1	1	22	9		153	94	256	278
	06.MANICA	MACOSSA	CS Dunda		Med Volumn	20	11	4		35	30	12	307	214	563	598
	06.MANICA	MACOSSA	CS Macossa		Med Volumn	35	12	8	3	58	20	6	339	181	546	604
	06.MANICA	MANICA	CS Chicamba		Low Volume		1			1	1		44	18	63	64
	06.MANICA	MANICA	CS Zonue Tabaco		Low Volume	1	1			2	1		51	15	67	69
	06.MANICA	MANICA	CS Mundonguara		Low Volume	1	1		1	3	1		49	22	72	75
	06.MANICA	MANICA	CS Munene		Low Volume	2			2	4	1	2	44	25	72	76
	06.MANICA	MANICA	CS 7 de Abril		Low Volume	1				1	2	2	59	18	81	82
	06.MANICA	MANICA	CS Jecua Missão		Low Volume	7	3	2		12	4	1	75	37	117	129
	06.MANICA	MANICA	CS Nhamaxato		Low Volume		1		1	2	4		80	66	150	152
	06.MANICA	MANICA	CS Guindingue		Low Volume	1	1	3		5	3		116	44	163	168
	06.MANICA	MANICA	CS Chinhagore		Low Volume	1	1	3	3	8			121	70	191	199
	06.MANICA	MANICA	CS Chazuca		Low Volume	9	3		3	15	4	2	141	82	229	244
	06.MANICA	MANICA	CS Vumba		Low Volume	2	1	3		6	14	1	172	63	250	256
	06.MANICA	MANICA	CS Chinhambuzi		Low Volume	5	10	10	4	29	4		178	79	261	290
	06.MANICA	MANICA	CS Penhalonga		Low Volume	1	1	2		4	10	3	205	151	369	373
	06.MANICA	MANICA	CS Mavonde		Low Volume	8	10		1	19	10	1	214	132	357	376
	06.MANICA	MANICA	CS Chitunga		Low Volume	15	4	1	3	23	15		244	118	377	400
	06.MANICA	MANICA	CS 4º Congresso	Yes	Med Volumn	19	14	15	5	53	35	4	550	355	944	997
	06.MANICA	MANICA	CS Machipanda	Yes	High Volume	28	24	18	9	79	50	11	1024	528	1613	1692
	06.MANICA	MANICA	CS Messica	Yes	High Volume	115	60	61	45	281	168	52	2087	994	3301	3582
	06.MANICA	MANICA	CS Manica	Yes	High Volume	104	150	47	71	372	229	70	5228	2844	8371	8743
	06.MANICA	MOSSURIZE	CS Bangonhe		Low Volume	1	1	2		4	2		100	54	156	160
	06.MANICA	MOSSURIZE	CS Muchenedzi		Low Volume			1	1	2	6	1	104	62	173	175
	06.MANICA	MOSSURIZE	CS Macuo		Low Volume	5	7	1	2	15	12		152	84	248	263
	06.MANICA	MOSSURIZE	CS Chitsama		Low Volume	3	3	2		8			218	76	294	302
	06.MANICA	MOSSURIZE	CS Goi-Goi		Med Volumn	4	2			6	19	12	394	147	572	578
	06.MANICA	MOSSURIZE	CS Chiurairue		Med Volumn	17	7	4	15	43	17	4	549	269	839	882
	06.MANICA	MOSSURIZE	CS Gunhe	Yes	Med Volumn	15	31	6	1	53	22	3	757	61	843	896
	06.MANICA	MOSSURIZE	CS Mude	Yes	High Volume	4	11	10	10	35	13	8	645	313	979	1014
	06.MANICA	MOSSURIZE	CS Dacata	Yes	High Volume	10	8	10	7	35	17	5	938	392	1352	1387
	06.MANICA	MOSSURIZE	CS Garagua	Yes	High Volume	19	15	24	10	68	16	2	820	495	1333	1401
	06.MANICA	MOSSURIZE	CS Chaiva	Yes	High Volume	20	3	7	3	33	87	30	743	528	1388	1421
	06.MANICA	MOSSURIZE	CS Mupengo	Yes	High Volume	14	12	3	2	31	74	7	995	386	1462	1493
	06.MANICA	MOSSURIZE	CS Espungabera	Yes	High Volume	43	55	14	20	132	37	1719	1351	187	3294	3426
	06.MANICA	SUSSUNDENGA	CS Machir		Low Volume		1		2	3	1		39	16	56	59
	06.MANICA	SUSSUNDENGA	CS Muhoa		Low Volume	2	2			4	7	1	83	55	146	150
	06.MANICA	SUSSUNDENGA	CS Nhambamba		Low Volume	12	8	1	3	24	19	2	119	3	143	167
	06.MANICA	SUSSUNDENGA	CS Ifloma		Low Volume		1		2	3			144	30	174	177
	06.MANICA	SUSSUNDENGA	CS Mavuzi		Low Volume	8	7	6	0	21	3	92	50	37	182	203
	06.MANICA	SUSSUNDENGA	CS Rotanda		Low Volume	10	10			20	23	4	112	56	195	215
	06.MANICA	SUSSUNDENGA	CS Rupisse		Low Volume	4	1			5		2	195	90	287	292
	06.MANICA	SUSSUNDENGA	CS Bunga		Low Volume		4	4	3	11	21	12	180	91	304	315
	06.MANICA	SUSSUNDENGA	CS Matarara		Low Volume	3	2			5	1	7	240	104	352	357
	06.MANICA	SUSSUNDENGA	CS Darue	Yes	Med Volumn	25	9	5	1	40	25	4	392	192	613	653
	06.MANICA	SUSSUNDENGA	CS Sembezea	Yes	Med Volumn	15	7	4		26	21	3	352	337	713	739
	06.MANICA	SUSSUNDENGA	CS Munhinga	Yes	High Volume	19	20	8	5	52	36	9	711	386	1142	1194
	06.MANICA	SUSSUNDENGA	CS Dombe	Yes	High Volume	72	88	20	15	195	143	24	1453	608	2228	2423
	06.MANICA	SUSSUNDENGA	CS Sussundenga	Yes	High Volume	177	84	26	39	326	156	23	2226	1263	3668	3994
	06.MANICA	TAMBARA	CS Miteme		Low Volume			2		2		1	15	12	28	30
	06.MANICA	TAMBARA	CS Nhacalapho		Low Volume		3			3	1	1	34	15	51	54
	06.MANICA	TAMBARA	CS Campange		Low Volume	7	3	2	1	13			66	36	102	115
	06.MANICA	TAMBARA	CS Búzua		Low Volume	5		2	2	9	3	1	127	58	189	198
	06.MANICA	TAMBARA	CS Sabeta		Low Volume	20	13	8	3	44	4	1	167	97	269	313
	06.MANICA	TAMBARA	CS Nhacafula		Low Volume	10	10	5	3	28	15	3	232	83	333	361
	06.MANICA	TAMBARA	CS Nhacolo		Low Volume	11	1	7	5	24	8	1	275	115	399	423
	06.MANICA	VANDUZI	CS Mucombedzi		Low Volume	3	3	1		7	3		130	69	202	209
	06.MANICA	VANDUZI	CS Dangalenga		Low Volume	2	4	4	3	13			163	108	271	284
	06.MANICA	VANDUZI	CS Cruzamento de Tete		Low Volume	10	2	2	1	15	2	1	230	104	337	352
	06.MANICA	VANDUZI	CS Manaoquera		Med Volumn	29	1	5	2	37	9		293	199	501	538
	06.MANICA	VANDUZI	CS Pungue Sul	Yes	Med Volumn	9	10	9	3	31	39	4	531	356	930	961
	06.MANICA	VANDUZI	CS Chigodole	Yes	High Volume	12	21	15	5	53	13	5	719	415	1152	1205
	06.MANICA	VANDUZI	CS IAC	Yes	High Volume	15	26	14	3	58	15	10	768	432	1225	1283
	06.MANICA	VANDUZI	CS Matsinho	Yes	High Volume	52	28	30	8	118	22	13	1015	658	1708	1826
	06.MANICA	VANDUZI	CS Vanduzi	Yes	High Volume	43	67	29	34	173	65	24	2871	1400	4360	4533
	07.SOFALA	BÚZI	CS Chicuecue		Low Volume					0	6	2	19	8	35	35
	07.SOFALA	BÚZI	PS Km 37		Low Volume	6	2	5		13	43		134	43	220	233
	07.SOFALA	BÚZI	CS Marombe		Low Volume	1	8			9			149	150	299	308
	07.SOFALA	BÚZI	CS Danga		Low Volume	9	9	3	3	24	8	11	203	77	299	323
	07.SOFALA	BÚZI	CS Grudja		Low Volume	5	2	2		9	8		201	110	319	328
	07.SOFALA	BÚZI	PS Inharougue		Low Volume	12	12	4	5	33	5	2	251	78	336	369
	07.SOFALA	BÚZI	PS Rio Buzi		Low Volume	13	9	5	4	31	26	10	275	104	415	446
	07.SOFALA	BÚZI	CS Inhamichindo		Low Volume	4	20	6	7	37	14	8	238	157	417	454
	07.SOFALA	BÚZI	CS Chissinguana		Med Volumn	9	6	17	11	43	24	7	386	59	476	519
	07.SOFALA	BÚZI	CS Estaquinha		Med Volumn	13	2	14	20	49	3	1	440	317	761	810
	07.SOFALA	BÚZI	CS Bura	Yes	Med Volumn	20	27	18	14	79	13	3	809	9	834	913
	07.SOFALA	BÚZI	CS Ampara	Yes	Med Volumn	15	33	11	6	65	18	7	587	305	917	982
	07.SOFALA	BÚZI	CS Barada		High Volume	13	6	44	56	119	31	49	1063	621	1764	1883
	07.SOFALA	BÚZI	CS Guara-Guara	Yes	High Volume	21	50	29	18	118	43	15	1312	625	1995	2113
	07.SOFALA	BÚZI	HR BUZI	Yes	High Volume	28	48	22	12	110	35	21	1212	755	2023	2133
	07.SOFALA	BÚZI	CS Inhavininga		High Volume	45	62	31	17	155	26	12	1407	602	2047	2202
	07.SOFALA	BÚZI	CS Bandua	Yes	High Volume	28	58	35	22	143	33	14	1435	628	2110	2253
	07.SOFALA	CAIA	CS Ntopa		Low Volume	3	2		3	8	1	5	4	4	14	22
	07.SOFALA	CAIA	CS Nhamatanda		Low Volume	3	3	3	2	11			10	3	13	24
	07.SOFALA	CAIA	CS Tchetcha		Low Volume	5	3	2		10	8	2	4	1	15	25
	07.SOFALA	CAIA	CS Licoma		Low Volume	9				9			11	10	21	30
	07.SOFALA	CAIA	CS Magagade		Low Volume	4				4		1	30	10	41	45
	07.SOFALA	CAIA	CS Chatala		Low Volume		3		1	4		3	38	23	64	68
	07.SOFALA	CAIA	CS Kapassene		Low Volume	21	7			28	1		41	3	45	73
	07.SOFALA	CAIA	CS Murrema		Low Volume	8	13	3	2	26	9	2	106	44	161	187
	07.SOFALA	CAIA	CS Ndoro		Low Volume	22	11	4		37	13	1	129	112	255	292
	07.SOFALA	CAIA	CS Deve		Low Volume	31	24	2	1	58	16	6	216	87	325	383
	07.SOFALA	CAIA	CS Amilcar Cabral		Med Volumn	39	16	6	3	64	3	4	527	86	620	684
	07.SOFALA	CAIA	CS Nhambalo	Yes	Med Volumn	32	38	11	20	101	12	5	452	189	658	759
	07.SOFALA	CAIA	CS Murraça	Yes	High Volume	87	38	9	16	150	56	17	814	489	1376	1526
	07.SOFALA	CAIA	CS Sena	Yes	High Volume	130	85	35	37	287	84	15	1353	715	2167	2454
	07.SOFALA	CAIA	HD CAIA	Yes	High Volume	193	100	45	25	363	181	26	3022	1608	4837	5200
	07.SOFALA	CHEMBA	CS Ndango		Low Volume		1		1	2			17	5	22	24
	07.SOFALA	CHEMBA	PS Jequecene		Low Volume	1	1	1	1	4	1		16	11	28	32
	07.SOFALA	CHEMBA	CS Cado		Low Volume	1	6	1	3	11	4		28	13	45	56
	07.SOFALA	CHEMBA	CS Correia		Low Volume	4	2		1	7	2		21	26	49	56
	07.SOFALA	CHEMBA	CS 3 Fevereiro		Low Volume	7	1	1	3	12	4		52	16	72	84
	07.SOFALA	CHEMBA	CS Goe		Low Volume	5	7	2	1	15	2		51	37	90	105
	07.SOFALA	CHEMBA	CS Chiramba		Low Volume	9	3	1	1	14	4	1	55	44	104	118
	07.SOFALA	CHEMBA	CS Senhabuzua		Low Volume	54	5	7	1	67	2		40	20	62	129
	07.SOFALA	CHEMBA	CS Mulima		Low Volume	14	8			22	1		147	34	182	204
	07.SOFALA	CHEMBA	CS Chemba-Sede		Med Volumn	33	12	10	4	59	11	3	483	279	776	835
	07.SOFALA	CHEMBA	CS Catulene		High Volume	64	76	14	23	177	11	10	620	241	882	1059
	07.SOFALA	CHERINGOMA	CS Kundue		Low Volume	1				1			18	11	29	30
	07.SOFALA	CHERINGOMA	CS Tipitipi		Low Volume	1		1		2	1		24	16	41	43
	07.SOFALA	CHERINGOMA	CS Maciamboza		Low Volume	1	1	2	0	4	1		22	19	42	46
	07.SOFALA	CHERINGOMA	CS Chite		Low Volume	2	3	1		6	9	5	17	17	48	54
	07.SOFALA	CHERINGOMA	CS Nhataca		Low Volume		1			1	5		41	19	65	66
	07.SOFALA	CHERINGOMA	CS Pungue		Low Volume	4	4		1	9		1	61	29	91	100
	07.SOFALA	CHERINGOMA	PS Malongue		Low Volume	5	3	1		9	7	1	66	34	108	117
	07.SOFALA	CHERINGOMA	CS Inhamitanga		Low Volume	9	4	1	1	15	1		80	59	140	155
	07.SOFALA	CHERINGOMA	CS Mazamba		Low Volume	5	3	4	2	14	3		118	39	160	174
	07.SOFALA	CHERINGOMA	CS Inhaminga	Yes	High Volume	65	70	30	22	187	75	23	1442	789	2329	2516
	07.SOFALA	CHIBABAVA	PS Esperança-Berta		Low Volume					0	1		21	12	34	34
	07.SOFALA	CHIBABAVA	CS Chinhica		Low Volume	2	2		3	7	3	1	61	6	71	78
	07.SOFALA	CHIBABAVA	CS Tronga		Low Volume	1	1		1	3	1		52	42	95	98
	07.SOFALA	CHIBABAVA	PS Amamba		Low Volume	1	2	1	1	5	5	12	54	24	95	100
	07.SOFALA	CHIBABAVA	PS de Massaquessa		Low Volume	1	1	1	1	4	1	1	71	47	120	124
	07.SOFALA	CHIBABAVA	CS Revue		Low Volume	10	4	4	4	22	9		171	82	262	284
	07.SOFALA	CHIBABAVA	CS Goonda		Low Volume	6	9	5	5	25	5	1	195	104	305	330
	07.SOFALA	CHIBABAVA	CS Nhango		Low Volume	4	6	1	2	13	9	4	249	69	331	344
	07.SOFALA	CHIBABAVA	CS Muligue		Low Volume	3	7	5		15	4	1	269	98	372	387
	07.SOFALA	CHIBABAVA	CS Panja		Low Volume	11	8	9	7	35	3		312	61	376	411
	07.SOFALA	CHIBABAVA	CS Mucheve		Med Volumn	17	19	11	11	58	21	2	546	152	721	779
	07.SOFALA	CHIBABAVA	CS Hoode	Yes	Med Volumn	7	17	11	9	44	3	3	522	213	741	785
	07.SOFALA	CHIBABAVA	CS Mangunde		Med Volumn	15	19	17	11	62	17	7	604	278	906	968
	07.SOFALA	CHIBABAVA	CS Chibabava-Sede	Yes	High Volume	16	10	13	11	50	28	9	659	311	1007	1057
	07.SOFALA	CHIBABAVA	CS Mutindire	Yes	High Volume	16	36	14	11	77	18	5	799	385	1207	1284
	07.SOFALA	CHIBABAVA	HR Muxungue	Yes	High Volume	44	94	55	43	236	78	33	3174	1394	4679	4915
	07.SOFALA	BEIRA	HC BEIRA	Yes	Med Volumn	30	61	51	49	191	52	39	305	256	652	843
	07.SOFALA	BEIRA	CS Marrocanhe	Yes	Med Volumn	12	26	7	5	50	20	5	545	285	855	905
	07.SOFALA	BEIRA	Privado Base Aerea	Yes - Military	High Volume	7	18	6	11	42	3	5	579	465	1052	1094
	07.SOFALA	BEIRA	CS Nhangau	Yes	High Volume	18	24	10	7	59	22	5	855	573	1455	1514
	07.SOFALA	BEIRA	CS Ceramica	Yes	High Volume	17	28	7	7	59	17	9	858	590	1474	1533
	07.SOFALA	BEIRA	PS Matadouro	Yes	High Volume	11	29	9	11	60	15	11	1120	484	1630	1690
	07.SOFALA	BEIRA	PS Chamba	Yes	High Volume	24	41	19	16	100	24	9	1374	498	1905	2005
	07.SOFALA	BEIRA	CS Chota	Yes	High Volume	24	49	16	24	113	15	9	1444	576	2044	2157
	07.SOFALA	BEIRA	Privado Sao Lucas		High Volume	18	4	1	1	24	12	0	1745	709	2466	2490
	07.SOFALA	BEIRA	CS de Inhamizua	Yes	High Volume	56	55	10	25	146	75	15	1847	900	2837	2983
	07.SOFALA	BEIRA	CS Manga-Loforte	Yes	High Volume	63	97	48	34	242	61	24	2546	1223	3854	4096
	07.SOFALA	BEIRA	CS Militar de Matacuane	Yes - Military	High Volume	24	39	50	44	157	60	45	2729	1678	4512	4669
	07.SOFALA	BEIRA	CS M. Mascarenha	Yes	High Volume	60	127	76	54	317	86	47	3072	1430	4635	4952
	07.SOFALA	BEIRA	Privado Centro Polivalente Dream		High Volume	18	51	64	42	175	57	69	3072	1606	4804	4979
	07.SOFALA	BEIRA	CS Chingussura		High Volume	69	120	84	84	357	109	74	4261	1537	5981	6338
	07.SOFALA	BEIRA	CS Macurrungo	Yes	High Volume	44	106	83	45	278	115	69	4713	2570	7467	7745
	07.SOFALA	BEIRA	CS Nhaconjo	Yes	High Volume	76	136	101	89	402	126	82	6236	3102	9546	9948
	07.SOFALA	BEIRA	CS Ponta Gea	Yes	High Volume	67	110	113	83	373	142	71	6804	4344	11361	11734
	07.SOFALA	BEIRA	CS Munhava	Yes	High Volume	154	209	150	128	641	234	113	9157	4686	14190	14831
	07.SOFALA	DONDO	CS Thundane		Low Volume	2	5	1		8	13		5	8	26	34
	07.SOFALA	DONDO	CS Mandruzi Reassentamento		Low Volume	1	3	1		5	3		48	15	66	71
	07.SOFALA	DONDO	CS Nhampuepua		Low Volume	3				3			58	27	85	88
	07.SOFALA	DONDO	PS Mandruzi 1		Low Volume	2				2			42	44	86	88
	07.SOFALA	DONDO	CS Bloco Nove		Low Volume	2	2			4	1		75	33	109	113
	07.SOFALA	DONDO	CS Chibuabuabua		Low Volume	16	8	5	1	30	10	2	123	45	180	210
	07.SOFALA	DONDO	PS Nhamainga		Low Volume	8	2			10			120	112	232	242
	07.SOFALA	DONDO	CS Chinamacondo		Low Volume	17	4	5	5	31	13	4	178	124	319	350
	07.SOFALA	DONDO	CS Sengo		Low Volume	4	2	2	4	12	7	8	134	211	360	372
	07.SOFALA	DONDO	PS Lusalite		Med Volumn	9	4	5	2	20	26	3	401	122	552	572
	07.SOFALA	DONDO	PS Militar	Yes - Military	Med Volumn	4	11	2	4	21	13	3	426	276	718	739
	07.SOFALA	DONDO	CS Savane	Yes	Med Volumn	9	12	10	6	37	62	19	499	187	767	804
	07.SOFALA	DONDO	CS Macharote	Yes	High Volume	41	23	2	7	73	43	2	661	273	979	1052
	07.SOFALA	DONDO	CS Samora Machel	Yes	High Volume	28	9	9	7	53	38	5	779	279	1101	1154
	07.SOFALA	DONDO	PS Igreja Baptista	Yes	High Volume	66	18	11	25	120	101	4	812	398	1315	1435
	07.SOFALA	DONDO	CS Canhandula	Yes	High Volume	70	44	15	9	138	48	11	842	453	1354	1492
	07.SOFALA	DONDO	CS Mutua	Yes	High Volume	59	41	8	7	115	61	13	1511	720	2305	2420
	07.SOFALA	DONDO	CS Mafambisse	Yes	High Volume	136	148	48	41	373	158	30	3464	1739	5391	5764
	07.SOFALA	DONDO	CS Dondo	Yes	High Volume	238	109	68	67	482	249	42	5525	3081	8897	9379
	07.SOFALA	GORONGOSA	CS Madzimachena		Low Volume		1			1			19	15	34	35
	07.SOFALA	GORONGOSA	CS Vunduzi		Low Volume	3	6			9	4	1	29	11	45	54
	07.SOFALA	GORONGOSA	CS Muera		Low Volume		5			5	4		40	18	62	67
	07.SOFALA	GORONGOSA	CS Cudzo		Low Volume	3	1	1	2	7	5	1	38	38	82	89
	07.SOFALA	GORONGOSA	CS Casa Banana		Low Volume	2	5		3	10	4		61	25	90	100
	07.SOFALA	GORONGOSA	CS Piro		Low Volume	6	2			8			72	25	97	105
	07.SOFALA	GORONGOSA	CS Mucodza		Low Volume	1	2	2		5	1		69	43	113	118
	07.SOFALA	GORONGOSA	CS Tsiquir		Low Volume	5	1			6	1		85	36	122	128
	07.SOFALA	GORONGOSA	CS Nhamissongora		Low Volume	6	3	1		10	1	1	90	38	130	140
	07.SOFALA	GORONGOSA	CS Jutchenge		Low Volume	2	3	4	2	11	1		167	55	223	234
	07.SOFALA	GORONGOSA	CS Canda		Low Volume	12	2		5	19	7	3	131	96	237	256
	07.SOFALA	GORONGOSA	CS Nhambondo		Low Volume	16	5	2		23	4		202	46	252	275
	07.SOFALA	GORONGOSA	CS Pungue		Low Volume	11	9	1	4	25	17	1	171	117	306	331
	07.SOFALA	GORONGOSA	CS Gorongoza-Sede	Yes	High Volume	51	52	20	27	150	101	1	1568	847	2517	2667
	07.SOFALA	MACHANGA	CS Maropanhe		Low Volume	5	1	2		8	4	2	76	35	117	125
	07.SOFALA	MACHANGA	CS Javane		Low Volume	5			1	6	4	1	87	45	137	143
	07.SOFALA	MACHANGA	CS Buene		Low Volume	19	4			23	28	13	74	45	160	183
	07.SOFALA	MACHANGA	CS Beia-Peia		Low Volume	25	14	6	9	54	1	1	203	69	274	328
	07.SOFALA	MACHANGA	CS Chinhuque		Low Volume	10	9	6	6	31	8	1	277	73	359	390
	07.SOFALA	MACHANGA	CS Chiloane		Low Volume	15	12	6	7	40	16	6	242	94	358	398
	07.SOFALA	MACHANGA	CS Nhamachire		Low Volume	21	13	2	5	41	6	2	287	129	424	465
	07.SOFALA	MACHANGA	CS Divine		Low Volume	21	17	6	3	47	20	3	270	155	448	495
	07.SOFALA	MACHANGA	CS Inharingue		Med Volumn	19	19	6	8	52	6	3	293	157	459	511
	07.SOFALA	MACHANGA	CS Machanga	Yes	High Volume	80	35	23	18	156	68	13	1091	533	1705	1861
	07.SOFALA	MARÍNGUE	CS Gumbalatsai		Low Volume	3		1		4	1	1	40	16	58	62
	07.SOFALA	MARÍNGUE	CS de Palame		Low Volume	10	5	3		18	3		31	16	50	68
	07.SOFALA	MARÍNGUE	CS Phango		Low Volume		3			3	3		47	45	95	98
	07.SOFALA	MARÍNGUE	CS Chionde		Low Volume	1		4	2	7	1		80	22	103	110
	07.SOFALA	MARÍNGUE	CS Nhamapaza		Low Volume	4	3	1		8	9		74	20	103	111
	07.SOFALA	MARÍNGUE	CS Nhamacala		Low Volume	1		4	2	7	2		82	27	111	118
	07.SOFALA	MARÍNGUE	CS Senga Senga		Low Volume	6	2	4		12	3		131	25	159	171
	07.SOFALA	MARÍNGUE	CS Subue		Low Volume	17	4	4	3	28	4	1	138	33	176	204
	07.SOFALA	MARÍNGUE	CS Tucuta		Low Volume	13	1		8	22	2		103	96	201	223
	07.SOFALA	MARÍNGUE	CS Canxixe		Low Volume	8	2	11	7	28	18		195	96	309	337
	07.SOFALA	MARÍNGUE	CS Maringue-Sede		High Volume	134	96	83	110	423	40	8	523	323	894	1317
	07.SOFALA	MARROMEU	PS Bauaze		Low Volume	1	3	1	1	6	2	2	22	16	42	48
	07.SOFALA	MARROMEU	PS 7 de Abril		Low Volume	2	1	1	1	5	1	4	28	11	44	49
	07.SOFALA	MARROMEU	CS Malingapanse		Low Volume	4		1		5	4	12	30	18	64	69
	07.SOFALA	MARROMEU	CS Chupanga		Low Volume	2	23	1		26	19	9	56	5	89	115
	07.SOFALA	MARROMEU	CS Amambos		Low Volume	1				1	1	6	70	82	159	160
	07.SOFALA	MARROMEU	CS Salone		Low Volume	14	2			16	14	6	231	91	342	358
	07.SOFALA	MARROMEU	CS Chueza		Low Volume	1	2	2	4	9	3	1	307	134	445	454
	07.SOFALA	MARROMEU	CS de Nhansaua		Med Volumn	34	12	1	2	49	5		382	218	605	654
	07.SOFALA	MARROMEU	CS Nensa	Yes	High Volume	28	8	15	1	52	22	2	640	363	1027	1079
	07.SOFALA	MARROMEU	HR Marromeu	Yes	High Volume	199	125	44	33	401	157	25	4638	2273	7093	7494
	07.SOFALA	MUANZA	CS Nsituculo		Low Volume	9	1	2	1	13	6		6	4	16	29
	07.SOFALA	MUANZA	PS Derunde Oliveira		Low Volume	1				1			20	15	35	36
	07.SOFALA	MUANZA	CS Muanza-Baixa		Low Volume	2	3			5	1	2	46	8	57	62
	07.SOFALA	MUANZA	CS Wiriquize		Low Volume	1	1		1	3			36	52	88	91
	07.SOFALA	MUANZA	CS Nhansato		Low Volume	7	2			9	13		95	30	138	147
	07.SOFALA	MUANZA	CS Galinha		Low Volume	10	5	3	2	20	5	2	88	36	131	151
	07.SOFALA	MUANZA	CS Sanguze-Muana		Low Volume	5	2	1	1	9	5	8	96	64	173	182
	07.SOFALA	MUANZA	CS Muanza		Med Volumn	26	26	7	5	64	24		419	205	648	712
	07.SOFALA	NHAMATANDA	PS Isapol		Low Volume					0			8	8	16	16
	07.SOFALA	NHAMATANDA	PS Mbimbir		Low Volume					0	3	4	18	19	44	44
	07.SOFALA	NHAMATANDA	CS Cura		Low Volume					0	2	1	39	22	64	64
	07.SOFALA	NHAMATANDA	CS Macarorocho		Low Volume				1	1	1	1	53	22	77	78
	07.SOFALA	NHAMATANDA	CS Mapalanhanga		Low Volume	1		1		2	1	3	59	25	88	90
	07.SOFALA	NHAMATANDA	CS Ndeja		Low Volume	4	1			5			75	30	105	110
	07.SOFALA	NHAMATANDA	CS Jasse Manguena		Low Volume	6	7			13	12		83	32	127	140
	07.SOFALA	NHAMATANDA	CS Vinho		Low Volume		1	1		2		1	96	53	150	152
	07.SOFALA	NHAMATANDA	CS Chiadeia		Low Volume		4	4		8	3		101	63	167	175
	07.SOFALA	NHAMATANDA	CS Chiro		Low Volume		5			5	3	1	135	59	198	203
	07.SOFALA	NHAMATANDA	PS Muda		Low Volume	10	4			14		16	344	88	448	462
	07.SOFALA	NHAMATANDA	CS Mecuzi-Puaze		Med Volumn	10	13	4	8	35	95	15	199	222	531	566
	07.SOFALA	NHAMATANDA	CS Mutondo		Med Volumn	2	1	7	4	14	13	11	504	182	710	724
	07.SOFALA	NHAMATANDA	CS Nhampoca		Med Volumn	1	3	4	4	12	1		621	203	825	837
	07.SOFALA	NHAMATANDA	CS Chirassicua	Yes	High Volume	17	16	6	8	47	17	4	632	384	1037	1084
	07.SOFALA	NHAMATANDA	CS Nharchonga	Yes	High Volume	7	25	4	8	44	18	2	719	355	1094	1138
	07.SOFALA	NHAMATANDA	CS Siluvo	Yes	High Volume	19	36	10	8	73	24	6	806	308	1144	1217
	07.SOFALA	NHAMATANDA	CS Lamego	Yes	High Volume	29	36	21	9	95	26	10	1179	525	1740	1835
	07.SOFALA	NHAMATANDA	CS Metuchira Lomaco	Yes	High Volume	32	31	9	15	87	35	4	1178	639	1856	1943
	07.SOFALA	NHAMATANDA	CS Tica	Yes	High Volume	45	48	22	17	132	34	14	1907	978	2933	3065
	07.SOFALA	NHAMATANDA	HR Nhamatanda	Yes	High Volume	136	167	88	63	454	134	45	4526	2162	6867	7321
	08.INHAMBANE	INHAMBANE	PS PRM		Low Volume					0			7	2	9	9
	08.INHAMBANE	INHAMBANE	CS Mahila		Low Volume		2			2			24	4	28	30
	08.INHAMBANE	INHAMBANE	CS Ilha de Inhambane		Low Volume					0			23	18	41	41
	08.INHAMBANE	INHAMBANE	PS Estabelecimento Penitenciário	Yes	Low Volume					0			19	64	83	83
	08.INHAMBANE	INHAMBANE	CS Conguiana		Low Volume	9	4	1	4	18	4	1	113	24	142	160
	08.INHAMBANE	INHAMBANE	CS Mucucune		Low Volume	4	8	4	3	19	5	3	131	61	200	219
	08.INHAMBANE	INHAMBANE	CS Josina Machel		Low Volume	8	4	5	4	21	7	1	324	57	389	410
	08.INHAMBANE	INHAMBANE	CS Salela		Low Volume	12	5	1	5	23	1	6	295	88	390	413
	08.INHAMBANE	INHAMBANE	HP Inhambane	Yes	Med Volumn	12	11	11	3	37	6	8	330	183	527	564
	08.INHAMBANE	INHAMBANE	CS Guiua		Med Volumn	13	8	2		23	8		466	80	554	577
	08.INHAMBANE	INHAMBANE	CS Muelé	Yes	High Volume	25	16	6	5	52	31	2	875	272	1180	1232
	08.INHAMBANE	INHAMBANE	CS Balane ( Urbano )	Yes	High Volume	63	59	54	39	215	88	16	2697	892	3693	3908
	08.INHAMBANE	FUNHALOURO	CS Cupo		Low Volume		4		1	5			36	30	66	71
	08.INHAMBANE	FUNHALOURO	CS Manhiça		Low Volume	7	10		5	22	7		174	67	248	270
	08.INHAMBANE	FUNHALOURO	CS Tsenane		Low Volume	8	3	2	2	15	3		198	96	297	312
	08.INHAMBANE	FUNHALOURO	CS Mavume		Low Volume	14	12	9	6	41	18	5	200	67	290	331
	08.INHAMBANE	FUNHALOURO	CS Tomé		Med Volumn	17	13	9	4	43	10		374	131	515	558
	08.INHAMBANE	FUNHALOURO	CS Funhalouro	Yes	High Volume	79	51	8	22	160	42	0	1202	437	1681	1841
	08.INHAMBANE	GOVURO	CS Jofane		Low Volume	2	3	1	3	9	3		73	27	103	112
	08.INHAMBANE	GOVURO	CS Luido		Low Volume	4	3	1	2	10	7		62	46	115	125
	08.INHAMBANE	GOVURO	CS Chimunda		Low Volume	2	9		2	13	3	1	103	65	172	185
	08.INHAMBANE	GOVURO	CS Nova Mambone	Yes	Med Volumn	20	7	5	12	44	21	8	455	254	738	782
	08.INHAMBANE	GOVURO	CS Pande	Yes	Med Volumn	15	13	6	4	38	20	6	562	227	815	853
	08.INHAMBANE	GOVURO	CS Save	Yes	Med Volumn	16	16	18	11	61	27	2	614	271	914	975
	08.INHAMBANE	GOVURO	CS Maluvane	Yes	Med Volumn	14	25	14	7	60	24	1	637	266	928	988
	08.INHAMBANE	GOVURO	CS Doane	Yes	High Volume	20	51	5	1	77	30	17	1021	722	1790	1867
	08.INHAMBANE	HOMOINE	PS Inhamussua		Low Volume	1			1	2	3		32	9	44	46
	08.INHAMBANE	HOMOINE	CS Marrengo		Low Volume	2	4			6	3		65	6	74	80
	08.INHAMBANE	HOMOINE	CS de Chizapela		Low Volume	1	1		3	5	5		65	9	79	84
	08.INHAMBANE	HOMOINE	CS Quengue		Low Volume	6	6	2	3	17	1	1	68	9	79	96
	08.INHAMBANE	HOMOINE	PS Benhane		Low Volume	5	3	3	2	13		13	73	27	113	126
	08.INHAMBANE	HOMOINE	PS Madumo		Low Volume	6	1	1	1	9			97	23	120	129
	08.INHAMBANE	HOMOINE	CS Maganda		Low Volume	8	2	1	1	12	12		85	37	134	146
	08.INHAMBANE	HOMOINE	CS Maxamal		Low Volume	1	9	3		13			129	23	152	165
	08.INHAMBANE	HOMOINE	CS Maiaice		Low Volume	5	6	5	2	18	14	1	156	23	194	212
	08.INHAMBANE	HOMOINE	CS Mafuiane		Low Volume	4	14	3	6	27	6	2	183	32	223	250
	08.INHAMBANE	HOMOINE	CS Inhamangua		Low Volume	11	7	1	1	20	0		193	51	244	264
	08.INHAMBANE	HOMOINE	CS Pembe		Low Volume	9	6	8	1	24	6		235	47	288	312
	08.INHAMBANE	HOMOINE	CS Chinjinguir		Low Volume	17	7	3	11	38	8		270	68	346	384
	08.INHAMBANE	HOMOINE	CS Homoine	Yes	High Volume	33	70	20	34	157	89	15	2843	770	3717	3874
	08.INHAMBANE	INHARRIME	CS Coguno		Low Volume	5	6	3	2	16	2	4	43	14	63	79
	08.INHAMBANE	INHARRIME	CS Mejoote		Low Volume	13	3	2		18	5	4	83	28	120	138
	08.INHAMBANE	INHARRIME	CS Nhapadiane		Low Volume	6	4	7	5	22	8	0	84	25	117	139
	08.INHAMBANE	INHARRIME	PS Mafassane		Low Volume	3	9	1	5	18		4	115	19	138	156
	08.INHAMBANE	INHARRIME	CS Sihane		Low Volume	5	6	4	7	22	14		168	37	219	241
	08.INHAMBANE	INHARRIME	CS Mocumbi		Low Volume	11	14	3	1	29	17	4	215	46	282	311
	08.INHAMBANE	INHARRIME	CS Inhamachafo		Low Volume	9	7	2	2	20	8	1	269	67	345	365
	08.INHAMBANE	INHARRIME	CS Chacane		Med Volumn	23	8	7	7	45	15	4	409	127	555	600
	08.INHAMBANE	INHARRIME	CS Chongola	Yes	High Volume	19	25	6	5	55	4		780	178	962	1017
	08.INHAMBANE	INHARRIME	CS Inharrime	Yes	High Volume	109	103	21	28	261	115	20	2691	698	3524	3785
	08.INHAMBANE	INHASSORO	CS Machulane		Low Volume	2		1		3	1		37	18	56	59
	08.INHAMBANE	INHASSORO	CS Bazaruto		Low Volume				1	1	4		75	44	123	124
	08.INHAMBANE	INHASSORO	CS Nhapele		Low Volume		1	2	1	4	2		89	33	124	128
	08.INHAMBANE	INHASSORO	CS Temane		Low Volume	1	3	3	1	8	6	2	106	39	153	161
	08.INHAMBANE	INHASSORO	CS Cometela		Low Volume	3		1	2	6	2	6	90	60	158	164
	08.INHAMBANE	INHASSORO	CS Chitsecane		Low Volume	7	3	2		12	3		109	50	162	174
	08.INHAMBANE	INHASSORO	CS Macovane		Low Volume	8	7	3	4	22	8	1	283	113	405	427
	08.INHAMBANE	INHASSORO	CS Mangungumente	Yes	High Volume	19	8	23	21	71	46	14	1597	552	2209	2280
	08.INHAMBANE	INHASSORO	CS Inhassoro	Yes	High Volume	62	43	47	34	186	96	26	2361	1111	3594	3780
	08.INHAMBANE	JANGAMO	HD Jangamo		Low Volume	1	1			2			66	59	125	127
	08.INHAMBANE	JANGAMO	CS Mutamba		Low Volume	2	4	1	1	8	3		200	38	241	249
	08.INHAMBANE	JANGAMO	CS Ligogo		Low Volume	11	8	5	3	27	1	1	241	84	327	354
	08.INHAMBANE	JANGAMO	CS Massavana		Med Volumn	22	11	5	5	43	9	2	352	110	473	516
	08.INHAMBANE	JANGAMO	CS Nhancodja		Med Volumn	11	23	7	1	42	8	1	397	119	525	567
	08.INHAMBANE	JANGAMO	CS Ravene		Med Volumn	37	14	7	3	61	13	2	541	107	663	724
	08.INHAMBANE	JANGAMO	CS Jangamo	Yes	High Volume	35	28	18	13	94	26	6	1353	422	1807	1901
	08.INHAMBANE	JANGAMO	CS Cumbana	Yes	High Volume	56	49	13	12	130	37	4	1410	441	1892	2022
	08.INHAMBANE	MABOTE	CS Chitanga		Low Volume			2		2	12	2	133	60	207	209
	08.INHAMBANE	MABOTE	CS Tanguane		Low Volume	5	6		1	12	4	1	156	43	204	216
	08.INHAMBANE	MABOTE	CS Benzane		Low Volume	7	4	1		12	5		178	82	265	277
	08.INHAMBANE	MABOTE	CS Papatane		Low Volume	8	7	3	3	21	11	5	182	64	262	283
	08.INHAMBANE	MABOTE	CS Maculuve		Med Volumn	16	5	8	9	38	1		384	156	541	579
	08.INHAMBANE	MABOTE	CS Zimane		Med Volumn	13	10	12	6	41	38	4	390	129	561	602
	08.INHAMBANE	MABOTE	CS Mussengue	Yes	High Volume	23	27	10	13	73	41		831	293	1165	1238
	08.INHAMBANE	MABOTE	CS Mabote	Yes	High Volume	64	87	36	42	229	95	177	1722	1338	3332	3561
	08.INHAMBANE	MASSINGA	CS Balata		Low Volume	5	6	1	1	13			82	41	123	136
	08.INHAMBANE	MASSINGA	CS Chtuane		Low Volume	1	9	1	1	12	5		140	44	189	201
	08.INHAMBANE	MASSINGA	CS Chicomo		Low Volume	7	13	3	2	25	5		185	67	257	282
	08.INHAMBANE	MASSINGA	CS Muchungo		Low Volume	10	4	2	6	22	5	1	214	47	267	289
	08.INHAMBANE	MASSINGA	CS Murie		Low Volume	7	10	10	7	34	5		281	53	339	373
	08.INHAMBANE	MASSINGA	CS Kamudawuca		Low Volume	7	5	2	7	21	10	1	344	74	429	450
	08.INHAMBANE	MASSINGA	CS Tevele		Low Volume	10	10	10	1	31	11	2	336	89	438	469
	08.INHAMBANE	MASSINGA	CS Mangonha		Med Volumn	11	10	5	9	35	31	2	361	79	473	508
	08.INHAMBANE	MASSINGA	CS Chihunze	Yes	Med Volumn	20	23	7	6	56	26	2	439	150	617	673
	08.INHAMBANE	MASSINGA	CS Cangela	Yes	Med Volumn	32	28	9	16	85	18		538	130	686	771
	08.INHAMBANE	MASSINGA	CS Inhaloi	Yes	High Volume	29	33	16	10	88	26	8	867	271	1172	1260
	08.INHAMBANE	MASSINGA	CS Nhachengue	Yes	High Volume	33	34	7	11	85	23	7	933	232	1195	1280
	08.INHAMBANE	MASSINGA	CS Muvamba	Yes	High Volume	21	38	12	17	88	38	3	960	242	1243	1331
	08.INHAMBANE	MASSINGA	CS Rio das Pedras	Yes	High Volume	48	46	7	6	107	18		1316	291	1625	1732
	08.INHAMBANE	MASSINGA	HD Massinga		High Volume	179	166	84	51	480	353	26	5473	1552	7404	7884
	08.INHAMBANE	MAXIXE	CS Teles		Low Volume	1				1	1	2	58	20	81	82
	08.INHAMBANE	MAXIXE	CS Cuguana		Low Volume	4	1	2		7	4	2	72	4	82	89
	08.INHAMBANE	MAXIXE	CS Mawewe		Low Volume	2	6	2	3	13	7		135	25	167	180
	08.INHAMBANE	MAXIXE	CS Tinga Tinga		Low Volume	21	7	7		35	1		186	133	320	355
	08.INHAMBANE	MAXIXE	CS Dambo		Low Volume	12	8	2	2	24	11	81	242	54	388	412
	08.INHAMBANE	MAXIXE	CS Macuamene		Low Volume	10	9	1	2	22	6	1	339	114	460	482
	08.INHAMBANE	MAXIXE	CS Agostinho Neto		Med Volumn	17	10	1	2	30	10	3	433	190	636	666
	08.INHAMBANE	MAXIXE	CS Bembe	Yes	Med Volumn	13	14	4	9	40	13	2	577	204	796	836
	08.INHAMBANE	MAXIXE	CS Mabil	Yes	Med Volumn	11	4		5	20	26	17	715	132	890	910
	08.INHAMBANE	MAXIXE	CS Manhala	Yes	Med Volumn	27	20	8	7	62	38	9	640	189	876	938
	08.INHAMBANE	MAXIXE	HR Chicuque	Yes	High Volume	38	59	52	33	182	98	27	2397	944	3466	3648
	08.INHAMBANE	MAXIXE	CS Maxixe	Yes	High Volume	182	92	42	17	333	158	19	3280	1006	4463	4796
	08.INHAMBANE	MORRUMBENE	CS Linga - Linga		Low Volume	2	2			4		1	21	10	32	36
	08.INHAMBANE	MORRUMBENE	CS de Guigobane		Low Volume	1				1	2		38	5	45	46
	08.INHAMBANE	MORRUMBENE	CS Magumbo		Low Volume		4		1	5	4		53	10	67	72
	08.INHAMBANE	MORRUMBENE	CS de Murie		Low Volume	1	1	3	1	6	2		90	23	115	121
	08.INHAMBANE	MORRUMBENE	CS Matacalane		Low Volume	4	7	4	3	18	5	1	197	32	235	253
	08.INHAMBANE	MORRUMBENE	CS Tambanjane		Low Volume	11	16	7	6	40	6	1	210	52	269	309
	08.INHAMBANE	MORRUMBENE	CS Barrane		Low Volume	21	6	5	1	33	4	1	217	76	298	331
	08.INHAMBANE	MORRUMBENE	CS Mocodoene	Yes	Low Volume	16	15	6	4	41	7	1	360	80	448	489
	08.INHAMBANE	MORRUMBENE	CS Cambine	Yes	Low Volume	7	12	10	9	38	2		380	78	460	498
	08.INHAMBANE	MORRUMBENE	CS Maivene		Med Volumn	9	9	4	7	29	24	5	263	219	511	540
	08.INHAMBANE	MORRUMBENE	CS Mahangue	Yes	Med Volumn	22	13	7	3	45	11		452	103	566	611
	08.INHAMBANE	MORRUMBENE	CS Sitila	Yes	Med Volumn	17	24	7	7	55	7	3	479	98	587	642
	08.INHAMBANE	MORRUMBENE	CS Gotite		Med Volumn	25	14	4	3	46	20		578	159	757	803
	08.INHAMBANE	MORRUMBENE	CS Morrumbene	Yes	High Volume	89	99	45	35	268	86	14	3267	799	4166	4434
	08.INHAMBANE	PANDA	CS Djodjo		Low Volume	5	1		2	8	8		56	17	81	89
	08.INHAMBANE	PANDA	CS Chivalo		Low Volume	7	8	2	2	19	18	2	111	23	154	173
	08.INHAMBANE	PANDA	CS Massalane		Low Volume	15	8	6	1	30			283	68	351	381
	08.INHAMBANE	PANDA	CS Mawayela		Med Volumn	13	14	7	4	38	10	1	379	142	532	570
	08.INHAMBANE	PANDA	CS Inhassune	Yes	Med Volumn	14	24	4	4	46	2	2	447	146	597	643
	08.INHAMBANE	PANDA	CS Panda	Yes	High Volume	36	40	9	11	96	48	6	1024	285	1363	1459
	08.INHAMBANE	VILANKULOS	CS Benguerra		Low Volume	1			1	2	11	13	9	4	37	39
	08.INHAMBANE	VILANKULOS	CS 19 de Outubro		Low Volume	1	1			2	4		35	13	52	54
	08.INHAMBANE	VILANKULOS	CS Chichocane		Low Volume	3	5	1	2	11	5	2	116	60	183	194
	08.INHAMBANE	VILANKULOS	CS Muabsa		Low Volume	1		2	2	5	2		122	70	194	199
	08.INHAMBANE	VILANKULOS	CS Chipanzane		Low Volume	2	2	2	2	8	8		142	47	197	205
	08.INHAMBANE	VILANKULOS	CS Macunhe		Low Volume	6	7	13	5	31		3	131	55	189	220
	08.INHAMBANE	VILANKULOS	CS Quequer A.		Low Volume	4	7	4		15	2		176	66	244	259
	08.INHAMBANE	VILANKULOS	CS Chipanela		Low Volume	7	8	6	6	27	2	3	235	67	307	334
	08.INHAMBANE	VILANKULOS	CS Machaniça		Low Volume	12	11	5	3	31	8		257	64	329	360
	08.INHAMBANE	VILANKULOS	CS Quewene		Low Volume	4	13	4	1	22	9	2	276	86	373	395
	08.INHAMBANE	VILANKULOS	CS Chibuene	Yes	Med Volumn	23	12	4	9	48	19	2	337	130	488	536
	08.INHAMBANE	VILANKULOS	CS Belane	Yes	Med Volumn	17	17	5	1	40	12	2	427	111	552	592
	08.INHAMBANE	VILANKULOS	CS Pambara	Yes	High Volume	24	18	7	10	59	20	5	908	339	1272	1331
	08.INHAMBANE	VILANKULOS	CS Mapinhane	Yes	High Volume	37	57	18	16	128	83	5	1592	388	2068	2196
	08.INHAMBANE	VILANKULOS	HR Vilanculos	Yes	High Volume	131	117	79	135	462	161	40	4264	2352	6817	7279
	08.INHAMBANE	ZAVALA	CS Dúcua		Low Volume			2	1	3		3	30	10	43	46
	08.INHAMBANE	ZAVALA	CS Banguza		Low Volume	1	2	1	2	6	5		39	7	51	57
	08.INHAMBANE	ZAVALA	CS Chipole		Low Volume	5	5			10	3	1	64	16	84	94
	08.INHAMBANE	ZAVALA	CS Maculuva		Low Volume	3		4	1	8	4		89	13	106	114
	08.INHAMBANE	ZAVALA	CS Nhacodue		Low Volume	8	3	2	2	15	6	3	81	29	119	134
	08.INHAMBANE	ZAVALA	CS Guilundo		Low Volume	6	8	3	2	19	4		190	44	238	257
	08.INHAMBANE	ZAVALA	CS Cala	Yes	Low Volume	17	9	8	3	37	6	3	305	74	388	425
	08.INHAMBANE	ZAVALA	CS Chitondo	Yes	Low Volume	15	13	5	7	40	18		319	89	426	466
	08.INHAMBANE	ZAVALA	CS Muane	Yes	Low Volume	10	6	3	4	23	12	2	341	117	472	495
	08.INHAMBANE	ZAVALA	CS Canda	Yes	Med Volumn	16	13	9	6	44	10	4	379	137	530	574
	08.INHAMBANE	ZAVALA	CS Mavila	Yes	Med Volumn	24	10	5	4	43	22	1	508	126	657	700
	08.INHAMBANE	ZAVALA	CS Maundene	Yes	Med Volumn	22	23	15	9	69	26	3	594	173	796	865
	08.INHAMBANE	ZAVALA	CS Zandamela	Yes	Med Volumn	19	33	13	9	74	26	8	680	199	913	987
	08.INHAMBANE	ZAVALA	HD Quissico	Yes	High Volume	73	87	51	16	227	108	22	2811	840	3781	4008
	09.GAZA	BILENE	PS Penitenciária Bilene Macia	Yes	Low Volume					0		1		40	41	41
	09.GAZA	BILENE	CS Incoluane		Low Volume	2	1	3	3	9	8	4	173	71	256	265
	09.GAZA	BILENE	CS Tuane	Yes	Low Volume	11	9	1	3	24	13	3	273	162	451	475
	09.GAZA	BILENE	CS Mamonho	Yes	Med Volumn	4	5	1	10	20	5	2	425	210	642	662
	09.GAZA	BILENE	CS Mangol	Yes	Med Volumn	9	16	10	6	41	10	2	423	259	694	735
	09.GAZA	BILENE	CS Olombe	Yes	Med Volumn	15	28	11	20	74	12	18	610	281	921	995
	09.GAZA	BILENE	CS Messano	Yes	High Volume	31	32	23	5	91	52	16	1308	550	1926	2017
	09.GAZA	BILENE	CS Mazivila	Yes	High Volume	48	52	19	21	140	42	11	1588	613	2254	2394
	09.GAZA	BILENE	CS Praia de Bilene	Yes	High Volume	37	37	26	16	116	51	5	1463	817	2336	2452
	09.GAZA	BILENE	CS Incaia	Yes	High Volume	63	88	36	45	232	76	11	2110	868	3065	3297
	09.GAZA	BILENE	CS Macia	Yes	High Volume	173	218	133	112	636	365	64	8752	3415	12596	13232
	09.GAZA	CHIBUTO	CS Tlatlene		Low Volume	2	1			3	1	1	32	18	52	55
	09.GAZA	CHIBUTO	CS Hate-Hate		Low Volume	4	8	8	6	26	1	1	193	70	265	291
	09.GAZA	CHIBUTO	CS Funguane		Low Volume	8	13	4	1	26	11	1	295	101	408	434
	09.GAZA	CHIBUTO	CS Alto Changane	Yes	Med Volumn	7	18	8	4	37	7	3	295	173	478	515
	09.GAZA	CHIBUTO	CS Maivene	Yes	Med Volumn	11	18	10	6	45	16	6	353	144	519	564
	09.GAZA	CHIBUTO	CS Nwavaquene	Yes	Med Volumn	11	9	5	9	34	7	3	348	196	554	588
	09.GAZA	CHIBUTO	CS Nwahamuza		Med Volumn	21	13	6	4	44	12	1	467	184	664	708
	09.GAZA	CHIBUTO	CS Changanine	Yes	Med Volumn	26	11		6	43	11		506	223	740	783
	09.GAZA	CHIBUTO	CS Muxaxane	Yes	Med Volumn	12	19	8	11	50	228	133	157	264	782	832
	09.GAZA	CHIBUTO	CS Chipadja	Yes	Med Volumn	16	32	12	14	74	17	8	604	210	839	913
	09.GAZA	CHIBUTO	PS Vila Milenio	Yes	Med Volumn	18	11	8	6	43	16	2	643	253	914	957
	09.GAZA	CHIBUTO	CS Maqueze	Yes	High Volume	25	40	50	4	119	13	2	622	255	892	1011
	09.GAZA	CHIBUTO	CS Meboi	Yes	High Volume	13	41	13	13	80	35	8	718	340	1101	1181
	09.GAZA	CHIBUTO	CS Celula Mussavene	Yes	High Volume	16	41	9	8	74	28	12	1095	189	1324	1398
	09.GAZA	CHIBUTO	CS Mukhotwene	Yes	High Volume	16	33	10	11	70	7	4	998	331	1340	1410
	09.GAZA	CHIBUTO	CS Coca Missava	Yes	High Volume	30	38	13	11	92	24	3	995	315	1337	1429
	09.GAZA	CHIBUTO	CS Chimundo	Yes	High Volume	21	65	15	13	114	32	7	1368	515	1922	2036
	09.GAZA	CHIBUTO	CS Chaimite	Yes	High Volume	50	60	21	22	153	30	14	1629	624	2297	2450
	09.GAZA	CHIBUTO	CS Malehice	Yes	High Volume	72	114	40	28	254	69	25	2784	1159	4037	4291
	09.GAZA	CHIBUTO	CS Chibuto	Yes	High Volume	242	158	88	88	576	270	88	5985	2674	9017	9593
	09.GAZA	CHICUALACUALA	PS Pafuri		Low Volume	1	6		3	10	1		26	18	45	55
	09.GAZA	CHICUALACUALA	CS Cunguma		Low Volume		4		1	5	1	1	64	23	89	94
	09.GAZA	CHICUALACUALA	CS Mugambane		Low Volume	2	1		1	4	2		52	36	90	94
	09.GAZA	CHICUALACUALA	CS Litlatla		Low Volume	6	4	3		13			78	24	102	115
	09.GAZA	CHICUALACUALA	CS Mahatlane		Med Volumn	28	23	12	4	67	9	11	320	126	466	533
	09.GAZA	CHICUALACUALA	CS Chicualacuala		High Volume	43	38	24	29	134	46	20	617	888	1571	1705
	09.GAZA	CHIGUBO	CS Saute		Low Volume	9	3	4	2	18	6		140	51	197	215
	09.GAZA	CHIGUBO	CS Zinhane		Low Volume	11	13	6	3	33	1		226	95	322	355
	09.GAZA	CHIGUBO	CS Cubo		Low Volume	35	17		2	54	7	2	259	104	372	426
	09.GAZA	CHIGUBO	CS Nhanale		Med Volumn	25	12	9	13	59	18	7	477	137	639	698
	09.GAZA	CHIGUBO	CS Ndindiza		Med Volumn	34	27	15	9	85	28	13	529	280	850	935
	09.GAZA	CHOKWÉ	PS Chiaquelane		Low Volume	5	1		1	7	10	2	126	25	163	170
	09.GAZA	CHOKWÉ	PS 6 Bairro		Low Volume	4		2	1	7	17	1	111	45	174	181
	09.GAZA	CHOKWÉ	CS Tlawene		Low Volume	13	6	6	5	30	11	3	180	43	237	267
	09.GAZA	CHOKWÉ	CS Malhazine	Yes	Low Volume	1	9	2		12	14	2	163	108	287	299
	09.GAZA	CHOKWÉ	CS Cumba	Yes	Low Volume	17	10	12	5	44	13	2	176	93	284	328
	09.GAZA	CHOKWÉ	PS Chiguidela		Low Volume	1	7		21	29	5	123	144	109	381	410
	09.GAZA	CHOKWÉ	PS Macunene	Yes	Low Volume	8	12	2	1	23	5		279	115	399	422
	09.GAZA	CHOKWÉ	CS Muzumuia		Low Volume	6	9	1	5	21	6	89	210	105	410	431
	09.GAZA	CHOKWÉ	CS Muianga	Yes	Low Volume	10	9	3	2	24	4	4	269	134	411	435
	09.GAZA	CHOKWÉ	PS Wachicoloane	Yes	Low Volume	26	17	5	7	55	22	1	250	108	381	436
	09.GAZA	CHOKWÉ	PS Massavasse	Yes	Low Volume	7	9	4	1	21	21	4	258	138	421	442
	09.GAZA	CHOKWÉ	PS Militar	Yes - Military	Low Volume	9	9	3	1	22	7		255	172	434	456
	09.GAZA	CHOKWÉ	PS Machua	Yes	Med Volumn	12	9	2	4	27	11		334	138	483	510
	09.GAZA	CHOKWÉ	CS Barragem		Med Volumn	11	11	1	1	24	5	2	327	158	492	516
	09.GAZA	CHOKWÉ	CS Conhane	Yes	Med Volumn	14	13	7	8	42	16	3	346	185	550	592
	09.GAZA	CHOKWÉ	PS Mapapa	Yes	Med Volumn	8	10	10	4	32	10	9	379	168	566	598
	09.GAZA	CHOKWÉ	PS de Zuza	Yes	Med Volumn	15	12	4	4	35	23	1	414	239	677	712
	09.GAZA	CHOKWÉ	CS 25 de Setembro	Yes	Med Volumn	18	20	10	7	55	16	6	497	176	695	750
	09.GAZA	CHOKWÉ	CS Lionde	Yes	High Volume	25	38	11	15	89	35	23	920	296	1274	1363
	09.GAZA	CHOKWÉ	CS Chiaquelane Reassentamento	Yes	High Volume	19	42	18	12	91	25	3	904	493	1425	1516
	09.GAZA	CHOKWÉ	CS Xilembene	Yes	High Volume	30	28	17	21	96	48	13	1126	452	1639	1735
	09.GAZA	CHOKWÉ	CS Manjangue	Yes	High Volume	38	23	32	33	126	153	108	1242	379	1882	2008
	09.GAZA	CHOKWÉ	CS Hokwe	Yes	High Volume	25	61	28	25	139	35	5	1588	766	2394	2533
	09.GAZA	CHOKWÉ	CS Urbano 3º Bairro	Yes	High Volume	50	89	20	12	171	55	12	2040	761	2868	3039
	09.GAZA	CHOKWÉ	CS Chalucuane		High Volume	9	33	35	31	108	49	32	2237	1094	3412	3520
	09.GAZA	CHOKWÉ	CS Cidade de Chokwé	Yes	High Volume	93	80	39	35	247	116	28	3707	1406	5257	5504
	09.GAZA	CHOKWÉ	CS Carmelo		High Volume	25	103	93	127	348	139	135	5135	2555	7964	8312
	09.GAZA	CHONGOENE	CS Cucuine	Yes	Low Volume	6	19	7	4	36	9	1	243	29	282	318
	09.GAZA	CHONGOENE	CS Chicavane	Yes	Low Volume	11	3	2	3	19	7	4	214	96	321	340
	09.GAZA	CHONGOENE	CS Matsinhane	Yes	Low Volume	23	16	6	6	51	9	1	167	267	444	495
	09.GAZA	CHONGOENE	CS Banhine	Yes	Med Volumn	11	14	15	19	59	10	6	348	125	489	548
	09.GAZA	CHONGOENE	PS Nhamavila	Yes	Med Volumn	26	24	11	7	68	20	7	571	230	828	896
	09.GAZA	CHONGOENE	CS Macupulane	Yes	Med Volumn	24	20	20	16	80	20	6	613	226	865	945
	09.GAZA	CHONGOENE	CS Bungane	Yes	High Volume	18	33	11	11	73	19	7	609	341	976	1049
	09.GAZA	CHONGOENE	CS Maciene	Yes	High Volume	14	11	11	3	39	7	4	699	330	1040	1079
	09.GAZA	CHONGOENE	CS Mangunze	Yes	High Volume	26	43	34	31	134	56	4	715	369	1144	1278
	09.GAZA	CHONGOENE	CS Siaia	Yes	High Volume	27	39	22	14	102	46	7	924	363	1340	1442
	09.GAZA	CHONGOENE	PS Ndambine 2000	Yes	High Volume	30	94	25	14	163	38	9	962	356	1365	1528
	09.GAZA	CHONGOENE	CS Nhacutse	Yes	High Volume	41	89	28	25	183	44	18	1668	765	2495	2678
	09.GAZA	CHONGOENE	CS Chongoene	Yes	High Volume	48	57	30	27	162	61	12	2073	850	2996	3158
	09.GAZA	XAI-XAI	PS FIR		Low Volume					0	0	1	2	4	7	7
	09.GAZA	XAI-XAI	PS Penitenciária Cidade Xai-Xai	Yes	Low Volume					0			12	128	140	140
	09.GAZA	XAI-XAI	CS Zimilene	Yes	Low Volume	4	14	3	3	24	3	4	161	64	232	256
	09.GAZA	XAI-XAI	HP Xai Xai	Yes	Low Volume	22	15	9	10	56	19	6	227	178	430	486
	09.GAZA	XAI-XAI	CS Chilaulane	Yes	Med Volumn	24	15	8	7	54	7	1	412	209	629	683
	09.GAZA	XAI-XAI	PS Marien Nguabi	Yes	High Volume	15	17	25	19	76	20	29	830	352	1231	1307
	09.GAZA	XAI-XAI	PS Praia	Yes	High Volume	16	23	18	15	72	23	5	839	401	1268	1340
	09.GAZA	XAI-XAI	CS Marien Nguabi	Yes	High Volume	49	109	86	61	305	174	91	3470	1268	5003	5308
	09.GAZA	XAI-XAI	CS Patrice Lumumba	Yes	High Volume	43	114	71	63	291	98	56	4208	1477	5839	6130
	09.GAZA	XAI-XAI	CS Cidade de Xai - Xai	Yes	High Volume	104	140	117	96	457	130	41	8799	3990	12960	13417
	09.GAZA	GUIJÁ	CS Ndonga		Low Volume	7	13	6	9	35	3	5	258	79	345	380
	09.GAZA	GUIJÁ	CS Chimbembe	Yes	Med Volumn	20	20	7	4	51	9	3	430	246	688	739
	09.GAZA	GUIJÁ	PS Mbalavala	Yes	Med Volumn	25	20	2	45	92	4	274	285	153	716	808
	09.GAZA	GUIJÁ	CS Mpelane	Yes	High Volume	18	13	6	5	42	9	19	762	193	983	1025
	09.GAZA	GUIJÁ	CS Nalazi	Yes	High Volume	34	27	9	6	76	28	3	705	247	983	1059
	09.GAZA	GUIJÁ	CS Chibabel	Yes	High Volume	16	12	8	8	44	25	9	712	333	1079	1123
	09.GAZA	GUIJÁ	CS Chivonguene	Yes	High Volume	18	22	11	5	56	13	1	748	386	1148	1204
	09.GAZA	GUIJÁ	CS Mubanguene	Yes	High Volume	21	11	8	2	42	6	13	224	926	1169	1211
	09.GAZA	GUIJÁ	CS Chinhacanine	Yes	High Volume	51	45	6	15	117	52	7	1226	391	1676	1793
	09.GAZA	GUIJÁ	CS Javanhane	Yes	High Volume	36	8	15	12	71	33	6	1487	631	2157	2228
	09.GAZA	GUIJÁ	CS Guija	Yes	High Volume	56	79	45	20	200	48	3	2459	1088	3598	3798
	09.GAZA	LIMPOPO	CS Nhabanga		Low Volume	1	4	1	1	7	2		49	13	64	71
	09.GAZA	LIMPOPO	CS Divina Misercodia S. M. do Cenaculo		Low Volume	3	3			6	4		72	27	103	109
	09.GAZA	LIMPOPO	CS Vladimir Lenine	Yes	High Volume	32	30	12	10	84	18	3	774	257	1052	1136
	09.GAZA	LIMPOPO	CS Licilo	Yes	High Volume	38	22	24	20	104	112	9	1298	409	1828	1932
	09.GAZA	LIMPOPO	CS Zongoene	Yes	High Volume	49	48	10	27	134	36	12	1216	547	1811	1945
	09.GAZA	LIMPOPO	CS Chipenhe	Yes	High Volume	43	59	30	32	164	55	24	2224	496	2799	2963
	09.GAZA	LIMPOPO	CS Julius Nyerere	Yes	High Volume	112	90	30	36	268	62	17	2572	964	3615	3883
	09.GAZA	LIMPOPO	CS Chissano	Yes	High Volume	70	90	55	64	279	125	42	2395	1157	3719	3998
	09.GAZA	LIMPOPO	CS Chicumbane	Yes	High Volume	157	186	84	81	508	119	45	5977	2135	8276	8784
	09.GAZA	MABALANE	CS de Chinhequete		Low Volume	2	3			5	2	4	68	45	119	124
	09.GAZA	MABALANE	CS Matsambo		Low Volume	2	5	1	1	9	1	2	101	12	116	125
	09.GAZA	MABALANE	PS da Penitenciaria de Mabalane	Yes	Low Volume					0				126	126	126
	09.GAZA	MABALANE	CS Tsocate		Low Volume	5	5	3	3	16	2	2	143	50	197	213
	09.GAZA	MABALANE	PS Nhimbainwe B		Low Volume	5	5	3		13	5	1	148	55	209	222
	09.GAZA	MABALANE	PS Macarale		Low Volume		1	2	4	7	3	5	142	66	216	223
	09.GAZA	MABALANE	PS de Munginge		Low Volume	3	7	6	8	24	7	4	159	75	245	269
	09.GAZA	MABALANE	CS Pfukwe		Low Volume	9	11	1		21	7	27	186	81	301	322
	09.GAZA	MABALANE	CS Mabomo		Low Volume	36	14	9	7	66	7		241	86	334	400
	09.GAZA	MABALANE	CS Combomune	Yes	High Volume	24	19	11	1	55	26	2	639	378	1045	1100
	09.GAZA	MABALANE	CS Mabalane	Yes	High Volume	37	24	11	9	81	30	11	782	399	1222	1303
	09.GAZA	MANDLAKAZI	CS Liberdade		Low Volume	1	1		2	4	3	1	55	21	80	84
	09.GAZA	MANDLAKAZI	CS Mussavelane		Low Volume	3	8	2	2	15	5	108	55	3	171	186
	09.GAZA	MANDLAKAZI	CS Manhique		Low Volume	2	10	3	4	19	5	1	142	41	189	208
	09.GAZA	MANDLAKAZI	CS Banguene		Low Volume	9	8	6	3	26	9	2	159	73	243	269
	09.GAZA	MANDLAKAZI	CS Chizavane		Low Volume	6	7	9	6	28	6	1	234	101	342	370
	09.GAZA	MANDLAKAZI	CS Betula	Yes	Low Volume	5	13	6	6	30	5	4	310	87	406	436
	09.GAZA	MANDLAKAZI	CS Macasselane	Yes	Low Volume	17	19	3	2	41	22	4	253	142	421	462
	09.GAZA	MANDLAKAZI	CS de Ndolene	Yes	Med Volumn	15	4	3	3	25	1	1	384	101	487	512
	09.GAZA	MANDLAKAZI	CS Mausse	Yes	Med Volumn	4	11	8	7	30	11	9	393	174	587	617
	09.GAZA	MANDLAKAZI	CS Dengoine	Yes	Med Volumn	14	15	10	6	45	26	2	445	126	599	644
	09.GAZA	MANDLAKAZI	CS Incadine	Yes	Med Volumn	18	15	6	8	47	45	20	394	227	686	733
	09.GAZA	MANDLAKAZI	CS Laranjeiras	Yes	Med Volumn	15	17	9	6	47	1		476	217	694	741
	09.GAZA	MANDLAKAZI	CS Chibondzane	Yes	Med Volumn	18	32	12	5	67	18	4	526	217	765	832
	09.GAZA	MANDLAKAZI	CS Muzamane	Yes	Med Volumn	12	18	16	6	52	10	4	611	239	864	916
	09.GAZA	MANDLAKAZI	CS Tavane	Yes	High Volume	14	26	10	15	65	23	11	711	392	1137	1202
	09.GAZA	MANDLAKAZI	CS Macuacua	Yes	High Volume	23	37	17	22	99	23	10	973	424	1430	1529
	09.GAZA	MANDLAKAZI	CS Chidenguele	Yes	High Volume	38	45	16	21	120	31	3	1271	444	1749	1869
	09.GAZA	MANDLAKAZI	CS Mandlakazi	Yes	High Volume	33	85	78	57	253	113	47	3183	1470	4813	5066
	09.GAZA	MAPAI	PS Chidulo		Low Volume	2	15	1	4	22	3	4	183	23	213	235
	09.GAZA	MAPAI	CS Mepuzi		Low Volume	8	7	4	4	23	10	2	220	89	321	344
	09.GAZA	MAPAI	CS Machaila		Low Volume	8	15	1	2	26	6	2	242	106	356	382
	09.GAZA	MAPAI	PS Mapai Ngala		Low Volume	4	7		3	14	18	4	255	100	377	391
	09.GAZA	MAPAI	CS Mapai	Yes	High Volume	106	58	19	23	206	60	11	1138	566	1775	1981
	09.GAZA	MASSANGENA	CS Chizumbane		Low Volume	6	4	1	4	15	2		85	36	123	138
	09.GAZA	MASSANGENA	CS Mavue		Low Volume	8	12	7	7	34	7		215	73	295	329
	09.GAZA	MASSANGENA	CS Mucambene		Low Volume	11	18	14	7	50	9	7	275	115	406	456
	09.GAZA	MASSANGENA	CS Massangena		High Volume	53	61	22	20	156	59	15	1099	489	1662	1818
	09.GAZA	MASSINGIR	PS Mavodze		Low Volume	11	2		1	14	7		79	34	120	134
	09.GAZA	MASSINGIR	PS Machamba		Low Volume	16	7	2	1	26	3	3	101	36	143	169
	09.GAZA	MASSINGIR	PS Chibotane		Low Volume	11	6	4		21	6	3	113	51	173	194
	09.GAZA	MASSINGIR	PS Macaringue		Low Volume	4	9	3	7	23	7		152	59	218	241
	09.GAZA	MASSINGIR	PS Cubo		Low Volume	12	8	3	5	28	4	4	155	86	249	277
	09.GAZA	MASSINGIR	PS Zulo		Low Volume	8	9	5	4	26	11	1	190	77	279	305
	09.GAZA	MASSINGIR	CS Mucatine		Med Volumn	22	20	8	9	59	17	6	327	133	483	542
	09.GAZA	MASSINGIR	CS Massingir	Yes	High Volume	51	38	20	25	134	58	12	1086	437	1593	1727
	10.MAPUTO PROVINCIA	BOANE	CS PSK		Low Volume		0			0	3	2	25	13	43	43
	10.MAPUTO PROVINCIA	BOANE	CS Josina Machel		Low Volume	1	1		1	3	3		17	23	43	46
	10.MAPUTO PROVINCIA	BOANE	PS Águas de Maputo		Low Volume				3	3	8		45	12	65	68
	10.MAPUTO PROVINCIA	BOANE	CS Mahanhane		Low Volume	3	4	3	4	14	4		198	92	294	308
	10.MAPUTO PROVINCIA	BOANE	CS Picoco		Low Volume	5	7	5	5	22	12	2	200	94	308	330
	10.MAPUTO PROVINCIA	BOANE	CS Tchonissa		Low Volume	1	4	3		8	8		251	103	362	370
	10.MAPUTO PROVINCIA	BOANE	CS Massaca		Med Volumn	10	18	7	8	43	15	5	393	202	615	658
	10.MAPUTO PROVINCIA	BOANE	CS Mabanja		Med Volumn	15	12	11	8	46	8	7	449	323	787	833
	10.MAPUTO PROVINCIA	BOANE	PS Casa Gaiato	Yes	Med Volumn	24	22	21	13	80	21	1	586	252	860	940
	10.MAPUTO PROVINCIA	BOANE	CS Mahubo	Yes	Med Volumn	5	19	16	8	48	24	3	594	321	942	990
	10.MAPUTO PROVINCIA	BOANE	PS Escola pratica de Formação de Sargentos	Yes - Military	High Volume	12	15	6	5	38	42	6	732	382	1162	1200
	10.MAPUTO PROVINCIA	BOANE	CS Mulotana	Yes	High Volume	35	24	7	9	75	37	9	732	438	1216	1291
	10.MAPUTO PROVINCIA	BOANE	CS Matola-Rio	Yes	High Volume	27	34	19	10	90	22	12	1118	616	1768	1858
	10.MAPUTO PROVINCIA	BOANE	CS Campoane	Yes	High Volume	36	48	31	23	138	73	17	1575	751	2416	2554
	10.MAPUTO PROVINCIA	BOANE	CS Beleluane	Yes	High Volume	17	37	54	25	133	39	34	2566	1142	3781	3914
	10.MAPUTO PROVINCIA	BOANE	CS Boane	Yes	High Volume	89	133	83	67	372	151	41	3997	1916	6105	6477
	10.MAPUTO PROVINCIA	MAGUDE	CS Mapulanguene		Low Volume		1	1		2	3	3	69	38	113	115
	10.MAPUTO PROVINCIA	MAGUDE	CS Capitine		Low Volume	6	5	1	1	13	4	2	66	31	103	116
	10.MAPUTO PROVINCIA	MAGUDE	CS Mahel		Low Volume	5	5		3	13	1		104	28	133	146
	10.MAPUTO PROVINCIA	MAGUDE	CS Chicutso		Low Volume	6	3	2	7	18	2		98	71	171	189
	10.MAPUTO PROVINCIA	MAGUDE	CS Panjane		Low Volume	6	2	1		9	8	1	125	62	196	205
	10.MAPUTO PROVINCIA	MAGUDE	CS Facazissa		Low Volume	5	9	1	3	18	4	2	160	72	238	256
	10.MAPUTO PROVINCIA	MAGUDE	CS Moine		Low Volume	8	12		5	25	8	3	212	81	304	329
	10.MAPUTO PROVINCIA	MAGUDE	CS Chichuco		Low Volume	10	7	4		21	10		206	93	309	330
	10.MAPUTO PROVINCIA	MAGUDE	CS Motaze	Yes	Med Volumn	9	24	7	12	52	19	6	562	238	825	877
	10.MAPUTO PROVINCIA	MAGUDE	CS Magude	Yes	High Volume	93	129	63	66	351	137	29	3696	1385	5247	5598
	10.MAPUTO PROVINCIA	MANHIÇA	CS Mirona		Low Volume					0			27	13	40	40
	10.MAPUTO PROVINCIA	MANHIÇA	CS Lagoa Phati		Low Volume	2	3	4		9	3	1	52	27	83	92
	10.MAPUTO PROVINCIA	MANHIÇA	CS Escola Pratica do Exercito de Munguine	Yes - Military	Low Volume					0			23	77	100	100
	10.MAPUTO PROVINCIA	MANHIÇA	CS Pateque		Low Volume	1	4		3	8	2	1	93	19	115	123
	10.MAPUTO PROVINCIA	MANHIÇA	CS 25 de Setembro		Low Volume					0	1		89	34	124	124
	10.MAPUTO PROVINCIA	MANHIÇA	CS Zonguene		Low Volume	13	5		2	20	1	12	76	18	107	127
	10.MAPUTO PROVINCIA	MANHIÇA	CS Chichongue		Low Volume		5	1	5	11	9	2	112	44	167	178
	10.MAPUTO PROVINCIA	MANHIÇA	CS Magaba		Low Volume	6	11	5	3	25	5	9	172	85	271	296
	10.MAPUTO PROVINCIA	MANHIÇA	CS Chibucutso	Yes	Low Volume	3	17	8	2	30	4	3	277	141	425	455
	10.MAPUTO PROVINCIA	MANHIÇA	CS Calanga	Yes	Med Volumn	3	14	10	8	35	9	4	404	219	636	671
	10.MAPUTO PROVINCIA	MANHIÇA	CS Taninga	Yes	High Volume	18	16	25	17	76	23	9	764	247	1043	1119
	10.MAPUTO PROVINCIA	MANHIÇA	CS Munguine	Yes	High Volume	24	29	11	8	72	28	4	780	275	1087	1159
	10.MAPUTO PROVINCIA	MANHIÇA	CS Ilha Josina	Yes	High Volume	10	19	8	5	42	23	6	910	373	1312	1354
	10.MAPUTO PROVINCIA	MANHIÇA	CS Malavela	Yes	High Volume	34	35	16	15	100	35	13	999	451	1498	1598
	10.MAPUTO PROVINCIA	MANHIÇA	CS 3 de Fevereiro	Yes	High Volume	36	68	34	30	168	33	10	1289	460	1792	1960
	10.MAPUTO PROVINCIA	MANHIÇA	CS Maluana	Yes	High Volume	39	56	30	30	155	64	5	1452	657	2178	2333
	10.MAPUTO PROVINCIA	MANHIÇA	CS Nwamatibjana	Yes	High Volume	52	83	38	43	216	71	16	1672	616	2375	2591
	10.MAPUTO PROVINCIA	MANHIÇA	CS Maragra	Yes	High Volume	13	52	44	45	154	53	32	2006	845	2936	3090
	10.MAPUTO PROVINCIA	MANHIÇA	CS Xinavane	Yes	High Volume	54	92	66	50	262	102	26	3663	1634	5425	5687
	10.MAPUTO PROVINCIA	MANHIÇA	CS Manhiça	Yes	High Volume	114	241	157	113	625	242	88	6488	2929	9747	10372
	10.MAPUTO PROVINCIA	MARRACUENE	CS Agostinho Neto		Low Volume	7	4	1		12	10		182	38	230	242
	10.MAPUTO PROVINCIA	MARRACUENE	CS Macaneta		Med Volumn	10	14	7	5	36	5	3	318	170	496	532
	10.MAPUTO PROVINCIA	MARRACUENE	CS Machubo	Yes	Med Volumn	3	13	6	8	30	6	8	331	207	552	582
	10.MAPUTO PROVINCIA	MARRACUENE	CS Matalane		Med Volumn	13	14	5	4	36	6	1	397	195	599	635
	10.MAPUTO PROVINCIA	MARRACUENE	CS Michafutene	Yes	High Volume	21	20	15	9	65	19	5	761	375	1160	1225
	10.MAPUTO PROVINCIA	MARRACUENE	CS Ricatla	Yes	High Volume	13	35	19	29	96	53	10	1047	435	1545	1641
	10.MAPUTO PROVINCIA	MARRACUENE	CS Mumemo	Yes	High Volume	29	59	26	27	141	53	19	1392	491	1955	2096
	10.MAPUTO PROVINCIA	MARRACUENE	CS Mali	Yes	High Volume	38	38	39	30	145	67	17	1640	636	2360	2505
	10.MAPUTO PROVINCIA	MARRACUENE	CS Nhongonhane	Yes	High Volume	51	102	69	39	261	93	47	2293	840	3273	3534
	10.MAPUTO PROVINCIA	MARRACUENE	CS Habel Jafar	Yes	High Volume	36	61	31	42	170	70	35	2163	1097	3365	3535
	10.MAPUTO PROVINCIA	MARRACUENE	CS Marracuene	Yes	High Volume	142	131	104	87	464	270	32	5242	2803	8347	8811
	10.MAPUTO PROVINCIA	MATOLA	CS Civico Machava	Yes - Military	Low Volume					0			65	35	100	100
	10.MAPUTO PROVINCIA	MATOLA	PS BO-Machava	Yes	Low Volume					0				179	179	179
	10.MAPUTO PROVINCIA	MATOLA	HP Matola	Yes	Low Volume	23	28	6	5	62	33	16	174	132	355	417
	10.MAPUTO PROVINCIA	MATOLA	PS Quartel de Boquisso	Yes - Military	Low Volume	1	3		5	9	7	1	243	206	457	466
	10.MAPUTO PROVINCIA	MATOLA	PS Cadeia Central		Med Volumn					0				821	821	821
	10.MAPUTO PROVINCIA	MATOLA	CS Lingano		Med Volumn	2	12	6	7	27	8	5	571	249	833	860
	10.MAPUTO PROVINCIA	MATOLA	CS Machava I		High Volume	6	6	8	3	23	10		748	220	978	1001
	10.MAPUTO PROVINCIA	MATOLA	CS Bedene	Yes	High Volume	15	24	14	8	61	19	9	776	247	1051	1112
	10.MAPUTO PROVINCIA	MATOLA	CS Matola Santos	Yes	High Volume	19	12	17	10	58	62	14	609	427	1112	1170
	10.MAPUTO PROVINCIA	MATOLA	PS Policia		High Volume					0			649	602	1251	1251
	10.MAPUTO PROVINCIA	MATOLA	CS Malhapsene		High Volume	18	18	10	3	49	32	5	1140	428	1605	1654
	10.MAPUTO PROVINCIA	MATOLA	CS Unidade A	Yes	High Volume	28	18	5	10	61	53	8	1162	506	1729	1790
	10.MAPUTO PROVINCIA	MATOLA	CS Nkobe		High Volume	12	23	6	14	55	27	20	1311	535	1893	1948
	10.MAPUTO PROVINCIA	MATOLA	CS S. Damanse	Yes	High Volume	31	60	45	46	182	68	31	2108	750	2957	3139
	10.MAPUTO PROVINCIA	MATOLA	HG Machava	Yes	High Volume	36	80	71	82	269	51	49	1888	1106	3094	3363
	10.MAPUTO PROVINCIA	MATOLA	CS Khongolote	Yes	High Volume	25	75	29	38	167	67	21	2331	843	3262	3429
	10.MAPUTO PROVINCIA	MATOLA	CS Tsalala	Yes	High Volume	38	57	30	39	164	95	16	2169	1100	3380	3544
	10.MAPUTO PROVINCIA	MATOLA	CS Boquisso	Yes	High Volume	80	108	47	53	288	121	70	2721	962	3874	4162
	10.MAPUTO PROVINCIA	MATOLA	CS Muhalaze	Yes	High Volume	20	70	55	43	188	85	28	2854	1102	4069	4257
	10.MAPUTO PROVINCIA	MATOLA	CS Liberdade	Yes	High Volume	31	49	28	19	127	88	12	4611	804	5515	5642
	10.MAPUTO PROVINCIA	MATOLA	CS Matola Gare	Yes	High Volume	38	124	87	80	329	132	65	4882	2060	7139	7468
	10.MAPUTO PROVINCIA	MATOLA	CS Matola I	Yes	High Volume	64	160	57	79	360	170	32	4686	2731	7619	7979
	10.MAPUTO PROVINCIA	MATOLA	CS Ndlavela	Yes	High Volume	28	121	94	83	326	161	98	6782	2810	9851	10177
	10.MAPUTO PROVINCIA	MATOLA	CS Matola II	Yes	High Volume	58	189	111	110	468	209	127	7580	3448	11364	11832
	10.MAPUTO PROVINCIA	MATOLA	CS Machava II	Yes	High Volume	34	111	109	101	355	159	103	7754	3678	11694	12049
	10.MAPUTO PROVINCIA	MATUTUÌNE	CS Gueveza		Low Volume			2	1	3	6		23	29	58	61
	10.MAPUTO PROVINCIA	MATUTUÌNE	CS Mabilibili		Low Volume	1			1	2	2		46	14	62	64
	10.MAPUTO PROVINCIA	MATUTUÌNE	CS Ndelane		Low Volume	2	6	8	3	19	4	2	31	16	53	72
	10.MAPUTO PROVINCIA	MATUTUÌNE	CS Manhangane		Low Volume	1	4	1	1	7	1		93	38	132	139
	10.MAPUTO PROVINCIA	MATUTUÌNE	CS Zitundo		Low Volume	1	6	2	3	12	7	2	92	65	166	178
	10.MAPUTO PROVINCIA	MATUTUÌNE	CS Santa Maria		Low Volume		2	3	1	6	9	10	138	73	230	236
	10.MAPUTO PROVINCIA	MATUTUÌNE	CS Hindanne		Low Volume	5	9	3	4	21	8	3	215	125	351	372
	10.MAPUTO PROVINCIA	MATUTUÌNE	CS Mungazine		Low Volume	5	8	4	5	22	6	1	218	130	355	377
	10.MAPUTO PROVINCIA	MATUTUÌNE	CS Catuane		Low Volume	14	3	3	2	22	27	28	224	124	403	425
	10.MAPUTO PROVINCIA	MATUTUÌNE	CS Salamanga	Yes	Med Volumn	6	5	2	3	16	23	12	350	194	579	595
	10.MAPUTO PROVINCIA	MATUTUÌNE	CS Nsime		Med Volumn	3	11	5	7	26	13	2	359	208	582	608
	10.MAPUTO PROVINCIA	MATUTUÌNE	CS Ponta do Ouro	Yes	High Volume	18	12	17	10	57	12	5	818	436	1271	1328
	10.MAPUTO PROVINCIA	MATUTUÌNE	CS Matutuine	Yes	High Volume	5	13	15	21	54	39	19	897	491	1446	1500
	10.MAPUTO PROVINCIA	MOAMBA	PS Batalhão Apoio a Paz	Yes - Military	Low Volume					0	1	1	35	26	63	63
	10.MAPUTO PROVINCIA	MOAMBA	CS Nkolele		Low Volume	4	16	2	4	26	1		51	8	60	86
	10.MAPUTO PROVINCIA	MOAMBA	CS Chinhanguanine		Low Volume	8	2	4	2	16	3	1	64	17	85	101
	10.MAPUTO PROVINCIA	MOAMBA	PS Chanculo		Low Volume	2	2	1	2	7	3	2	97	50	152	159
	10.MAPUTO PROVINCIA	MOAMBA	CS Pessene		Med Volumn	12	20	3	9	44	7	2	383	191	583	627
	10.MAPUTO PROVINCIA	MOAMBA	CS Ngolhosa		Med Volumn	12	11	6	1	30	7	6	523	227	763	793
	10.MAPUTO PROVINCIA	MOAMBA	CS Corumane	Yes	Med Volumn	18	24	10	9	61	50	9	526	258	843	904
	10.MAPUTO PROVINCIA	MOAMBA	CS Mahulane	Yes	High Volume	22	19	13	11	65	32	3	604	346	985	1050
	10.MAPUTO PROVINCIA	MOAMBA	CS Sabie	Yes	High Volume	22	31	14	12	79	33	25	833	415	1306	1385
	10.MAPUTO PROVINCIA	MOAMBA	CS Tenga	Yes	High Volume	32	50	18	20	120	54	19	1339	536	1948	2068
	10.MAPUTO PROVINCIA	MOAMBA	CS Ressano Garcia	Yes	High Volume	29	32	24	18	103	57	7	1597	845	2506	2609
	10.MAPUTO PROVINCIA	MOAMBA	CS Moamba	Yes	High Volume	53	89	50	45	237	107	7	2689	1331	4134	4371
	10.MAPUTO PROVINCIA	NAMAACHA	CS Matsequenha		Low Volume					0			35	15	50	50
	10.MAPUTO PROVINCIA	NAMAACHA	CS Dibinduane		Low Volume	5	3	4	2	14	6	138	119	29	292	306
	10.MAPUTO PROVINCIA	NAMAACHA	CS Mundavene		Low Volume	4		4	2	10	4	3	180	120	307	317
	10.MAPUTO PROVINCIA	NAMAACHA	CS Wamongo		Low Volume	9	9	2	1	21	15	1	216	138	370	391
	10.MAPUTO PROVINCIA	NAMAACHA	CS Odete Mechisso		Med Volumn	12	11	5	4	32	16	1	289	167	473	505
	10.MAPUTO PROVINCIA	NAMAACHA	CS Changalane		Med Volumn	8	6	5	5	24	12	2	367	130	511	535
	10.MAPUTO PROVINCIA	NAMAACHA	CS Goba	Yes	Med Volumn	13	12	3	6	34	14	5	355	161	535	569
	10.MAPUTO PROVINCIA	NAMAACHA	CS Mahelane	Yes	Med Volumn	14	16	2	8	40	4	3	345	179	531	571
	10.MAPUTO PROVINCIA	NAMAACHA	CS Kulula		Med Volumn	6	9	4	2	21	18	1	369	205	593	614
	10.MAPUTO PROVINCIA	NAMAACHA	CS Mafuiane	Yes	High Volume	17	26	7	15	65	20	11	614	296	941	1006
	10.MAPUTO PROVINCIA	NAMAACHA	CS Namaacha	Yes	High Volume	35	51	29	35	150	63	10	1459	629	2161	2311
	10.MAPUTO PROVINCIA	BOANE	PS Pequenos Libombos							0					0	0
	11.MAPUTO CIDADE	KAMAVOTA	Privado Centro de Saúde 3 de Fevereiro		Low Volume	2				2	5		178	108	291	293
	11.MAPUTO CIDADE	KAMAVOTA	CS Romão	Yes	High Volume	40	38	32	27	137	101	29	1424	684	2238	2375
	11.MAPUTO CIDADE	KAMAVOTA	CS Hulene	Yes	High Volume	26	54	20	26	126	75	17	1625	736	2453	2579
	11.MAPUTO CIDADE	KAMAVOTA	CS Pescadores	Yes	High Volume	35	40	23	22	120	83	3	1662	882	2630	2750
	11.MAPUTO CIDADE	KAMAVOTA	HG Mavalane	Yes	High Volume	132	63	95	88	378	46	73	1810	1323	3252	3630
	11.MAPUTO CIDADE	KAMAVOTA	CS Albazine	Yes	High Volume	70	114	108	64	356	203	77	5191	2201	7672	8028
	11.MAPUTO CIDADE	KAMAVOTA	CS 1 de Junho	Yes	High Volume	101	123	80	79	383	179	88	5815	2561	8643	9026
	11.MAPUTO CIDADE	KAMAVOTA	CS Mavalane	Yes	High Volume	68	81	68	63	280	187	71	5155	3798	9211	9491
	11.MAPUTO CIDADE	KAMAXAKENE	CS Polana Caniço	Yes	High Volume	53	102	74	71	300	76	83	4843	2886	7888	8188
	11.MAPUTO CIDADE	KAMAXAKENE	CS 1 de Maio	Yes	High Volume	121	172	91	100	484	249	58	6855	3392	10554	11038
	11.MAPUTO CIDADE	KAMPFUMO	Privado Assembleia da República		Low Volume				1	1	2		16	16	34	35
	11.MAPUTO CIDADE	KAMPFUMO	PS Cadeia Civil	Yes	Low Volume					0		1	29	24	54	54
	11.MAPUTO CIDADE	KAMPFUMO	Privado PRM		Low Volume			2		2	1	1	86	88	176	178
	11.MAPUTO CIDADE	KAMPFUMO	HC Maputo	Yes	Low Volume	32	32	71	51	186	28				28	214
	11.MAPUTO CIDADE	KAMPFUMO	Privado Marinha de Guerra de Moçambique	Yes - Military	Low Volume	4	1	3	1	9	8	3	210	154	375	384
	11.MAPUTO CIDADE	KAMPFUMO	CS Polana Cimento	Yes	High Volume	41	40	36	30	147	48	30	2624	1179	3881	4028
	11.MAPUTO CIDADE	KAMPFUMO	CS Maxaquene	Yes	High Volume	14	39	25	21	99	19	24	1571	2347	3961	4060
	11.MAPUTO CIDADE	KAMPFUMO	Privado Centro para Criança		High Volume	15	30	58	57	160	139	162	3631	1694	5626	5786
	11.MAPUTO CIDADE	KAMPFUMO	CS Malhangalene	Yes	High Volume	95	68	67	41	271	93	24	3942	1716	5775	6046
	11.MAPUTO CIDADE	KAMPFUMO	CS Porto	Yes	High Volume	9	25	26	26	86	54	25	3997	2277	6353	6439
	11.MAPUTO CIDADE	KAMPFUMO	HM Maputo	Yes - Military	High Volume	5	41	27	18	91	82	65	3951	2798	6896	6987
	11.MAPUTO CIDADE	KAMPFUMO	CS Alto Maé	Yes	High Volume	109	188	130	154	581	211	186	9658	5098	15153	15734
	11.MAPUTO CIDADE	KAMUBUKWANA	Privado Base Aérea de Mavalane	Yes - Military	Low Volume	5	1		1	7	3	3	310	157	473	480
	11.MAPUTO CIDADE	KAMUBUKWANA	HPsi Infulene	Yes	Med Volumn		7	33	28	68	26	37	414	265	742	810
	11.MAPUTO CIDADE	KAMUBUKWANA	CS Inhagoia	Yes	High Volume	38	18	19	9	84	30	7	935	390	1362	1446
	11.MAPUTO CIDADE	KAMUBUKWANA	CS Magoanine	Yes	High Volume	56	53	18	28	155	99	17	1742	701	2559	2714
	11.MAPUTO CIDADE	KAMUBUKWANA	Privado Dream Comunidade Santo Egídio Zimpeto		High Volume	10	17	31	22	80	57	55	1910	719	2741	2821
	11.MAPUTO CIDADE	KAMUBUKWANA	CS Magoanine Tendas	Yes	High Volume	27	88	54	36	205	111	24	1992	784	2911	3116
	11.MAPUTO CIDADE	KAMUBUKWANA	CS Bagamoio	Yes	High Volume	148	149	87	58	442	192	77	5505	1975	7749	8191
	11.MAPUTO CIDADE	KAMUBUKWANA	CS Zimpeto	Yes	High Volume	67	130	110	80	387	156	70	6949	2532	9707	10094
	11.MAPUTO CIDADE	KANYAKA	CS Inguane		Low Volume					0			10	4	14	14
	11.MAPUTO CIDADE	KANYAKA	CS Muchina		Low Volume		1	3		4		2	29	9	40	44
	11.MAPUTO CIDADE	KANYAKA	CS Inhaca	Yes	Low Volume	3	11	6	8	28	9	8	256	139	412	440
	11.MAPUTO CIDADE	KATEMBE	CS Mutsekua		Low Volume	1	3	1		5	2	1	58	21	82	87
	11.MAPUTO CIDADE	KATEMBE	CS Chamissava		Med Volumn	4	7	11	9	31	7	5	505	224	741	772
	11.MAPUTO CIDADE	KATEMBE	CS Incassane	Yes	Med Volumn	13	15	11	11	50	13	8	514	223	758	808
	11.MAPUTO CIDADE	KATEMBE	CS Catembe	Yes	High Volume	8	24	17	20	69	47	34	1372	721	2174	2243
	11.MAPUTO CIDADE	NLHAMANKULU	HG José Macamo	Yes	Med Volumn	15	17	27	32	91	49	63	350	246	708	799
	11.MAPUTO CIDADE	NLHAMANKULU	CS Nº 14		Med Volumn	4	9	4	3	20	12	9	500	283	804	824
	11.MAPUTO CIDADE	NLHAMANKULU	CS José Macamo	Yes	High Volume	117	113	53	56	339	108	52	6386	2860	9406	9745
	11.MAPUTO CIDADE	NLHAMANKULU	CS Xipamanine	Yes	High Volume	135	146	87	67	435	141	107	3041	6236	9525	9960
	11.MAPUTO CIDADE	NLHAMANKULU	CS Chamanculo	Yes	High Volume	124	232	147	139	642	204	148	9116	3507	12975	13617
	Grand Total	Total	Total			44152	37665	20237	17951	120005	64546	31494	1273586	677310	2046936	2166941

## Sheet: T1. JUNE 2024
					June 2024 (Age)
					0-14					15+
		Table 1: Number of PLHIV on ART by Age Group					10-14			15-19		20+
	Province	District	Health Facility	EMR	0-4	5-9	10 -14 Fem.	10-14 Male	0-14	15-19 Fem.	15-19 Male	20+ Fem.	20+ Male	15+	Total
	01.NIASSA	CHIMBONILA	CS Chala		2				2	1	3	13	7	24	26
	01.NIASSA	CHIMBONILA	CS Colongo						0	1		17	11	29	29
	01.NIASSA	CHIMBONILA	CS Machemba						0			22	14	36	36
	01.NIASSA	CHIMBONILA	CS Chinenge						0			25	14	39	39
	01.NIASSA	CHIMBONILA	CS Mapaco		3	1			4	6		34	17	57	61
	01.NIASSA	CHIMBONILA	CS Lumbe						0	1		37	27	65	65
	01.NIASSA	CHIMBONILA	CS Uti		1	2	1		4	1		47	22	70	74
	01.NIASSA	CHIMBONILA	CS Cholue		1	4	1	1	7	1		52	26	79	86
	01.NIASSA	CHIMBONILA	CS Namuanica		1	3		1	5			48	46	94	99
	01.NIASSA	CHIMBONILA	CS Machumane		2		3	2	7	3	1	61	34	99	106
	01.NIASSA	CHIMBONILA	CS Mussa		3	5	1	1	10	1		64	37	102	112
	01.NIASSA	CHIMBONILA	CS Lione		5	3	1	1	10	2		163	124	289	299
	01.NIASSA	CHIMBONILA	CS Chimbunila		33	11	10	7	61	22	110	345	120	597	658
	01.NIASSA	CUAMBA	PS Estabelecimento Penitenciário de Cuamba	Yes					0			2	22	24	24
	01.NIASSA	CUAMBA	CS Muanamunepa			1			1			17	8	25	26
	01.NIASSA	CUAMBA	CS Muitetere			2		1	3	5	3	15	4	27	30
	01.NIASSA	CUAMBA	CS Muicuna			1			1	2		18	11	31	32
	01.NIASSA	CUAMBA	CS Mutaco			1	1		2			20	15	35	37
	01.NIASSA	CUAMBA	CS Malapa		2	2			4	1		45	20	66	70
	01.NIASSA	CUAMBA	CS Mujawa			1			1	1		63	14	78	79
	01.NIASSA	CUAMBA	CS Mebolache			6	6	4	16		1	42	25	68	84
	01.NIASSA	CUAMBA	CS Matias		1	4		1	6		1	56	25	82	88
	01.NIASSA	CUAMBA	CS Namicova		1		1		2	1		73	18	92	94
	01.NIASSA	CUAMBA	CS Mucuapa		3				3	3		62	31	96	99
	01.NIASSA	CUAMBA	CS Mepica		4				4	3		71	22	96	100
	01.NIASSA	CUAMBA	CS Macaue II		6	4			10			75	30	105	115
	01.NIASSA	CUAMBA	CS Mepessene		4	7	1		12	3		65	37	105	117
	01.NIASSA	CUAMBA	CS Namuntimbua		4	5			9	3		64	45	112	121
	01.NIASSA	CUAMBA	CS Titimane		2	1			3	1	1	79	40	121	124
	01.NIASSA	CUAMBA	CS Etatara		1	2			3	2		79	47	128	131
	01.NIASSA	CUAMBA	CS Lúrio		4	3	2	1	10	4	2	174	93	273	283
	01.NIASSA	CUAMBA	CS Napacala		3	6		2	11	6	5	166	95	272	283
	01.NIASSA	CUAMBA	CS Teteriane		7	6	3	2	18	5	2	200	80	287	305
	01.NIASSA	CUAMBA	CS Meripo	Yes	4	12	1	4	21	5	4	219	117	345	366
	01.NIASSA	CUAMBA	CS Mitucué	Yes	7	9	1	1	18	6		225	166	397	415
	01.NIASSA	CUAMBA	CS Sapura		16	14	4	1	35	9	1	402	151	563	598
	01.NIASSA	CUAMBA	CS Adine 3	Yes	16	12	2	3	33	17	6	609	235	867	900
	01.NIASSA	CUAMBA	CS Militar Cumba	Yes - Military			2		2		3	436	495	934	936
	01.NIASSA	CUAMBA	HD Cuamba	Yes	12	18	21	16	67	25	10	837	602	1474	1541
	01.NIASSA	CUAMBA	CS Cuamba	Yes	50	75	31	31	187	64	22	2348	1759	4193	4380
	01.NIASSA	LICHINGA	CS Utumuile						0	1		8		9	9
	01.NIASSA	LICHINGA	CS Luiça					1	1			9	3	12	13
	01.NIASSA	LICHINGA	CS Matama			1		1	2			12	7	19	21
	01.NIASSA	LICHINGA	CS Chilovelo		1	1			2	1		17	6	24	26
	01.NIASSA	LICHINGA	CS Assumane		1				1			22	9	31	32
	01.NIASSA	LICHINGA	CS Micoco		1	1		1	3			16	14	30	33
	01.NIASSA	LICHINGA	CS Nbetazigone						0	1		18	17	36	36
	01.NIASSA	LICHINGA	CS Magiga		2	2			4			25	16	41	45
	01.NIASSA	LICHINGA	PS Estabelecimento Penitenciário Lichinga	Yes					0	1		5	41	47	47
	01.NIASSA	LICHINGA	CS Matemangue		2	1			3	1	34	9	4	48	51
	01.NIASSA	LICHINGA	CS Sambula		5				5		2	26	26	54	59
	01.NIASSA	LICHINGA	CS Chiulugo		1			1	2	1		49	28	78	80
	01.NIASSA	LICHINGA	CS Malica		3	3			6	1		69	33	103	109
	01.NIASSA	LICHINGA	CS Meponda		5	3			8	4		71	30	105	113
	01.NIASSA	LICHINGA	CS Mitava		1	5	1	1	8	2		110	41	153	161
	01.NIASSA	LICHINGA	CS Nnomba		3	1		2	6	4	1	140	62	207	213
	01.NIASSA	LICHINGA	CS Massenger		9	3	1		13	9		219	87	315	328
	01.NIASSA	LICHINGA	CS Cerâmica		8	8	2	3	21	12	1	322	58	393	414
	01.NIASSA	LICHINGA	CS Lulimile	Yes	10	13	3	5	31	13	3	351	142	509	540
	01.NIASSA	LICHINGA	HP Lichinga	Yes	19	23	15	21	78	35	22	886	611	1554	1632
	01.NIASSA	LICHINGA	CS Namacula	Yes	49	41	38	20	148	61	25	1753	995	2834	2982
	01.NIASSA	LICHINGA	CS Chiuaula	Yes	46	53	26	27	152	61	20	2192	1138	3411	3563
	01.NIASSA	LICHINGA	CS Lichinga	Yes	28	55	51	53	187	59	37	3078	1539	4713	4900
	01.NIASSA	LAGO	CS Chiuanga						0			3	5	8	8
	01.NIASSA	LAGO	CS Wikihi						0			7	3	10	10
	01.NIASSA	LAGO	CS Lupilichi						0			9	10	19	19
	01.NIASSA	LAGO	CS Nkolongue			1	2	1	4			14	7	21	25
	01.NIASSA	LAGO	CS Mandambuzi						0	1		16	8	25	25
	01.NIASSA	LAGO	CS Liziunga						0			16	9	25	25
	01.NIASSA	LAGO	CS Micuio		2		2		4	1		18	8	27	31
	01.NIASSA	LAGO	CS Chia					1	1	1		24	11	36	37
	01.NIASSA	LAGO	CS Melulucas						0			32	11	43	43
	01.NIASSA	LAGO	CS Ngofi						0			29	16	45	45
	01.NIASSA	LAGO	CS Tulo			1		1	2	1		24	22	47	49
	01.NIASSA	LAGO	CS Ntumba				1	1	2			36	23	59	61
	01.NIASSA	LAGO	CS Mechumua		1	2	2		5	1		39	17	57	62
	01.NIASSA	LAGO	CS Chigoma						0			45	31	76	76
	01.NIASSA	LAGO	CS Ngôo		1	1	4	3	9	3	1	70	38	112	121
	01.NIASSA	LAGO	CS Messumba			1			1	5		112	40	157	158
	01.NIASSA	LAGO	CS Cóbuè		1	5	2	2	10	3	1	88	59	151	161
	01.NIASSA	LAGO	CS Unidade Militar Base Naval Metangula	Yes - Military		1		1	2	4		99	65	168	170
	01.NIASSA	LAGO	CS Bandeze		1	1		5	7	6	3	110	50	169	176
	01.NIASSA	LAGO	CS Maniamba		5	2	1		8	4		129	59	192	200
	01.NIASSA	LAGO	CS Metangula	Yes	20	40	22	17	99	33	14	921	432	1400	1499
	01.NIASSA	MAJUNE	CS Lisombe						0			4	2	6	6
	01.NIASSA	MAJUNE	CS Riate				2		2			5	5	10	12
	01.NIASSA	MAJUNE	CS Nambilange						0	5		6	12	23	23
	01.NIASSA	MAJUNE	CS Muaquia		1	3		2	6	1		12	9	22	28
	01.NIASSA	MAJUNE	CS Lugenda			4	1	3	8			21	6	27	35
	01.NIASSA	MAJUNE	CS Mecualo		1				1			22	12	34	35
	01.NIASSA	MAJUNE	CS Nairubi		1	1	2		4	3		20	9	32	36
	01.NIASSA	MAJUNE	CS Luambala						0			34	7	41	41
	01.NIASSA	MAJUNE	CS Metomone		2		1	1	4	1		33	19	53	57
	01.NIASSA	MAJUNE	CS Matucuta		3	1		1	5	1	1	53	19	74	79
	01.NIASSA	MAJUNE	CS Malanga		4	13	7	2	26	7	5	309	115	436	462
	01.NIASSA	MANDIMBA	CS Musserepa		3				3	1		6	10	17	20
	01.NIASSA	MANDIMBA	CS Mezito		3				3		1	16	22	39	42
	01.NIASSA	MANDIMBA	CS Lipuzia		2				2			32	15	47	49
	01.NIASSA	MANDIMBA	CS N'tembo		1		2	3	6	3	1	48	24	76	82
	01.NIASSA	MANDIMBA	CS Mepapa		2	1			3	1	2	77	41	121	124
	01.NIASSA	MANDIMBA	CS Chanica				1	2	3	2		105	38	145	148
	01.NIASSA	MANDIMBA	CS Meluluca		1	7		1	9	4		178	59	241	250
	01.NIASSA	MANDIMBA	CS Mississi		4	8	5	2	19	9	2	152	69	232	251
	01.NIASSA	MANDIMBA	CS Lussangasse		5	6	1	2	14	2	1	181	102	286	300
	01.NIASSA	MANDIMBA	CS Lissiete		3	13	3	7	26	6	1	314	162	483	509
	01.NIASSA	MANDIMBA	CS Mitande	Yes	37	26	9	11	83	32	5	692	335	1064	1147
	01.NIASSA	MANDIMBA	CS Mandimba	Yes	67	60	28	22	177	87	32	2081	1101	3301	3478
	01.NIASSA	MARRUPA	CS Cumela			1			1			7	2	9	10
	01.NIASSA	MARRUPA	CS Nagir				1		1			9	3	12	13
	01.NIASSA	MARRUPA	CS Tumpue						0	1		10	8	19	19
	01.NIASSA	MARRUPA	CS Mpamela		1				1			11	9	20	21
	01.NIASSA	MARRUPA	CS Marrangira			3		1	4			11	12	23	27
	01.NIASSA	MARRUPA	HD Marrupa		2	1			3			30	24	54	57
	01.NIASSA	MARRUPA	CS Yaranca		3				3	1		37	18	56	59
	01.NIASSA	MARRUPA	CS Mucuaiai		1	1	1		3	2		36	20	58	61
	01.NIASSA	MARRUPA	CS Nungo		1	2	2		5	4		67	31	102	107
	01.NIASSA	MARRUPA	CS Marrupa		36	34	14	13	97	35	6	893	356	1290	1387
	01.NIASSA	MAÚA	CS Queta						0	1		11	2	14	14
	01.NIASSA	MAÚA	CS Ntepia		1				1			11	9	20	21
	01.NIASSA	MAÚA	CS Muhoco			2			2			21	8	29	31
	01.NIASSA	MAÚA	CS Maiaca		1	3			4		1	17	17	35	39
	01.NIASSA	MAÚA	CS Xapalango						0	1		28	16	45	45
	01.NIASSA	MAÚA	CS Muloloua		1				1	1		29	18	48	49
	01.NIASSA	MAÚA	CS Mugoma		10	2	1	1	14	13		36	6	55	69
	01.NIASSA	MAÚA	CS Muapula		1	5		1	7	4	1	49	43	97	104
	01.NIASSA	MAÚA	CS Maua		21	16	13	15	65	27	10	561	273	871	936
	01.NIASSA	MAVAGO	CS Milepa						0			5	3	8	8
	01.NIASSA	MAVAGO	CS Ligogo		1				1			6	1	7	8
	01.NIASSA	MAVAGO	CS Nkalapa		1	3			4			20	1	21	25
	01.NIASSA	MAVAGO	CS Nsawize		10		2		12			39	18	57	69
	01.NIASSA	MAVAGO	CS Mavago		8	9		1	18	5	2	128	77	212	230
	01.NIASSA	MECANHELAS	CS Khomone		2		2		4			10	1	11	15
	01.NIASSA	MECANHELAS	CS Ritande						0			14	2	16	16
	01.NIASSA	MECANHELAS	CS Muhala				1	1	2	1	0	13	7	21	23
	01.NIASSA	MECANHELAS	CS Heber		3	1			4			15	9	24	28
	01.NIASSA	MECANHELAS	CS Mbolera		2		1		3	3	2	19	11	35	38
	01.NIASSA	MECANHELAS	CS Muhurune			0			0	3		30	8	41	41
	01.NIASSA	MECANHELAS	CS Bero		1			1	2			29	12	41	43
	01.NIASSA	MECANHELAS	CS Nanhumba		5				5	1		25	16	42	47
	01.NIASSA	MECANHELAS	CS Nsuwa		1	2	1	1	5	2	4	30	15	51	56
	01.NIASSA	MECANHELAS	CS Muetiha		3	1	2		6	1	2	38	15	56	62
	01.NIASSA	MECANHELAS	CS Naveia			1	1	1	3		45	13	3	61	64
	01.NIASSA	MECANHELAS	CS Sale		1	1			2	2	2	43	17	64	66
	01.NIASSA	MECANHELAS	CS Mecomera		1	4			5	1		51	32	84	89
	01.NIASSA	MECANHELAS	CS Chiuta		1	7		1	9	3		131	56	190	199
	01.NIASSA	MECANHELAS	CS Kumulike		1	9	4	8	22	4	4	144	42	194	216
	01.NIASSA	MECANHELAS	CS Candulo		15	2		4	21	4		105	131	240	261
	01.NIASSA	MECANHELAS	CS Caronga		7	8	1	3	19	5	2	197	104	308	327
	01.NIASSA	MECANHELAS	CS Chamba			7	2	2	11	7	1	204	109	321	332
	01.NIASSA	MECANHELAS	CS Chissaua	Yes	17	25	10	15	67	11	10	677	373	1071	1138
	01.NIASSA	MECANHELAS	CS Entre-Lagos	Yes	23	52	50	52	177	23	18	780	352	1173	1350
	01.NIASSA	MECANHELAS	CS Mecanhelas	Yes	56	57	27	31	171	99	35	1579	910	2623	2794
	01.NIASSA	MECULA	CS Mucorria						0			4	1	5	5
	01.NIASSA	MECULA	CS Naulala						0			3	2	5	5
	01.NIASSA	MECULA	CS Gomba						0			7	1	8	8
	01.NIASSA	MECULA	CS Ntimbo					1	1			6	2	8	9
	01.NIASSA	MECULA	CS Macalange			2			2			4	6	10	12
	01.NIASSA	MECULA	CS Matondovela		1				1	1	9	6	1	17	18
	01.NIASSA	MECULA	CS Mbamba						0	1		12	6	19	19
	01.NIASSA	MECULA	CS Lugenda		3	1			4	7		26	22	55	59
	01.NIASSA	MECULA	CS Mecula		3	3	2	1	9	16		135	39	190	199
	01.NIASSA	METARICA	CS Niputa			1			1			6	5	11	12
	01.NIASSA	METARICA	CS Mepuera		1				1			8	5	13	14
	01.NIASSA	METARICA	CS Mecunica		1				1			13	7	20	21
	01.NIASSA	METARICA	CS Muhemela						0	3	2	17	5	27	27
	01.NIASSA	METARICA	CS Namicunde		1		2		3	1		40	17	58	61
	01.NIASSA	METARICA	CS Nacumua		3	2			5	1		40	19	60	65
	01.NIASSA	METARICA	CS Metarica	Yes	18	38	5	9	70	22	7	586	327	942	1012
	01.NIASSA	MUEMBE	CS Longolela						0			2	5	7	7
	01.NIASSA	MUEMBE	CS Lucheta						0	2		14	10	26	26
	01.NIASSA	MUEMBE	CS Ligogolo		1	2		1	4	1		28	16	45	49
	01.NIASSA	MUEMBE	CS Lutuesse		2	2		1	5			35	16	51	56
	01.NIASSA	MUEMBE	CS Nzizi		4		5	9	18	1		32	34	67	85
	01.NIASSA	MUEMBE	CS Chiuanjota		1	2	2	1	6	2	1	65	25	93	99
	01.NIASSA	MUEMBE	CS Muembe		5	8	4	8	25	7	3	237	126	373	398
	01.NIASSA	NGAÚMA	CS Saite						0			6	4	10	10
	01.NIASSA	NGAÚMA	CS Magiga				1		1			13	3	16	17
	01.NIASSA	NGAÚMA	CS Chicoa		1				1	2		16	10	28	29
	01.NIASSA	NGAÚMA	CS Lupalane			1			1			24	21	45	46
	01.NIASSA	NGAÚMA	CS Chamba		1	1	1	1	4	2		28	25	55	59
	01.NIASSA	NGAÚMA	CS N'gauma		1	5	6	1	13	4		53	41	98	111
	01.NIASSA	NGAÚMA	CS Luelele		2	3		2	7	1		74	38	113	120
	01.NIASSA	NGAÚMA	CS Chiguaja		2		2	1	5	1		87	36	124	129
	01.NIASSA	NGAÚMA	CS Chissimbir		1	3		1	5	2	2	87	58	149	154
	01.NIASSA	NGAÚMA	CS Itepela		3	4	1		8	3		99	49	151	159
	01.NIASSA	NGAÚMA	CS Massangulo	Yes	13	18	7	4	42	31	9	670	479	1189	1231
	01.NIASSA	NIPEPE	CS Manlia						0			5	3	8	8
	01.NIASSA	NIPEPE	CS Napalave						0			8	9	17	17
	01.NIASSA	NIPEPE	CS Muluco						0	1	1	7	12	21	21
	01.NIASSA	NIPEPE	CS Uachila						0	1	1	14	10	26	26
	01.NIASSA	NIPEPE	CS Metarica Lurio		1				1			17	8	25	26
	01.NIASSA	NIPEPE	CS Nveriua						0	3		14	11	28	28
	01.NIASSA	NIPEPE	CS Natil		0				0	1		32	1	34	34
	01.NIASSA	NIPEPE	CS Cheia Cheia			1			1	2		27	7	36	37
	01.NIASSA	NIPEPE	CS Nipepe		23	9	1	2	35	14	1	396	199	610	645
	01.NIASSA	SANGA	CS Chitula						0			4	3	7	7
	01.NIASSA	SANGA	CS Madjedje (II Congresso)						0			6	3	9	9
	01.NIASSA	SANGA	CS Maumbica						0			4	6	10	10
	01.NIASSA	SANGA	CS Nacawale						0			6	6	12	12
	01.NIASSA	SANGA	CS Mbagarrila						0			6	8	14	14
	01.NIASSA	SANGA	CS Mbemba						0			18	7	25	25
	01.NIASSA	SANGA	CS Lumbiza						0			27	3	30	30
	01.NIASSA	SANGA	CS Unango-Velho			1	1		2			33	15	48	50
	01.NIASSA	SANGA	CS Macaloge					1	1	2		44	30	76	77
	01.NIASSA	SANGA	CS Ngongote					1	1	1		60	36	97	98
	01.NIASSA	SANGA	CS Nansinhenje		1	5	1		7	1		106	42	149	156
	01.NIASSA	SANGA	CS Malemia		3	7		4	14		1	99	48	148	162
	01.NIASSA	SANGA	CS Licole		1	3		1	5	7	1	159	71	238	243
	01.NIASSA	SANGA	CS 7 De Setembro		11	15	2	6	34	13	4	247	161	425	459
	02.CABO DELGADO	ANCUABE	CS Nacuale		1	6	3		10		1	79	42	122	132
	02.CABO DELGADO	ANCUABE	CS Ngura		2	6	1		9	7		89	40	136	145
	02.CABO DELGADO	ANCUABE	CS Ngewe		2	8	3		13	3		170	70	243	256
	02.CABO DELGADO	ANCUABE	CS Minhewene		7	7			14	5		214	120	339	353
	02.CABO DELGADO	ANCUABE	CS Ntutupue	Yes	7	11	4	4	26	18	2	730	397	1147	1173
	02.CABO DELGADO	ANCUABE	CS Mariri	Yes	14	11	5	3	33	39	2	740	458	1239	1272
	02.CABO DELGADO	ANCUABE	CS Mesa	Yes	24	18	9	6	57	29	3	997	498	1527	1584
	02.CABO DELGADO	ANCUABE	CS Ancuabe	Yes	45	39	19	17	120	45	2	1146	477	1670	1790
	02.CABO DELGADO	ANCUABE	CS Metoro	Yes	41	60	28	15	144	66	7	1786	806	2665	2809
	02.CABO DELGADO	BALAMA	CS Muape						0			15	17	32	32
	02.CABO DELGADO	BALAMA	CS Ntete		2				2	7		32	19	58	60
	02.CABO DELGADO	BALAMA	CS Metata		6				6			37	33	70	76
	02.CABO DELGADO	BALAMA	CS Mavala		2	2		1	5	4		68	5	77	82
	02.CABO DELGADO	BALAMA	CS KueKue		3		2	2	7	7	1	12	65	85	92
	02.CABO DELGADO	BALAMA	CS Impiri		3	2	1		6	4	4	43	45	96	102
	02.CABO DELGADO	BALAMA	CS Murripa		4	1		1	6	1	1	90	34	126	132
	02.CABO DELGADO	BALAMA	CS Balama	Yes	50	33	11	9	103	21	5	871	563	1460	1563
	02.CABO DELGADO	CHIÚRE	CS Chiure Velho	Yes					0					0	0
	02.CABO DELGADO	CHIÚRE	CS Chiure						0					0	0
	02.CABO DELGADO	CHIÚRE	CS Mazeze						0					0	0
	02.CABO DELGADO	CHIÚRE	CS Muege						0					0	0
	02.CABO DELGADO	CHIÚRE	CS M'mala						0					0	0
	02.CABO DELGADO	CHIÚRE	PS Bilibiza		2	6	1	1	10	3	1	243	137	384	394
	02.CABO DELGADO	CHIÚRE	CS Papa Francisco Marrupa		9	8	2		19	3	2	262	141	408	427
	02.CABO DELGADO	CHIÚRE	CS Marera		17	6	1	3	27	29	18	268	149	464	491
	02.CABO DELGADO	CHIÚRE	CS Catapua		13	3	0	1	17	6	4	375	189	574	591
	02.CABO DELGADO	CHIÚRE	CS Namogelia	Yes	12	12	3	1	28	11	3	396	351	761	789
	02.CABO DELGADO	CHIÚRE	CS Nakoto	Yes	12	1	7	5	25	4	0	654	449	1107	1132
	02.CABO DELGADO	CHIÚRE	CS Samora Machel	Yes	21	18	14	5	58	33	4	782	689	1508	1566
	02.CABO DELGADO	CHIÚRE	CS Ocua	Yes	10	4	3	4	21	11	1	1669	645	2326	2347
	02.CABO DELGADO	CHIÚRE	HD Chiure	Yes	150	182	69	49	450	144	76	5747	2508	8475	8925
	02.CABO DELGADO	PEMBA	CS Arco Iris		1			1	2	2	1	40	16	59	61
	02.CABO DELGADO	PEMBA	CS Maringanha			1		2	3			88	28	116	119
	02.CABO DELGADO	PEMBA	PS Base Naval Pemba	Yes - Military		1			1	4		111	135	250	251
	02.CABO DELGADO	PEMBA	CS Paquite		7	6	3	4	20	2	1	321	127	451	471
	02.CABO DELGADO	PEMBA	CS Chuiba		9	10	4	3	26	22	1	485	209	717	743
	02.CABO DELGADO	PEMBA	CS 18 de Outubro		4	20	10	9	43	21	8	512	242	783	826
	02.CABO DELGADO	PEMBA	CS B. Ingonane	Yes	11	31	13	15	70	10	18	325	673	1026	1096
	02.CABO DELGADO	PEMBA	CS B. Muxara	Yes	13	41	9	10	73	21	4	991	495	1511	1584
	02.CABO DELGADO	PEMBA	CS Mahate	Yes	33	32	12	11	88	42	5	1013	444	1504	1592
	02.CABO DELGADO	PEMBA	CS B. Cimento	Yes	13	29	15	11	68	22	12	1050	637	1721	1789
	02.CABO DELGADO	PEMBA	HP Pemba	Yes	44	69	30	33	176	30	28	1103	1038	2199	2375
	02.CABO DELGADO	PEMBA	CS B. Cariocó	Yes	28	70	34	49	181	40	23	2019	906	2988	3169
	02.CABO DELGADO	PEMBA	CS Eduardo Mondlane	Yes	34	78	37	23	172	70	21	2105	1068	3264	3436
	02.CABO DELGADO	PEMBA	CS Natite	Yes	42	102	32	44	220	73	32	2731	1486	4322	4542
	02.CABO DELGADO	IBO	CS Quirimba						0					0	0
	02.CABO DELGADO	IBO	CS Matemo		1				1	2		34	7	43	44
	02.CABO DELGADO	IBO	CS Ibo		5	5	2		12	3		167	63	233	245
	02.CABO DELGADO	MACOMIA	CS Nguida						0					0	0
	02.CABO DELGADO	MACOMIA	PS Piquewe						0					0	0
	02.CABO DELGADO	MACOMIA	CS Quaterajo						0					0	0
	02.CABO DELGADO	MACOMIA	CS Mucojo						0					0	0
	02.CABO DELGADO	MACOMIA	CS Naunde						0					0	0
	02.CABO DELGADO	MACOMIA	CS Macomia						0					0	0
	02.CABO DELGADO	MACOMIA	CS Chai						0					0	0
	02.CABO DELGADO	MECUFI	CS Natuco		5	5	1	3	14	0	1	138	69	208	222
	02.CABO DELGADO	MECUFI	CS Murrebue		20	16	7	3	46	7	1	432	155	595	641
	02.CABO DELGADO	MECUFI	CS Mecufi	Yes	46	31	17	7	101	15	10	645	365	1035	1136
	02.CABO DELGADO	MELUCO	CS Imbada						0					0	0
	02.CABO DELGADO	MELUCO	CS Minhanha						0					0	0
	02.CABO DELGADO	MELUCO	CS Muaguide		1				1			12	5	17	18
	02.CABO DELGADO	MELUCO	CS Ravia		1	2			3	9		18	14	41	44
	02.CABO DELGADO	MELUCO	CS Meluco		26	18	13	6	63	19	2	651	260	932	995
	02.CABO DELGADO	METUGE	CS Ntessa		7	1			8	2		27	16	45	53
	02.CABO DELGADO	METUGE	PS Penitenciario de Mieze						0				73	73	73
	02.CABO DELGADO	METUGE	CS Nacuta		5	7	2	1	15	15	23	169	88	295	310
	02.CABO DELGADO	METUGE	CS Nanlia		15	14	6	4	39	26	8	758	358	1150	1189
	02.CABO DELGADO	METUGE	CS Metuge	Yes	32	35	4	9	80	39	1	814	321	1175	1255
	02.CABO DELGADO	METUGE	CS Mieze	Yes	55	36	10	4	105	40	7	1029	615	1691	1796
	02.CABO DELGADO	MOCÍMBOA DA PRAIA	CS Milamba						0					0	0
	02.CABO DELGADO	MOCÍMBOA DA PRAIA	CS Mbau						0					0	0
	02.CABO DELGADO	MOCÍMBOA DA PRAIA	CS Mangoma						0					0	0
	02.CABO DELGADO	MOCÍMBOA DA PRAIA	CS Quelimane		3	3			6	3		34	16	53	59
	02.CABO DELGADO	MOCÍMBOA DA PRAIA	CS Nanduadua		2	8	1		11	4		96	59	159	170
	02.CABO DELGADO	MOCÍMBOA DA PRAIA	CS Diaca		13	8	5	1	27	22		275	127	424	451
	02.CABO DELGADO	MOCÍMBOA DA PRAIA	HR Mocimboa da Praia		29	25	3	3	60	25	3	907	344	1279	1339
	02.CABO DELGADO	MONTEPUEZ	CS Nairoto		2	1			3	1		21	9	31	34
	02.CABO DELGADO	MONTEPUEZ	CS Linde						0			34	16	50	50
	02.CABO DELGADO	MONTEPUEZ	CS Namahaca		2	2			4	4	1	57	31	93	97
	02.CABO DELGADO	MONTEPUEZ	CS Ntapata		3	4	1	2	10	1		84	45	130	140
	02.CABO DELGADO	MONTEPUEZ	CS Papa Francisco Nikwapa		5	5	1	2	13	3	4	182	62	251	264
	02.CABO DELGADO	MONTEPUEZ	CS Nropa		5	3	1		9	6	1	174	98	279	288
	02.CABO DELGADO	MONTEPUEZ	PS Centro Instrução e Formação Montepuez	Yes - Military		1			1	6		221	129	356	357
	02.CABO DELGADO	MONTEPUEZ	CS Napai		5	6	1		12	16	1	247	130	394	406
	02.CABO DELGADO	MONTEPUEZ	CS Mirate		3	3	1		7	10	2	253	147	412	419
	02.CABO DELGADO	MONTEPUEZ	CS Namueto		14	10	9	4	37	13	10	408	158	589	626
	02.CABO DELGADO	MONTEPUEZ	CS Mapupulo		5	10	1	5	21	3	2	397	225	627	648
	02.CABO DELGADO	MONTEPUEZ	CS Niuhula	Yes	28	38	17	9	92	14	5	1005	593	1617	1709
	02.CABO DELGADO	MONTEPUEZ	HR Montepuez	Yes	24	71	32	13	140	1		1298	1501	2800	2940
	02.CABO DELGADO	MONTEPUEZ	CS Namanhumbiri	Yes	35	27	5	9	76	22	2	1825	1069	2918	2994
	02.CABO DELGADO	MONTEPUEZ	CS Montepuez	Yes	93	76	25	8	202	93	8	2958	868	3927	4129
	02.CABO DELGADO	MUEDA	PS Negomano					1	1			21	8	29	30
	02.CABO DELGADO	MUEDA	CS N'gapa		1	2	2		5	4	3	88	47	142	147
	02.CABO DELGADO	MUEDA	CS Chapa			3	1	1	5	13	9	95	64	181	186
	02.CABO DELGADO	MUEDA	CS Namatil		5	3	1	2	11	8	1	236	72	317	328
	02.CABO DELGADO	MUEDA	CS Chilinde		3	7	2	2	14	10	2	271	138	421	435
	02.CABO DELGADO	MUEDA	CS Nandimba		6	23	6	6	41	48	5	282	154	489	530
	02.CABO DELGADO	MUEDA	CS Nimo		6	2	2	2	12	36		325	205	566	578
	02.CABO DELGADO	MUEDA	CS Chudi		7	7	14	8	36	45	10	514	255	824	860
	02.CABO DELGADO	MUEDA	CS Mbuo	Yes	30	45	15	18	108	34	5	1122	600	1761	1869
	02.CABO DELGADO	MUEDA	CS M'peme	Yes	24	48	25	36	133	50	9	1527	742	2328	2461
	02.CABO DELGADO	MUEDA	HR Mueda	Yes	130	210	119	97	556	325	59	5849	2915	9148	9704
	02.CABO DELGADO	MUIDUMBE	CS Chitunda						0					0	0
	02.CABO DELGADO	MUIDUMBE	CS Miangalewa						0					0	0
	02.CABO DELGADO	MUIDUMBE	CS Ntchinga						0					0	0
	02.CABO DELGADO	MUIDUMBE	CS Muambula						0					0	0
	02.CABO DELGADO	MUIDUMBE	CS Namacande		5	3	3	1	12	8		160	144	312	324
	02.CABO DELGADO	MUIDUMBE	CS Muatide		13	13	14	9	49	44	10	806	509	1369	1418
	02.CABO DELGADO	MUIDUMBE	CS Miteda		52	57	61	50	220	241	110	2012	1143	3506	3726
	02.CABO DELGADO	NAMUNO	CS Namacaca		1				1			14	12	26	27
	02.CABO DELGADO	NAMUNO	CS Papai						0			31	18	49	49
	02.CABO DELGADO	NAMUNO	CS Hucula		4	1			5	1	2	119	48	170	175
	02.CABO DELGADO	NAMUNO	CS Machoca		8	2	3	2	15	8		157	92	257	272
	02.CABO DELGADO	NAMUNO	CS Namrapa (EP2)		4	1	6	0	11	2	1	209	120	332	343
	02.CABO DELGADO	NAMUNO	CS Meloco		6	8	1		15	11		278	156	445	460
	02.CABO DELGADO	NAMUNO	CS Ncumpe		7	10	2		19	19		293	141	453	472
	02.CABO DELGADO	NAMUNO	CS Nicuita		14	4	1	2	21	31	6	232	223	492	513
	02.CABO DELGADO	NAMUNO	CS Namuno	Yes	39	28	14	1	82	55	6	1522	777	2360	2442
	02.CABO DELGADO	NANGADE	CS Muhia						0					0	0
	02.CABO DELGADO	NANGADE	CS Nkonga						0					0	0
	02.CABO DELGADO	NANGADE	CS N'toli						0					0	0
	02.CABO DELGADO	NANGADE	CS N'tamba	Yes	13	45	10	20	88	37	7	829	418	1291	1379
	02.CABO DELGADO	NANGADE	CS Nangade	Yes	34	48	18	15	115	46	7	1204	549	1806	1921
	02.CABO DELGADO	PALMA	CS Maganja						0	2		13	1	16	16
	02.CABO DELGADO	PALMA	CS Pundanhari			1			1	1	1	14	1	17	18
	02.CABO DELGADO	PALMA	CS Quionga						0	1		40	15	56	56
	02.CABO DELGADO	PALMA	CS Olumbe		4	1			5		1	62	32	95	100
	02.CABO DELGADO	PALMA	CS Muite		5	2			7	2		88	17	107	114
	02.CABO DELGADO	PALMA	CS Quitunda		3	2	5		10	4	2	108	67	181	191
	02.CABO DELGADO	PALMA	CS Palma		30	23	18	4	75	42	3	778	339	1162	1237
	02.CABO DELGADO	QUISSANGA	CS Namaluco						0					0	0
	02.CABO DELGADO	QUISSANGA	CS Bilibiza						0					0	0
	02.CABO DELGADO	QUISSANGA	CS Nacoba						0					0	0
	02.CABO DELGADO	QUISSANGA	CS Cagembe						0					0	0
	02.CABO DELGADO	QUISSANGA	CS Mahate						0					0	0
	02.CABO DELGADO	QUISSANGA	CS Quissanga						0					0	0
	02.CABO DELGADO	QUISSANGA	CS Tororo						0					0	0
	03.NAMPULA	ANGOCHE	CS Gelo			2	1	1	4			30	36	66	70
	03.NAMPULA	ANGOCHE	CS Sangage		4	3		1	8			75	39	114	122
	03.NAMPULA	ANGOCHE	CS Aube		4	5	3		12			102	63	165	177
	03.NAMPULA	ANGOCHE	CS Mutucuti		4	2			6	4		119	67	190	196
	03.NAMPULA	ANGOCHE	CS Catamoio						0	3	2	109	84	198	198
	03.NAMPULA	ANGOCHE	CS Inguri		5	1	2	1	9	4	1	139	48	192	201
	03.NAMPULA	ANGOCHE	CS Malatane		5	1	3	3	12	2	1	202	69	274	286
	03.NAMPULA	ANGOCHE	CS Josina Machel		6	11	1	1	19	1		214	97	312	331
	03.NAMPULA	ANGOCHE	CS Mirrepe		20	6	2		28	4		248	123	375	403
	03.NAMPULA	ANGOCHE	CS Mucual		5	7	2	2	16	1		247	143	391	407
	03.NAMPULA	ANGOCHE	CS Namaponda		10	6	3	1	20	3		330	178	511	531
	03.NAMPULA	ANGOCHE	CS Natir		14	16	2	1	33	7	1	363	160	531	564
	03.NAMPULA	ANGOCHE	CS Namitoria	Yes	51	58	14	6	129	36	3	1404	704	2147	2276
	03.NAMPULA	ANGOCHE	HR Angoche	Yes	68	103	49	40	260	118	29	2433	1243	3823	4083
	03.NAMPULA	NAMPULA	Posto Medico da Penitenciaria						0					0	0
	03.NAMPULA	NAMPULA	CS Naholoco				1	0	1	1	4	54	27	86	87
	03.NAMPULA	NAMPULA	PS Mutauanha		2	1	1		4	5	1	45	53	104	108
	03.NAMPULA	NAMPULA	CS Namachilo (MOMALA)		7	1	1	2	11	7	1	92	24	124	135
	03.NAMPULA	NAMPULA	CS Mucova		10	7	1	1	19	16	1	133	86	236	255
	03.NAMPULA	NAMPULA	HC Nampula	Yes	38	42	18	16	114	2	5	89	61	157	271
	03.NAMPULA	NAMPULA	CS Namiconha		3	5	2	3	13			130	150	280	293
	03.NAMPULA	NAMPULA	CS O.T.M.				1	2	3	2		74	215	291	294
	03.NAMPULA	NAMPULA	CS Penitenciaria	Yes					0				439	439	439
	03.NAMPULA	NAMPULA	CS Maratene	Yes	23	46	7	15	91	18	5	561	254	838	929
	03.NAMPULA	NAMPULA	CS Niarro	Yes	38	25	14	5	82	42	3	746	447	1238	1320
	03.NAMPULA	NAMPULA	CS Mucuache		30	16	12	12	70	44	1	851	435	1331	1401
	03.NAMPULA	NAMPULA	CS Anchilo	Yes	62	23	4	62	151	10	6	1041	433	1490	1641
	03.NAMPULA	NAMPULA	CS Napipine	Yes	74	36	24	19	153	110	13	1454	555	2132	2285
	03.NAMPULA	NAMPULA	CS Namutequeliua	Yes	99	33	11	9	152	123	8	1519	630	2280	2432
	03.NAMPULA	NAMPULA	CS Mutavarex	Yes	105	57	20	11	193	106	21	1598	764	2489	2682
	03.NAMPULA	NAMPULA	CS Namiepe	Yes	139	19	12	8	178	157	14	1591	777	2539	2717
	03.NAMPULA	NAMPULA	CS Namicopo	Yes	60	98	20	13	191	53	9	1807	1133	3002	3193
	03.NAMPULA	NAMPULA	PS Anexo (Psiquiatrico)	Yes	116	96	13	15	240	205	107	3538	1542	5392	5632
	03.NAMPULA	NAMPULA	HG Marrere	Yes	71	142	58	41	312	19	47	3428	1828	5322	5634
	03.NAMPULA	NAMPULA	CS Muhala Expansão	Yes	169	101	52	54	376	62	15	4550	2011	6638	7014
	03.NAMPULA	NAMPULA	HM Nampula	Yes - Military	150	137	61	40	388	162	37	4155	2560	6914	7302
	03.NAMPULA	NAMPULA	CS 1 de Maio	Yes	98	164	87	72	421	112	48	5040	2333	7533	7954
	03.NAMPULA	NAMPULA	CS 25 de Setembro	Yes	245	142	95	131	613	368	101	6357	3028	9854	10467
	03.NAMPULA	ERATI	CS Kutua			1			1			8	10	18	19
	03.NAMPULA	ERATI	CS Nantoge		5	2			7	16	1	73	10	100	107
	03.NAMPULA	ERATI	CS Intuto		5	4	5	3	17	8		99	34	141	158
	03.NAMPULA	ERATI	CS Tubruto (25 Junho)		1	4	1	2	8		3	198	65	266	274
	03.NAMPULA	ERATI	CS Jacoco		8	1	1		10	90	14	252	104	460	470
	03.NAMPULA	ERATI	CS Namiroa		29	7		4	40	37	7	384	216	644	684
	03.NAMPULA	ERATI	CS Samora Machel		22	3	4		29	98	27	423	329	877	906
	03.NAMPULA	ERATI	CS Mirrote		39	7	13		59	77	12	489	314	892	951
	03.NAMPULA	ERATI	CS Odinepa	Yes	37	26	7	12	82	36	2	769	622	1429	1511
	03.NAMPULA	ERATI	HR Namapa	Yes	192	58	24	11	285	256	85	2770	1507	4618	4903
	03.NAMPULA	ERATI	CS Alua	Yes	205	114	74	25	418	928	683	2057	1767	5435	5853
	03.NAMPULA	ILHA DE MOÇAMBIQUE	PS Ampara		4			1	5	2		26	25	53	58
	03.NAMPULA	ILHA DE MOÇAMBIQUE	CS Muchela (Sangage)		3	3	2	3	11	5		128	70	203	214
	03.NAMPULA	ILHA DE MOÇAMBIQUE	CS Macicate		4	8	5	3	20	4	4	319	113	440	460
	03.NAMPULA	ILHA DE MOÇAMBIQUE	CS Lumbo	Yes	103	131	13	19	266	20	5	1314	838	2177	2443
	03.NAMPULA	ILHA DE MOÇAMBIQUE	CS Ilha de Moçambique	Yes	76	56	23	16	171	36	16	1400	1063	2515	2686
	03.NAMPULA	LALAUA	CS Mululi						0		8	9	1	18	18
	03.NAMPULA	LALAUA	CS Naculue		2	1			3	1		31	4	36	39
	03.NAMPULA	LALAUA	CS Muesseleque		4				4	1		20	20	41	45
	03.NAMPULA	LALAUA	CS Naquessa		1	1			2			33	18	51	53
	03.NAMPULA	LALAUA	CS Meti		7		1	3	11	4	1	33	21	59	70
	03.NAMPULA	LALAUA	CS Lurio		1	1	2	1	5	1	1	52	55	109	114
	03.NAMPULA	LALAUA	CS Namige		5	2			7	5	1	89	42	137	144
	03.NAMPULA	LALAUA	CS Lalaua	Yes	81	55	12	9	157	49	14	1553	1027	2643	2800
	03.NAMPULA	LARDE	CS Cotocuane		1	1			2	2		61	52	115	117
	03.NAMPULA	LARDE	PS Najaca		3	1		2	6	11	10	102	74	197	203
	03.NAMPULA	LARDE	CS Moneia		6	4	4	5	19	40	38	69	85	232	251
	03.NAMPULA	LARDE	PS Nambilane		5	6		1	12	5		195	105	305	317
	03.NAMPULA	LARDE	CS Marrupanama			7		2	9			201	168	369	378
	03.NAMPULA	LARDE	CS Mucuali		10	8	1	1	20	5		204	190	399	419
	03.NAMPULA	LARDE	CS Topuito		5	3	8	12	28	50	42	290	209	591	619
	03.NAMPULA	LARDE	CS Guarneia		38	6	7	11	62	10	18	252	440	720	782
	03.NAMPULA	LARDE	CS Larde		21	20	17	21	79	226	221	341	279	1067	1146
	03.NAMPULA	LIUPO	CS Mecucune		3	1			4	1		28	15	44	48
	03.NAMPULA	LIUPO	CS Mocone		1	1			2	1		34	20	55	57
	03.NAMPULA	LIUPO	CS Nakakana		5		1		6	2	1	69	35	107	113
	03.NAMPULA	LIUPO	CS Quinga		4	5	2	2	13	1		167	80	248	261
	03.NAMPULA	LIUPO	CS Liupo		29	14	5	8	56	20	4	413	201	638	694
	03.NAMPULA	MALEMA	CS Murralelo		1		1		2			18	18	36	38
	03.NAMPULA	MALEMA	CS Murumbo		2	1			3	1		26	12	39	42
	03.NAMPULA	MALEMA	CS Chuhulo		3	2			5	4	1	26	19	50	55
	03.NAMPULA	MALEMA	CS Niona					1	1	4	2	32	20	58	59
	03.NAMPULA	MALEMA	CS Murripa		3	3	2	1	9	2	1	29	22	54	63
	03.NAMPULA	MALEMA	CS Nataleia		1				1	4		50	23	77	78
	03.NAMPULA	MALEMA	CS Nakata		2				2	9		44	32	85	87
	03.NAMPULA	MALEMA	PS Nioce		4	3		1	8	16	2	74	52	144	152
	03.NAMPULA	MALEMA	CS Mutuali	Yes	147	64	28	18	257	61	27	1340	906	2334	2591
	03.NAMPULA	MALEMA	CS Malema	Yes	155	197	55	22	429	144	3	3295	2154	5596	6025
	03.NAMPULA	MECONTA	CS Namiaco			1	1		2	3		34	16	53	55
	03.NAMPULA	MECONTA	CS Japir		3	3	1	3	10	2		50	29	81	91
	03.NAMPULA	MECONTA	CS Tetererene		15	7	1	2	25	20	5	243	156	424	449
	03.NAMPULA	MECONTA	CS Mecua		14	27	30	24	95	117	82	196	175	570	665
	03.NAMPULA	MECONTA	CS Nacavala	Yes	26	19	3	3	51	24		471	170	665	716
	03.NAMPULA	MECONTA	CS Corrane	Yes	37	16	3	5	61	17	2	592	331	942	1003
	03.NAMPULA	MECONTA	CS Meconta	Yes	38	43	9	8	98	125	33	1024	518	1700	1798
	03.NAMPULA	MECONTA	CS Namialo	Yes	70	116	47	29	262	81	6	2927	1125	4139	4401
	03.NAMPULA	MECUBURI	CS Napai						0			23	21	44	44
	03.NAMPULA	MECUBURI	PS Unidade Moçambicana		1				1			27	24	51	52
	03.NAMPULA	MECUBURI	CS Malithe						0	2	1	26	36	65	65
	03.NAMPULA	MECUBURI	CS Muite						0	2	1	43	23	69	69
	03.NAMPULA	MECUBURI	CS Mualua			2			2			47	22	69	71
	03.NAMPULA	MECUBURI	CS Milhana		1				1	1		46	31	78	79
	03.NAMPULA	MECUBURI	CS Popue			2		1	3			49	33	82	85
	03.NAMPULA	MECUBURI	CS Momane				1		1	4	1	43	42	90	91
	03.NAMPULA	MECUBURI	CS Issipe				1	2	3	18	12	40	36	106	109
	03.NAMPULA	MECUBURI	CS Ratane		2	3			5	3	2	89	66	160	165
	03.NAMPULA	MECUBURI	CS Nahipa		5	7	1	1	14	11	6	165	84	266	280
	03.NAMPULA	MECUBURI	CS Mecuburi	Yes	32	16	9	5	62	44	11	935	386	1376	1438
	03.NAMPULA	MECUBURI	CS Namina	Yes	70	11	13	6	100	58	25	866	475	1424	1524
	03.NAMPULA	MEMBA	CS Lurio		2				2			16	20	36	38
	03.NAMPULA	MEMBA	CS Cava		1			1	2	2		3	31	36	38
	03.NAMPULA	MEMBA	CS Pavala		7	1			8			20	30	50	58
	03.NAMPULA	MEMBA	CS Namatapa						0			51	50	101	101
	03.NAMPULA	MEMBA	CS Simuco		2	3	4	3	12	7	12	60	92	171	183
	03.NAMPULA	MEMBA	CS Baixo Pinda			2		1	3			136	108	244	247
	03.NAMPULA	MEMBA	CS Nivale		5				5	3		185	129	317	322
	03.NAMPULA	MEMBA	HD Memba		7	3	6	4	20	6		233	94	333	353
	03.NAMPULA	MEMBA	CS Geba		14	5	2	2	23	20	2	270	183	475	498
	03.NAMPULA	MEMBA	CS Mazua		1	1	1	1	4			328	245	573	577
	03.NAMPULA	MEMBA	CS Memba		1	4	30	21	56	14	10	461	96	581	637
	03.NAMPULA	MEMBA	CS Namahaca		1	4	12	16	33	79	95	330	385	889	922
	03.NAMPULA	MEMBA	CS Chipene		25	21	96	33	175	216	109	533	483	1341	1516
	03.NAMPULA	MOGINCUAL	CS Mepeone (NAKIRA)						0			20	10	30	30
	03.NAMPULA	MOGINCUAL	CS Radanamaga		2		1		3		4	37	17	58	61
	03.NAMPULA	MOGINCUAL	CS Xa-Momade		1	1	1		3	1		56	14	71	74
	03.NAMPULA	MOGINCUAL	CS Xa-Selemane		2		1	1	4	4		49	18	71	75
	03.NAMPULA	MOGINCUAL	CS Quixaxe		13	5	1		19	5	1	172	53	231	250
	03.NAMPULA	MOGINCUAL	CS Namige		25	22	5	1	53	13		450	225	688	741
	03.NAMPULA	MOGOVOLAS	CS Tucua		2				2			71	29	100	102
	03.NAMPULA	MOGOVOLAS	CS Mecutamala		2	5			7	17		87	46	150	157
	03.NAMPULA	MOGOVOLAS	CS Murrirrimue		1		1		2	9	1	127	70	207	209
	03.NAMPULA	MOGOVOLAS	CS Calipo		8	5	7	9	29	14	16	345	188	563	592
	03.NAMPULA	MOGOVOLAS	CS Muatua		3	6	3	4	16		2	372	215	589	605
	03.NAMPULA	MOGOVOLAS	CS Nanhupo Rio	Yes	40	55	6	8	109	23	18	1260	541	1842	1951
	03.NAMPULA	MOGOVOLAS	CS Iuluti	Yes	32	70	16	3	121	81	21	1520	578	2200	2321
	03.NAMPULA	MOGOVOLAS	CS Nametil	Yes	88	73	33	20	214	83	21	2947	1676	4727	4941
	03.NAMPULA	MOMA	CS Savara		11	7	3	1	22	21	4	283	69	377	399
	03.NAMPULA	MOMA	CS Mavuco		45	25	64	40	174	27		265	190	482	656
	03.NAMPULA	MOMA	CS Metil		4	3	3		10	54	2	245	347	648	658
	03.NAMPULA	MOMA	CS Uala		31	16	4	2	53	56		431	191	678	731
	03.NAMPULA	MOMA	CS Piqueira		36	19	7	5	67	22	5	528	195	750	817
	03.NAMPULA	MOMA	CS Ligonha (Mucoroge)		39	45	4	8	96	63	2	808	101	974	1070
	03.NAMPULA	MOMA	CS Briganha		34	17	5	4	60	130	7	880	325	1342	1402
	03.NAMPULA	MOMA	CS Pilivili	Yes	50	46	14	8	118	15	3	1474	877	2369	2487
	03.NAMPULA	MOMA	CS Micane	Yes	83	85	8	9	185	82	13	2640	1602	4337	4522
	03.NAMPULA	MOMA	CS Chalaua	Yes	96	194	37	31	358	34	1	2857	1732	4624	4982
	03.NAMPULA	MOMA	HD Moma	Yes	117	165	50	42	374	82	16	3286	1888	5272	5646
	03.NAMPULA	MONAPO	CS Muripotana		1			1	2	1		23	10	34	36
	03.NAMPULA	MONAPO	CS Chihiri		2	2	1		5			16	23	39	44
	03.NAMPULA	MONAPO	CS Muatuca		5		1		6	1	3	16	18	38	44
	03.NAMPULA	MONAPO	CS Mucujua		1	1			2	12	4	10	30	56	58
	03.NAMPULA	MONAPO	CS Maserpane		29	7	1	3	40	11	3	12	7	33	73
	03.NAMPULA	MONAPO	CS Ramiane			2			2	9	5	64	31	109	111
	03.NAMPULA	MONAPO	HD Monapo			3	2		5			87	53	140	145
	03.NAMPULA	MONAPO	CS Napala		3	1	1	1	6	2		100	58	160	166
	03.NAMPULA	MONAPO	CS Murruto			3			3		1	107	58	166	169
	03.NAMPULA	MONAPO	Cs Jagaia		4	1	1		6	5		71	105	181	187
	03.NAMPULA	MONAPO	CS Itocolo		17	9	26	1	53	18	3	158	171	350	403
	03.NAMPULA	MONAPO	CS Mecuco		12	5	1	3	21	5	2	243	186	436	457
	03.NAMPULA	MONAPO	CS Netia		17	10	6	8	41	16	7	308	104	435	476
	03.NAMPULA	MONAPO	CS Metocheria		23	5	1	1	30	3		282	263	548	578
	03.NAMPULA	MONAPO	CS Carapira	Yes	45	33	9	3	90	11	2	662	278	953	1043
	03.NAMPULA	MONAPO	CS Natete	Yes	62	10	6	3	81	92	14	989	655	1750	1831
	03.NAMPULA	MONAPO	CS Monapo Rio	Yes	32	38	10	10	90	44	12	1165	649	1870	1960
	03.NAMPULA	MONAPO	CS Monapo	Yes	50	54	21	16	141	59	15	1877	860	2811	2952
	03.NAMPULA	MOSSURIL	PS Cabeceira Grande						0			20	8	28	28
	03.NAMPULA	MOSSURIL	CS Cabeceira Pequena		1				1	4		24	4	32	33
	03.NAMPULA	MOSSURIL	CS Senhote			2			2	1		34	18	53	55
	03.NAMPULA	MOSSURIL	CS Ampita						0			38	27	65	65
	03.NAMPULA	MOSSURIL	CS Muaualo			1			1		1	86	22	109	110
	03.NAMPULA	MOSSURIL	CS Namige		2	2			4			80	59	139	143
	03.NAMPULA	MOSSURIL	CS Lunga		1	2		1	4	3		106	40	149	153
	03.NAMPULA	MOSSURIL	CS Chocas Mar		11	5	4		20	4	3	154	86	247	267
	03.NAMPULA	MOSSURIL	CS Namitatare		16	15		1	32	4		418	223	645	677
	03.NAMPULA	MOSSURIL	CS Nacucha		4	13	5	12	34	20		432	228	680	714
	03.NAMPULA	MOSSURIL	CS Matibane	Yes	42	21	4	3	70	48	7	495	283	833	903
	03.NAMPULA	MOSSURIL	CS Mossuril	Yes	48	20	6	2	76	15	3	1028	615	1661	1737
	03.NAMPULA	MUECATE	CS Chereque						0	1	2	12	6	21	21
	03.NAMPULA	MUECATE	CS Namina-Rio		1	1			2	2	2	15	8	27	29
	03.NAMPULA	MUECATE	CS Minicane						0			32	24	56	56
	03.NAMPULA	MUECATE	CS Chinamane						0			34	24	58	58
	03.NAMPULA	MUECATE	CS Namahia		2		1		3			53	25	78	81
	03.NAMPULA	MUECATE	CS Napala			2	1		3	3	2	52	34	91	94
	03.NAMPULA	MUECATE	CS Kavula		2				2	1		55	45	101	103
	03.NAMPULA	MUECATE	CS Gracio				1		1			75	48	123	124
	03.NAMPULA	MUECATE	CS Muculuone		8	4	1	1	14	9	1	184	129	323	337
	03.NAMPULA	MUECATE	CS Imala	Yes	31	12	12	2	57	51	10	592	370	1023	1080
	03.NAMPULA	MUECATE	CS Muecate	Yes	64	62	26	18	170	53	14	1671	848	2586	2756
	03.NAMPULA	MURRUPULA	CS Nihessiue		1				1		1	42	10	53	54
	03.NAMPULA	MURRUPULA	CS Mulhaniua						0	1		56	18	75	75
	03.NAMPULA	MURRUPULA	CS Chinga						0	12		96	26	134	134
	03.NAMPULA	MURRUPULA	CS Tiponha		3	1			4	6		92	36	134	138
	03.NAMPULA	MURRUPULA	CS Umuato		2	3	1		6	3	1	102	113	219	225
	03.NAMPULA	MURRUPULA	CS Gazuzu		8	9	3	2	22	9		218	119	346	368
	03.NAMPULA	MURRUPULA	CS Murrupula	Yes	59	64	22	16	161	83	6	1764	865	2718	2879
	03.NAMPULA	NACALA-A-VELHA	CS Ger-Ger (Covo)		6	1	1		8	7		129	82	218	226
	03.NAMPULA	NACALA-A-VELHA	CS Mueria		9	2	1		12	5	7	370	169	551	563
	03.NAMPULA	NACALA-A-VELHA	CS Namalala	Yes	4	17	3	6	30	10		609	434	1053	1083
	03.NAMPULA	NACALA-A-VELHA	CS Barragem	Yes	38	25	9	10	82	56	30	1098	645	1829	1911
	03.NAMPULA	NACALA-A-VELHA	CS Nacla-a-Velha	Yes	30	57	23	29	139	17	8	1905	963	2893	3032
	03.NAMPULA	NACALA-PORTO	CS CFM		5	4			9	1		115	72	188	197
	03.NAMPULA	NACALA-PORTO	CS Mahelene		8	8	10	4	30	13		206	77	296	326
	03.NAMPULA	NACALA-PORTO	PS CIFE	Yes - Military	11	3	6	2	22	30	6	377	271	684	706
	03.NAMPULA	NACALA-PORTO	CS Naherengue		6		1		7	45	10	537	188	780	787
	03.NAMPULA	NACALA-PORTO	PS Mathapue		30	10	9	1	50	40	6	958	148	1152	1202
	03.NAMPULA	NACALA-PORTO	CS Quissimajulo	Yes	51	12	5	14	82	32	9	725	568	1334	1416
	03.NAMPULA	NACALA-PORTO	PS A.D.P.P. Muzuane	Yes	75	49	15	11	150	58	4	815	598	1475	1625
	03.NAMPULA	NACALA-PORTO	CS Murrupulane	Yes	103	24	10	4	141	86	18	1333	764	2201	2342
	03.NAMPULA	NACALA-PORTO	CS Ontupaia	Yes	80	18	0		98	91	9	1489	897	2486	2584
	03.NAMPULA	NACALA-PORTO	HD Nacala Porto	Yes	158	103	13	34	308	75	20	2520	2027	4642	4950
	03.NAMPULA	NACALA-PORTO	CS Akumi	Yes	179	130	35	48	392	87	29	3602	2432	6150	6542
	03.NAMPULA	NACALA-PORTO	CS Nacala Porto	Yes	122	76	65	48	311	110	27	5131	3243	8511	8822
	03.NAMPULA	NACAROA	CS Halaca						0			13	9	22	22
	03.NAMPULA	NACAROA	CS Saua-Saua		3	2			5		1	11	14	26	31
	03.NAMPULA	NACAROA	CS Mahetha		5		2	2	9	3	3	13	16	35	44
	03.NAMPULA	NACAROA	CS Nachere		2	1			3	3	1	73	70	147	150
	03.NAMPULA	NACAROA	CS Nahadje		1	5	3	2	11	5	2	154	113	274	285
	03.NAMPULA	NACAROA	CS Muchico		10	5		2	17	18	15	383	252	668	685
	03.NAMPULA	NACAROA	CS Nacaroa	Yes	48	48	22	15	133	62	18	1321	731	2132	2265
	03.NAMPULA	RAPALE	CS Mutolo						0			33	8	41	41
	03.NAMPULA	RAPALE	CS Nacuia			1			1			33	20	53	54
	03.NAMPULA	RAPALE	CS Navuca		1	3			4	9		101	23	133	137
	03.NAMPULA	RAPALE	CS Mutivaze		2	2	6		10	1		379	173	553	563
	03.NAMPULA	RAPALE	CS Caramaja		11	5	3	4	23	3	3	449	164	619	642
	03.NAMPULA	RAPALE	CS Namucaua	Yes	13	19	13	1	46	23	1	433	292	749	795
	03.NAMPULA	RAPALE	CS Namaita	Yes	20	45	11	5	81	21	7	1143	486	1657	1738
	03.NAMPULA	RAPALE	CS Rapale	Yes	88	50	14	22	174	146	9	1473	872	2500	2674
	03.NAMPULA	RIBAUE	CS Lupi						0			28	12	40	40
	03.NAMPULA	RIBAUE	CS Mecuasse		5	1			6	7	1	13	34	55	61
	03.NAMPULA	RIBAUE	CS Chica		9	3	1	2	15	3	1	104	105	213	228
	03.NAMPULA	RIBAUE	CS Cunle		5	9	1		15	7		207	81	295	310
	03.NAMPULA	RIBAUE	CS Riane		11	9	2	5	27	8	1	220	190	419	446
	03.NAMPULA	RIBAUE	CS Lapala Estação		13	12	4	3	32	15	5	439	198	657	689
	03.NAMPULA	RIBAUE	CS Lapala Monapo	Yes	42	39	14	12	107	28	5	974	556	1563	1670
	03.NAMPULA	RIBAUE	CS Namiconha	Yes	34	58	21	9	122	26		1244	843	2113	2235
	03.NAMPULA	RIBAUE	HR Ribaue	Yes	31	44	25	35	135	100	20	1710	1050	2880	3015
	04.ZAMBEZIA	ALTO MOLÓCUÈ	CS Cololo				2	2	4	1	1	45	44	91	95
	04.ZAMBEZIA	ALTO MOLÓCUÈ	CS Uelele		1	1	2		4			66	27	93	97
	04.ZAMBEZIA	ALTO MOLÓCUÈ	CS Nimala			2		1	3	2		68	26	96	99
	04.ZAMBEZIA	ALTO MOLÓCUÈ	CS Caiaia		7	1	1		9	13	2	62	21	98	107
	04.ZAMBEZIA	ALTO MOLÓCUÈ	CS Nivava		1	2	3	1	7	2	1	83	29	115	122
	04.ZAMBEZIA	ALTO MOLÓCUÈ	CS Nacuaca			1	1		2			87	42	129	131
	04.ZAMBEZIA	ALTO MOLÓCUÈ	CS Mohiua		1	1			2	2	1	89	53	145	147
	04.ZAMBEZIA	ALTO MOLÓCUÈ	CS Ecole		1	1	1	1	4			100	66	166	170
	04.ZAMBEZIA	ALTO MOLÓCUÈ	CS Mugema		2		1		3	1	3	207	84	295	298
	04.ZAMBEZIA	ALTO MOLÓCUÈ	CS Novanana		3	1	2	3	9	3	2	301	112	418	427
	04.ZAMBEZIA	ALTO MOLÓCUÈ	CS Chapala		2	2	6	5	15	16	5	322	143	486	501
	04.ZAMBEZIA	ALTO MOLÓCUÈ	CS Malua		2	8	1	2	13	2	2	314	194	512	525
	04.ZAMBEZIA	ALTO MOLÓCUÈ	CS Mutala		4	6	4	5	19	12	3	384	267	666	685
	04.ZAMBEZIA	ALTO MOLÓCUÈ	CS Nauela	Yes	13	27	7	5	52	11	3	1036	795	1845	1897
	04.ZAMBEZIA	ALTO MOLÓCUÈ	CS Bonifacio Groveta	Yes	22	19	23	26	90	179	71	1551	574	2375	2465
	04.ZAMBEZIA	ALTO MOLÓCUÈ	HR Alto Molócuè	Yes	72	101	53	29	255	70	29	3588	1956	5643	5898
	04.ZAMBEZIA	CHINDE	CS Centro Educacional		1	1			2	2	2	160	38	202	204
	04.ZAMBEZIA	CHINDE	CS Jorge		7	9	3	1	20	12	3	224	121	360	380
	04.ZAMBEZIA	CHINDE	CS Arijuane		10	4	3	6	23	4	2	276	142	424	447
	04.ZAMBEZIA	CHINDE	CS Matilde		12	5	2	3	22	14	9	287	156	466	488
	04.ZAMBEZIA	CHINDE	CS Madal		33	7	6	3	49	12	5	298	198	513	562
	04.ZAMBEZIA	CHINDE	CS Micaune		5	10	4	4	23	80	28	309	205	622	645
	04.ZAMBEZIA	CHINDE	CS Mitange		13	6	2	5	26	2		442	225	669	695
	04.ZAMBEZIA	CHINDE	CS Chinde - Sede		34	34	11	10	89	18	7	833	431	1289	1378
	04.ZAMBEZIA	QUELIMANE	CS Idugo				2		2	2	2	33	20	57	59
	04.ZAMBEZIA	QUELIMANE	HC de Quelimane	Yes		1	1		2	1		39	26	66	68
	04.ZAMBEZIA	QUELIMANE	CS Irregone		2		1		3	3	2	82	37	124	127
	04.ZAMBEZIA	QUELIMANE	PS Cadeia Civil	Yes					0				155	155	155
	04.ZAMBEZIA	QUELIMANE	CS Marrongane	Yes	1	20	1	4	26	5	1	615	170	791	817
	04.ZAMBEZIA	QUELIMANE	HG Quelimane	Yes		1	2	0	3	8	10	465	428	911	914
	04.ZAMBEZIA	QUELIMANE	CS Ionge	Yes	17	19	9	1	46	13	5	595	284	897	943
	04.ZAMBEZIA	QUELIMANE	CS Maquival-Rio	Yes	33	12	6	6	57	25	3	560	329	917	974
	04.ZAMBEZIA	QUELIMANE	CS Inhangulue	Yes	13	2	4	6	25	21	3	521	573	1118	1143
	04.ZAMBEZIA	QUELIMANE	PS Militar	Yes - Military	2	8	9	5	24	13	11	574	574	1172	1196
	04.ZAMBEZIA	QUELIMANE	CS Estação Malanha	Yes	33	42	9	8	92	55	10	1245	564	1874	1966
	04.ZAMBEZIA	QUELIMANE	CS Namuinho	Yes	22	27	11	11	71	21	3	1226	704	1954	2025
	04.ZAMBEZIA	QUELIMANE	CS Madal	Yes	47	7	7	16	77	57	31	1410	719	2217	2294
	04.ZAMBEZIA	QUELIMANE	CS Varela	Yes	92	70	26	7	195	97	18	1387	691	2193	2388
	04.ZAMBEZIA	QUELIMANE	CS Zalala Mar	Yes	18	43	20	18	99	53	7	1570	909	2539	2638
	04.ZAMBEZIA	QUELIMANE	CS Maquival Sede	Yes	17	57	43	31	148	39	16	1879	701	2635	2783
	04.ZAMBEZIA	QUELIMANE	CS Sangarivera	Yes	24	68	51	21	164	29	14	1798	853	2694	2858
	04.ZAMBEZIA	QUELIMANE	CS Saude Santo Egidio		32	64	46	51	193	42	52	2012	985	3091	3284
	04.ZAMBEZIA	QUELIMANE	CS Micajune	Yes	10	33	13	5	61	7	5	2857	1188	4057	4118
	04.ZAMBEZIA	QUELIMANE	CS 24 de Julho	Yes	20	59	48	32	159	42	42	2533	1450	4067	4226
	04.ZAMBEZIA	QUELIMANE	CS Icidua	Yes	30	63	55	43	191	99	30	2170	1783	4082	4273
	04.ZAMBEZIA	QUELIMANE	CS 4 de Dezembro	Yes	13	41	27	30	111	51	17	2738	1555	4361	4472
	04.ZAMBEZIA	QUELIMANE	CS Chabeco	Yes	16	60	90	49	215	169	50	2957	1834	5010	5225
	04.ZAMBEZIA	QUELIMANE	CS 17 De Setembro	Yes	26	15	1	6	48	85	41	4242	2007	6375	6423
	04.ZAMBEZIA	QUELIMANE	CS Coalane	Yes	19	73	50	49	191	102	52	4349	2436	6939	7130
	04.ZAMBEZIA	DERRE	CS Namuno		3	2		2	7	3	1	48	42	94	101
	04.ZAMBEZIA	DERRE	CS Machindo		14	3	1		18	18	10	278	122	428	446
	04.ZAMBEZIA	DERRE	CS Guerissa		14	15	6	9	44	40	24	740	587	1391	1435
	04.ZAMBEZIA	DERRE	CS Derre	Yes	67	79	34	15	195	98	25	2216	1493	3832	4027
	04.ZAMBEZIA	GILÉ	CS Naheche		1				1			43	21	64	65
	04.ZAMBEZIA	GILÉ	CS Intxotxa		1				1	3		50	38	91	92
	04.ZAMBEZIA	GILÉ	CS Mutequela		3	3		5	11	5		56	47	108	119
	04.ZAMBEZIA	GILÉ	CS Pury		2	6	2	2	12	2		86	26	114	126
	04.ZAMBEZIA	GILÉ	CS Namuaca		12	8	1	1	22	23	27	208	82	340	362
	04.ZAMBEZIA	GILÉ	CS Mamala	Yes	19	28	4	1	52	47	10	640	337	1034	1086
	04.ZAMBEZIA	GILÉ	CS Uape	Yes	16	24	2	6	48	45	25	636	453	1159	1207
	04.ZAMBEZIA	GILÉ	CS Kayane	Yes	9	14	10	2	35	50	8	678	444	1180	1215
	04.ZAMBEZIA	GILÉ	CS Alto Ligonha	Yes	20	17	6	4	47	44	10	765	485	1304	1351
	04.ZAMBEZIA	GILÉ	CS Moneia	Yes	43	27	10	3	83	22	11	846	520	1399	1482
	04.ZAMBEZIA	GILÉ	CS Muiane	Yes	61	60	16	7	144	32	6	1559	914	2511	2655
	04.ZAMBEZIA	GILÉ	HD Gilé	Yes	190	208	8	17	423	115	39	2611	1612	4377	4800
	04.ZAMBEZIA	GURUÉ	PS Cadeia Civil	Yes					0			3	22	25	25
	04.ZAMBEZIA	GURUÉ	CS Archote				3		3			20	3	23	26
	04.ZAMBEZIA	GURUÉ	CS Muximua		2	1			3			31	14	45	48
	04.ZAMBEZIA	GURUÉ	CS Serra		1			1	2	2		56	24	82	84
	04.ZAMBEZIA	GURUÉ	CS Mepuagiua		3				3	6	0	67	30	103	106
	04.ZAMBEZIA	GURUÉ	CS Cotxi		3	1		1	5	5		78	28	111	116
	04.ZAMBEZIA	GURUÉ	CS Muagiua			1	8	1	10			109	15	124	134
	04.ZAMBEZIA	GURUÉ	CS Macarruene		4	2			6	2	1	91	61	155	161
	04.ZAMBEZIA	GURUÉ	CS Nintulo		5	1	1		7	4	1	94	77	176	183
	04.ZAMBEZIA	GURUÉ	CS UP 4		16	5	1	2	24	10	12	215	79	316	340
	04.ZAMBEZIA	GURUÉ	CS UP 10		3	7		1	11	11	5	221	102	339	350
	04.ZAMBEZIA	GURUÉ	CS Macuarro		13	5	1	2	21	32	4	253	132	421	442
	04.ZAMBEZIA	GURUÉ	CS Ruace		22	4	1	3	30	44	42	239	182	507	537
	04.ZAMBEZIA	GURUÉ	CS Magige		16	2	3		21	14	1	477	293	785	806
	04.ZAMBEZIA	GURUÉ	CS Tetete		14	10		1	25	41	26	444	271	782	807
	04.ZAMBEZIA	GURUÉ	CS Invinha		9	2	2	7	20	5		534	256	795	815
	04.ZAMBEZIA	GURUÉ	CS Lioma	Yes	15	8	9	3	35	30	8	527	367	932	967
	04.ZAMBEZIA	GURUÉ	CS Gurue	Yes	57	76	66	45	244	93	48	3948	1968	6057	6301
	04.ZAMBEZIA	ILE	CS Mualacame					1	1			24	11	35	36
	04.ZAMBEZIA	ILE	CS Phalane		4	1			5	2		70	55	127	132
	04.ZAMBEZIA	ILE	CS Massira		6	3	4	6	19	4	3	47	60	114	133
	04.ZAMBEZIA	ILE	CS Mucuaba		3	6	2	1	12		1	114	42	157	169
	04.ZAMBEZIA	ILE	CS Curruane		7	3	4	1	15	6	4	138	50	198	213
	04.ZAMBEZIA	ILE	CS Nipiode		10	6	6		22	21	16	179	71	287	309
	04.ZAMBEZIA	ILE	CS Ualasse		2		2	1	5	9		184	124	317	322
	04.ZAMBEZIA	ILE	CS Niboia		14	8		2	24	1		281	160	442	466
	04.ZAMBEZIA	ILE	CS Namanda	Yes	45	16	3	1	65	32	4	534	305	875	940
	04.ZAMBEZIA	ILE	CS Socone	Yes	14	23	7	12	56	21	5	612	364	1002	1058
	04.ZAMBEZIA	ILE	CS Muliquela		44	28	4	7	83	22	7	920	234	1183	1266
	04.ZAMBEZIA	ILE	CS Mugulama	Yes	41	14	1	4	60	33	7	931	777	1748	1808
	04.ZAMBEZIA	ILE	CS ILE-Sede	Yes	56	56	27	32	171	40	12	1922	1202	3176	3347
	04.ZAMBEZIA	INHASSUNGE	CS Ilova		2	7	2	2	13	12	16	150	128	306	319
	04.ZAMBEZIA	INHASSUNGE	CS Olinda	Yes	3	4	16	3	26	14	29	558	439	1040	1066
	04.ZAMBEZIA	INHASSUNGE	CS Chirimane	Yes	13	33	9	17	72	33	4	977	522	1536	1608
	04.ZAMBEZIA	INHASSUNGE	CS Bingagira	Yes	16	25	25	24	90	62	25	978	680	1745	1835
	04.ZAMBEZIA	INHASSUNGE	CS Palane-Mucula	Yes	13	5	3	26	47	297	94	839	625	1855	1902
	04.ZAMBEZIA	INHASSUNGE	CS Gonhane	Yes	37	77	34	22	170	51	24	2007	1156	3238	3408
	04.ZAMBEZIA	INHASSUNGE	CS Inhassunge-Sede	Yes	9	15	12	31	67	31	84	1826	1457	3398	3465
	04.ZAMBEZIA	LUABO	CS Ilha Salia		8	6	12	13	39	26	13	55	35	129	168
	04.ZAMBEZIA	LUABO	CS Chimbazo		18	14		1	33	11	2	119	69	201	234
	04.ZAMBEZIA	LUABO	CS Socovinho		6	2	2	2	12	5	123	211	153	492	504
	04.ZAMBEZIA	LUABO	CS Marcação		11	13	10	7	41	6	6	359	302	673	714
	04.ZAMBEZIA	LUABO	CS Luabo	Yes	39	39	26	28	132	37	19	851	498	1405	1537
	04.ZAMBEZIA	LUGELA	PS Nigau		5	7	4	4	20	1		89	17	107	127
	04.ZAMBEZIA	LUGELA	CS Mudedereia		2	1		1	4	2		98	49	149	153
	04.ZAMBEZIA	LUGELA	CS Mubanama		3	3	3	2	11	24	10	113	66	213	224
	04.ZAMBEZIA	LUGELA	CS Mungulune		3	2	1	3	9	2	1	164	91	258	267
	04.ZAMBEZIA	LUGELA	CS Erurune		1		1	1	3	5	2	190	193	390	393
	04.ZAMBEZIA	LUGELA	CS Tacuane		2	3	3		8		2	236	154	392	400
	04.ZAMBEZIA	LUGELA	CS Limbue		18	13	5	32	68	83	33	183	101	400	468
	04.ZAMBEZIA	LUGELA	CS Munhamade	Yes	27	2	3	1	33	10	2	405	160	577	610
	04.ZAMBEZIA	LUGELA	CS Mulide	Yes	33	2	8	17	60	49	84	353	188	674	734
	04.ZAMBEZIA	LUGELA	CS Puthine	Yes	12	32	9	2	55	11	4	732	297	1044	1099
	04.ZAMBEZIA	LUGELA	CS Namagoa	Yes	22	24	13	4	63	18	4	829	387	1238	1301
	04.ZAMBEZIA	LUGELA	CS Lugela-Sede	Yes	40	85	21	19	165	59	15	1676	858	2608	2773
	04.ZAMBEZIA	MAGANJA DA COSTA	CS Nomiua		3	7	1		11	5	2	164	44	215	226
	04.ZAMBEZIA	MAGANJA DA COSTA	CS Mapira	Yes	1	4	1	2	8	2		134	102	238	246
	04.ZAMBEZIA	MAGANJA DA COSTA	CS Muzo	Yes	5	8		2	15	7		215	114	336	351
	04.ZAMBEZIA	MAGANJA DA COSTA	CS Mugaua		11	11	3	3	28	4	1	243	87	335	363
	04.ZAMBEZIA	MAGANJA DA COSTA	CS Moneia	Yes	9	12	5	3	29	6	1	506	181	694	723
	04.ZAMBEZIA	MAGANJA DA COSTA	CS Alto Mutola	Yes	24	16		2	42	33	6	629	354	1022	1064
	04.ZAMBEZIA	MAGANJA DA COSTA	CS Cariua	Yes	24	16	4	4	48	36	9	690	396	1131	1179
	04.ZAMBEZIA	MAGANJA DA COSTA	CS Vila Valdez	Yes	18	13	13	10	54	21	8	822	285	1136	1190
	04.ZAMBEZIA	MAGANJA DA COSTA	CS Mabala	Yes	10	17		4	31	17	3	942	527	1489	1520
	04.ZAMBEZIA	MAGANJA DA COSTA	PS Moloa	Yes	24	22	11	7	64	30	7	1232	445	1714	1778
	04.ZAMBEZIA	MAGANJA DA COSTA	CS Namurrumo	Yes	28	30	7	5	70	13	1	1620	890	2524	2594
	04.ZAMBEZIA	MAGANJA DA COSTA	CS Cabuir	Yes	36	20	4	7	67	45	20	1639	1287	2991	3058
	04.ZAMBEZIA	MAGANJA DA COSTA	CS Nante	Yes	56	55	35	23	169	104	69	2616	1769	4558	4727
	04.ZAMBEZIA	MAGANJA DA COSTA	CS Maganja da Costa	Yes	150	162	82	73	467	181	54	9092	2059	11386	11853
	04.ZAMBEZIA	MILANGE	PS Cadeia Civil	Yes					0			3	45	48	48
	04.ZAMBEZIA	MILANGE	CS Zalimba		16	11	3	2	32	11	2	288	64	365	397
	04.ZAMBEZIA	MILANGE	CS Brandão		11	12	3	4	30	13	1	261	118	393	423
	04.ZAMBEZIA	MILANGE	CS Nagor		5	3	2	3	13	6	3	300	165	474	487
	04.ZAMBEZIA	MILANGE	HD Milange	Yes		14	7	9	30	9	5	241	252	507	537
	04.ZAMBEZIA	MILANGE	CS Belua		11	9		4	24	18	6	377	198	599	623
	04.ZAMBEZIA	MILANGE	CS Nambuzi	Yes	15	8	5	1	29	11	4	539	352	906	935
	04.ZAMBEZIA	MILANGE	CS Majaua	Yes	7	12	10	4	33	8	3	541	355	907	940
	04.ZAMBEZIA	MILANGE	CS Muanhambo	Yes	9	13	3	3	28	6	4	668	270	948	976
	04.ZAMBEZIA	MILANGE	CS Sabelua	Yes	5	15	4		24	4	3	598	418	1023	1047
	04.ZAMBEZIA	MILANGE	CS Gurgunha	Yes	8	59	10	15	92	20	16	677	397	1110	1202
	04.ZAMBEZIA	MILANGE	CS Vulalo	Yes	22	19	16	13	70	45	10	938	503	1496	1566
	04.ZAMBEZIA	MILANGE	CS Mongue	Yes	9	30	16	8	63	26	10	910	638	1584	1647
	04.ZAMBEZIA	MILANGE	CS Dulanha	Yes	10	27	11	14	62	9	4	908	738	1659	1721
	04.ZAMBEZIA	MILANGE	CS Carico	Yes	18	30	15	11	74	26	3	1008	707	1744	1818
	04.ZAMBEZIA	MILANGE	CS Dachudua	Yes	14	20	18	9	61	19	21	1090	783	1913	1974
	04.ZAMBEZIA	MILANGE	CS Chitambo	Yes	29	38	18	10	95	44	8	1135	694	1881	1976
	04.ZAMBEZIA	MILANGE	CS Tengua	Yes	28	85	28	13	154	45	17	1820	1042	2924	3078
	04.ZAMBEZIA	MILANGE	CS Liciro	Yes	70	44	18	6	138	20	8	1952	1251	3231	3369
	04.ZAMBEZIA	MILANGE	CS Milange	Yes	128	48	74	52	302	104	27	4905	2786	7822	8124
	04.ZAMBEZIA	MOCUBA	PS Cadeia Civil	Yes					0		5	13	29	47	47
	04.ZAMBEZIA	MOCUBA	CS Mataia	Yes	19	5		8	32	30	25	93	50	198	230
	04.ZAMBEZIA	MOCUBA	CS Chimbua	Yes	8	3	1	2	14	24	5	184	199	412	426
	04.ZAMBEZIA	MOCUBA	CS Namabida	Yes	6	6		3	15	11	2	208	195	416	431
	04.ZAMBEZIA	MOCUBA	CS Muloe	Yes	9	6		2	17	5	2	219	198	424	441
	04.ZAMBEZIA	MOCUBA	CS Mocuba Sisal	Yes	26	28	17	13	84	6	31	176	167	380	464
	04.ZAMBEZIA	MOCUBA	CS Magogodo	Yes	15	15	2	3	35	32	6	256	299	593	628
	04.ZAMBEZIA	MOCUBA	CS Intome	Yes	25	4	11	6	46	9	6	366	321	702	748
	04.ZAMBEZIA	MOCUBA	CS Namagoa	Yes	36	13	13	10	72	15	6	419	242	682	754
	04.ZAMBEZIA	MOCUBA	PS Médico Militar	Yes - Military	7	5	10	1	23	48	18	347	379	792	815
	04.ZAMBEZIA	MOCUBA	CS Caiave	Yes	8	21	3	10	42	14	6	460	392	872	914
	04.ZAMBEZIA	MOCUBA	CS Muaquiua	Yes	24	13	13	30	80	44	12	394	440	890	970
	04.ZAMBEZIA	MOCUBA	CS Nhaluanda	Yes	33	13	10	8	64	31	11	797	126	965	1029
	04.ZAMBEZIA	MOCUBA	CS Munhiba	Yes	30	15	15	11	71	158	99	497	239	993	1064
	04.ZAMBEZIA	MOCUBA	CS Muanaco	Yes	47	52	21	8	128	67	10	991	574	1642	1770
	04.ZAMBEZIA	MOCUBA	CS Namanjavira	Yes	41	34	17	16	108	18	5	1284	603	1910	2018
	04.ZAMBEZIA	MOCUBA	CS Mugeba	Yes	58	129	23	15	225	136	12	1248	607	2003	2228
	04.ZAMBEZIA	MOCUBA	CS 16 de Junho	Yes	79	17	27	7	130	70	4	1313	1159	2546	2676
	04.ZAMBEZIA	MOCUBA	CS Pedreira	Yes	116	65	23	24	228	62		1626	761	2449	2677
	04.ZAMBEZIA	MOCUBA	CS Alto Benfica	Yes	66	22	23	7	118	125	16	1387	1094	2622	2740
	04.ZAMBEZIA	MOCUBA	CS Samora Machel	Yes	65	42	96	200	403	373	301	1080	662	2416	2819
	04.ZAMBEZIA	MOCUBA	CS P.Ucerra (Privado)	Yes	92	64	23	19	198	147	19	1838	830	2834	3032
	04.ZAMBEZIA	MOCUBA	HD Mocuba	Yes	5	18	55	141	219	957	358	919	2652	4886	5105
	04.ZAMBEZIA	MOCUBA	CS Mocuba	Yes	205	227	68	36	536	398	81	4178	1868	6525	7061
	04.ZAMBEZIA	MOCUBELA	CS Maneia	Yes	10	7	1		18	11	2	278	192	483	501
	04.ZAMBEZIA	MOCUBELA	CS Missal	Yes	38	27	9	28	102	23	10	1238	819	2090	2192
	04.ZAMBEZIA	MOCUBELA	CS Naico	Yes	52	3	8	3	66	116	8	1338	765	2227	2293
	04.ZAMBEZIA	MOCUBELA	CS Ilha de Idugo	Yes	71	30	8	8	117	136	36	1272	923	2367	2484
	04.ZAMBEZIA	MOCUBELA	CS Mocubela	Yes	60	43	14	11	128	104	10	1665	1017	2796	2924
	04.ZAMBEZIA	MOCUBELA	CS Gurai	Yes	61	61	17	19	158	42	14	1701	1257	3014	3172
	04.ZAMBEZIA	MOCUBELA	CS Bajone	Yes	34	45	18	15	112	76	16	1975	995	3062	3174
	04.ZAMBEZIA	MOCUBELA	CS Tapata	Yes	49	67	25	16	157	66	18	2290	1145	3519	3676
	04.ZAMBEZIA	MOLUMBO	PS Cazimbe						0			13	24	37	37
	04.ZAMBEZIA	MOLUMBO	CS Nangoma		6	8	3	2	19	5		189	144	338	357
	04.ZAMBEZIA	MOLUMBO	CS Nantuto		7	39	13	24	83	69	60	216	218	563	646
	04.ZAMBEZIA	MOLUMBO	CS Malua		11	9	25	12	57	6	3	414	324	747	804
	04.ZAMBEZIA	MOLUMBO	CS Namucumua	Yes	41	24	13	6	84	41	8	795	555	1399	1483
	04.ZAMBEZIA	MOLUMBO	CS Corromana	Yes	38	70	30	25	163	39	22	2095	1207	3363	3526
	04.ZAMBEZIA	MOLUMBO	CS Molumbo	Yes	78	23	51	21	173	116	21	1971	1487	3595	3768
	04.ZAMBEZIA	MOPEIA	PS Conho				2		2	5	1	32	10	48	50
	04.ZAMBEZIA	MOPEIA	CS Ndingo			1		1	2	1	1	53	19	74	76
	04.ZAMBEZIA	MOPEIA	PS Nhacatundo		1	1			2	4	3	46	42	95	97
	04.ZAMBEZIA	MOPEIA	CS Vinte		4	1	5	7	17	1		63	28	92	109
	04.ZAMBEZIA	MOPEIA	CS 8 de Março		1		1		2	3	4	82	48	137	139
	04.ZAMBEZIA	MOPEIA	CS Nzanza		1	2	1		4	34	30	62	40	166	170
	04.ZAMBEZIA	MOPEIA	CS Sangalaza		2	1	1	1	5	30	3	73	62	168	173
	04.ZAMBEZIA	MOPEIA	CS Noere		1	3	3	4	11	2	3	104	74	183	194
	04.ZAMBEZIA	MOPEIA	CS Mungane				3	10	13	90	26	47	50	213	226
	04.ZAMBEZIA	MOPEIA	CS Catale		11	9	5	2	27	25	19	238	185	467	494
	04.ZAMBEZIA	MOPEIA	CS Gulamo		17	6	5	4	32	28	2	390	250	670	702
	04.ZAMBEZIA	MOPEIA	CS Posto Campo		13	4	19	10	46	53	10	485	288	836	882
	04.ZAMBEZIA	MOPEIA	CS Chimuara	Yes	16	20	9	13	58	13	3	948	450	1414	1472
	04.ZAMBEZIA	MOPEIA	CS Lua-Lua	Yes	67	35	10	9	121	157	17	2143	1094	3411	3532
	04.ZAMBEZIA	MOPEIA	CS Mopeia-Sede	Yes	113	71	34	29	247	81	34	2197	1514	3826	4073
	04.ZAMBEZIA	MORRUMBALA	CS Fabrica		1	3			4	3		61	27	91	95
	04.ZAMBEZIA	MORRUMBALA	CS Mecaula		1	2			3	2	1	56	44	103	106
	04.ZAMBEZIA	MORRUMBALA	CS Chilomo			3	1	3	7			66	34	100	107
	04.ZAMBEZIA	MORRUMBALA	CS Sabe			2	2		4	1		95	28	124	128
	04.ZAMBEZIA	MORRUMBALA	CS Gaute			1	1	3	5	2	1	85	43	131	136
	04.ZAMBEZIA	MORRUMBALA	CS Djasse		6	2		1	9	5	1	92	52	150	159
	04.ZAMBEZIA	MORRUMBALA	CS Goro		1	2		2	5	7		65	83	155	160
	04.ZAMBEZIA	MORRUMBALA	CS Balicholo		9	12	10	4	35	52	26	96	62	236	271
	04.ZAMBEZIA	MORRUMBALA	CS Bolde		9	4	2	1	16	5		163	101	269	285
	04.ZAMBEZIA	MORRUMBALA	CS Mureremba		1	15	19	24	59	10	10	107	100	227	286
	04.ZAMBEZIA	MORRUMBALA	CS Muandiua		7	6	3	4	20	11	6	196	96	309	329
	04.ZAMBEZIA	MORRUMBALA	CS Boroma		12	3	2	1	18	22	5	151	151	329	347
	04.ZAMBEZIA	MORRUMBALA	CS Muerra		5	2	9		16	19	5	207	127	358	374
	04.ZAMBEZIA	MORRUMBALA	CS Reis		5	4	5	2	16	11	2	233	134	380	396
	04.ZAMBEZIA	MORRUMBALA	CS Chire		9	9	6	2	26	11	7	275	139	432	458
	04.ZAMBEZIA	MORRUMBALA	CS Megaza	Yes	32	38	6	13	89	55	26	760	497	1338	1427
	04.ZAMBEZIA	MORRUMBALA	CS Pinda	Yes	37	30	13	5	85	14	41	799	534	1388	1473
	04.ZAMBEZIA	MORRUMBALA	CS Cumbapo	Yes	14	6	1	4	25	20	2	972	591	1585	1610
	04.ZAMBEZIA	MORRUMBALA	CS Mepinha	Yes	38	25	14	14	91	40	30	946	530	1546	1637
	04.ZAMBEZIA	MORRUMBALA	HD Morrumbala	Yes	141	150	64	56	411	138	56	4781	2385	7360	7771
	04.ZAMBEZIA	MULEVALA	CS Inturro			1			1		1	40	12	53	54
	04.ZAMBEZIA	MULEVALA	CS Mucata		4	2			6	1	1	33	22	57	63
	04.ZAMBEZIA	MULEVALA	CS Jajo		2	3		1	6	5	1	204	108	318	324
	04.ZAMBEZIA	MULEVALA	CS Chiraco		9	7	2	4	22	9	4	248	135	396	418
	04.ZAMBEZIA	MULEVALA	CS Marropino		10	13	4	3	30	23	17	230	120	390	420
	04.ZAMBEZIA	MULEVALA	CS Morrua		4	6	1	1	12	3		273	145	421	433
	04.ZAMBEZIA	MULEVALA	CS Tebo		10	12	7	5	34	15	4	455	183	657	691
	04.ZAMBEZIA	MULEVALA	HD Mulevala		12	8	11	11	42	16	5	648	334	1003	1045
	04.ZAMBEZIA	NAMACURRA	PS Médico Militar	Yes - Military	4	6	3	6	19	21	31	213	203	468	487
	04.ZAMBEZIA	NAMACURRA	PS Naciaia		14	16	7	4	41	15	2	360	230	607	648
	04.ZAMBEZIA	NAMACURRA	CS Mutange	Yes	66	25	2	2	95	52	6	773	410	1241	1336
	04.ZAMBEZIA	NAMACURRA	CS Mugubia	Yes	18	16	16		50	78	499	1348	591	2516	2566
	04.ZAMBEZIA	NAMACURRA	CS Malei	Yes	91	88	9	10	198	23	107	1492	1005	2627	2825
	04.ZAMBEZIA	NAMACURRA	CS Muceliua	Yes	13	48	39	36	136	45	16	1710	969	2740	2876
	04.ZAMBEZIA	NAMACURRA	CS Muebele	Yes	39	76	20	15	150	16	8	1605	1126	2755	2905
	04.ZAMBEZIA	NAMACURRA	CS Macuse	Yes	58	62	20	17	157	81	16	1843	1181	3121	3278
	04.ZAMBEZIA	NAMACURRA	CS Mexixine	Yes	21	54	24	24	123	45	16	2237	1075	3373	3496
	04.ZAMBEZIA	NAMACURRA	CS Furquia	Yes	91	78	35	20	224	59	46	2705	1047	3857	4081
	04.ZAMBEZIA	NAMACURRA	CS Mbawa	Yes	18	68	26	19	131	23	2	2726	1317	4068	4199
	04.ZAMBEZIA	NAMACURRA	CS Namacurra-Sede	Yes	430	267	136	76	909	823	122	7334	3537	11816	12725
	04.ZAMBEZIA	NAMARROI	CS Rumala		8				8	3	1	35	37	76	84
	04.ZAMBEZIA	NAMARROI	CS Nemone		5	3		1	9	1	2	41	43	87	96
	04.ZAMBEZIA	NAMARROI	CS Maquiringa		10	3	2	1	16	2	1	66	50	119	135
	04.ZAMBEZIA	NAMARROI	CS Mutatala		12	8	3	9	32	9	11	106	101	227	259
	04.ZAMBEZIA	NAMARROI	CS Mudine		3	2	3		8	3	2	197	70	272	280
	04.ZAMBEZIA	NAMARROI	CS Lipale		7	12	2	11	32	12	3	211	101	327	359
	04.ZAMBEZIA	NAMARROI	CS Regone		17	8	3	3	31	11	2	263	126	402	433
	04.ZAMBEZIA	NAMARROI	CS Mutepua		12	6	3	3	24	2	2	300	117	421	445
	04.ZAMBEZIA	NAMARROI	CS Marea		13	4	2	2	21	7	1	273	153	434	455
	04.ZAMBEZIA	NAMARROI	CS Namarroi-Sede		20	18	7	9	54	13	9	423	219	664	718
	04.ZAMBEZIA	NICOADALA	CS Ilalane	Yes	7	11	4	7	29	11	5	353	213	582	611
	04.ZAMBEZIA	NICOADALA	PS Domela	Yes	28	34	25	7	94	160	49	859	722	1790	1884
	04.ZAMBEZIA	NICOADALA	CS Amoro	Yes	25	46	20	15	106	30	8	1110	794	1942	2048
	04.ZAMBEZIA	NICOADALA	CS Quinta Girassol	Yes	32	56	27	18	133	23	18	1473	1151	2665	2798
	04.ZAMBEZIA	NICOADALA	CS Namacata	Yes	29	32	33	38	132	86	31	1912	1141	3170	3302
	04.ZAMBEZIA	NICOADALA	CS Licuar	Yes	108	63	78	48	297	463	61	3812	2030	6366	6663
	04.ZAMBEZIA	NICOADALA	CS Nicoadala-Sede	Yes	295	192	363	195	1045	665	334	6672	3616	11287	12332
	04.ZAMBEZIA	PEBANE	CS Mihecue		16	25	2	1	44	31	32	124	132	319	363
	04.ZAMBEZIA	PEBANE	CS Cutal		8	4	16	21	49	19	6	263	174	462	511
	04.ZAMBEZIA	PEBANE	CS Txalalane		19	12	11	14	56	66	59	246	175	546	602
	04.ZAMBEZIA	PEBANE	CS Mulela	Yes	12	14	1	2	29	31	2	627	368	1028	1057
	04.ZAMBEZIA	PEBANE	CS Impaca	Yes	9	42	5	11	67	8	3	685	379	1075	1142
	04.ZAMBEZIA	PEBANE	CS Malema	Yes	17	21	10	6	54	34	4	923	532	1493	1547
	04.ZAMBEZIA	PEBANE	CS Muligode	Yes	13	27	11	9	60	14	5	1052	579	1650	1710
	04.ZAMBEZIA	PEBANE	CS Pele-Pele	Yes	22	64	30	20	136	34	3	1198	542	1777	1913
	04.ZAMBEZIA	PEBANE	CS Naburi	Yes	141	23	2	9	175	109	1	1188	804	2102	2277
	04.ZAMBEZIA	PEBANE	CS Tomea	Yes	49	60	5	2	116	12	8	1487	756	2263	2379
	04.ZAMBEZIA	PEBANE	CS Magiga	Yes	36	31	51	85	203	661	200	1451	813	3125	3328
	04.ZAMBEZIA	PEBANE	CS 7 de Abril	Yes	75	60	109	96	340	200	145	1780	1189	3314	3654
	04.ZAMBEZIA	PEBANE	CS Alto Maganha	Yes	48	117	30	10	205	57	3	2442	1172	3674	3879
	04.ZAMBEZIA	PEBANE	CS Pebane-Sede	Yes	97	190	17	9	313	189	87	3118	1769	5163	5476
	05.TETE	ANGÓNIA	CS Lizulo			1			1	2		7	4	13	14
	05.TETE	ANGÓNIA	CS Matewere		1	3			4	5	2	58	5	70	74
	05.TETE	ANGÓNIA	CS Catondo		1		1		2	1		67	27	95	97
	05.TETE	ANGÓNIA	CS Ntsendeza		6	2	2	1	11	2		58	29	89	100
	05.TETE	ANGÓNIA	CS Seze		1	2		12	15		83	6	7	96	111
	05.TETE	ANGÓNIA	CS Vila Velha		2	2	1	3	8	2		83	20	105	113
	05.TETE	ANGÓNIA	CS Chia		1	6			7			102	17	119	126
	05.TETE	ANGÓNIA	CS Mpenha		7	8	2		17	6		57	60	123	140
	05.TETE	ANGÓNIA	CS Chimuala		3	2		3	8	7	4	89	40	140	148
	05.TETE	ANGÓNIA	CS Mpandula		4	3	1		8	1	203	4	21	229	237
	05.TETE	ANGÓNIA	CS Mulanguene		4	5	2	2	13	3	6	149	78	236	249
	05.TETE	ANGÓNIA	CS Calomue		11	5	2	4	22	20	2	290	102	414	436
	05.TETE	ANGÓNIA	CS Lifidzi	Yes	13	12	7	4	36	22	2	684	262	970	1006
	05.TETE	ANGÓNIA	CS Ulongue	Yes	21	13	6	1	41	68	13	1269	548	1898	1939
	05.TETE	ANGÓNIA	CS Domue	Yes	9	24	2		35	32	8	1274	629	1943	1978
	05.TETE	ANGÓNIA	HR Ulongue	Yes	21	28	20	20	89	38	21	1565	1141	2765	2854
	05.TETE	CAHORA BASSA	CS Militar	Yes - Military		2			2	3		35	39	77	79
	05.TETE	CAHORA BASSA	CS Chintholo		1	1		5	7	5	34	41	20	100	107
	05.TETE	CAHORA BASSA	CS Songo		1		2	1	4	10		100	32	142	146
	05.TETE	CAHORA BASSA	CS Chipalapala		1	4	4	2	11	9	1	184	107	301	312
	05.TETE	CAHORA BASSA	CS Chinhanda		4	6	2	11	23	148	34	102	30	314	337
	05.TETE	CAHORA BASSA	CS Maroeira		4	4	1	6	15	8	1	227	120	356	371
	05.TETE	CAHORA BASSA	CS Nhambado		4	2	4	2	12	17	22	232	108	379	391
	05.TETE	CAHORA BASSA	CS NhacapiririI		4	10		1	15	5		271	128	404	419
	05.TETE	CAHORA BASSA	CS Chirodze-Ponte		14	4	7	7	32	17	2	327	206	552	584
	05.TETE	CAHORA BASSA	HR Songo	Yes	18	39	14	24	95	57	26	1100	1216	2399	2494
	05.TETE	CAHORA BASSA	CS Chitima	Yes	44	57	84	63	248	200	84	2596	1677	4557	4805
	05.TETE	CHANGARA	CS Nachinanga		1	1			2	4		29	24	57	59
	05.TETE	CHANGARA	CS Chioco		1	3			4	3		38	24	65	69
	05.TETE	CHANGARA	CS Monsenhor Padre Domingos Ferrão		1	1	3		5			62	30	92	97
	05.TETE	CHANGARA	CS Goba		5				5	7		63	35	105	110
	05.TETE	CHANGARA	CS Chipembere		3	2	10	9	24	10	7	44	45	106	130
	05.TETE	CHANGARA	CS M'palamabue		8	2			10	6		123	53	182	192
	05.TETE	CHANGARA	CS Ntemangau		4	6	3	3	16	5	2	182	95	284	300
	05.TETE	CHANGARA	CS Dzunga	Yes	10	11	11	9	41	22	8	699	504	1233	1274
	05.TETE	CHANGARA	CS M'saua	Yes	18	24	12	11	65	34	9	743	454	1240	1305
	05.TETE	CHANGARA	CS Mazoe Ponte	Yes	7	21	12	8	48	7	5	906	491	1409	1457
	05.TETE	CHANGARA	CS Changara	Yes	22	55	21	33	131	34	14	2061	1272	3381	3512
	05.TETE	CHIFUNDE	CS Chifunde		1	3		1	5	5		41	17	63	68
	05.TETE	CHIFUNDE	CS Bolimo			1			1	1	3	76	3	83	84
	05.TETE	CHIFUNDE	CS Tsadzo		1	2	1	2	6	8	3	48	23	82	88
	05.TETE	CHIFUNDE	CS Mulowe		2	3	1		6	4		67	20	91	97
	05.TETE	CHIFUNDE	CS Thequesse		4	2			6	10	67	40	46	163	169
	05.TETE	CHIFUNDE	CS Vila Mualadzi		10	4		1	15	2	3	80	71	156	171
	05.TETE	CHIFUNDE	CS de Mugomo		4	3	2		9	5	7	136	35	183	192
	05.TETE	CHIFUNDE	CS Nkamande		6	5	10	12	33	17	20	124	106	267	300
	05.TETE	CHIFUNDE	CS Luia		8	2	3	2	15	13	2	182	100	297	312
	05.TETE	CHIFUNDE	CS Nkantha		3	7	5	5	20	6	4	341	183	534	554
	05.TETE	CHIUTA	CS Matenje			2			2			16	15	31	33
	05.TETE	CHIUTA	CS Mavudzi-Ponte		1		3	7	11	1	2	121	39	163	174
	05.TETE	CHIUTA	CS Cazula		4	5	2	1	12	4	2	107	95	208	220
	05.TETE	CHIUTA	CS Kaunda		7	3	6	6	22	11	1	232	139	383	405
	05.TETE	CHIUTA	CS Manje	Yes	9	27	9	11	56	40	23	1269	815	2147	2203
	05.TETE	TETE	CS Mufa			1			1			13	8	21	22
	05.TETE	TETE	CS Canjanda		2		2		4			15	6	21	25
	05.TETE	TETE	CS Canseta						0		1	19	5	25	25
	05.TETE	TETE	CS Degue			1	1		2	1		66	20	87	89
	05.TETE	TETE	PS Cadeia	YES					0		1	11	135	147	147
	05.TETE	TETE	PS Militar Infantária	Yes - Military	4	3	1	4	12	10	2	292	236	540	552
	05.TETE	TETE	HP Tete	Yes	9	8	6	6	29	16	7	560	503	1086	1115
	05.TETE	TETE	PS Base Aérea	Yes - Military	8	6	6	4	24	12		843	633	1488	1512
	05.TETE	TETE	CS Mpadue	Yes	10	27	15	13	65	32	5	1702	1027	2766	2831
	05.TETE	TETE	CS Nº 1 - Bairro Magaia	Yes	19	38	22	30	109	53	27	3976	2130	6186	6295
	05.TETE	TETE	CS Nº 3 - Bairro Manyanga	Yes	17	49	51	33	150	100	58	4285	2653	7096	7246
	05.TETE	TETE	CS Nº 4 - Bairro Muthemba	Yes	32	68	42	45	187	119	36	4743	2989	7887	8074
	05.TETE	TETE	CS Nº 2 - Bairro Matundo	Yes	81	134	87	57	359	151	69	7292	3880	11392	11751
	05.TETE	DOA	CS Camphata		1				1	2		43	30	75	76
	05.TETE	DOA	CS Chazia		1	2			3			31	50	81	84
	05.TETE	DOA	CS Ancuaze		1	2			3			51	54	105	108
	05.TETE	DOA	CS Fortuna		1	2	0	0	3		0	78	57	135	138
	05.TETE	DOA	CS Chueza		4	8		1	13			80	55	135	148
	05.TETE	DOA	CS Salima		5	2	1	3	11	2		152	108	262	273
	05.TETE	DOA	CS Doa		18	14	7	6	45	3	8	655	332	998	1043
	05.TETE	MACANGA	CS Walota		2		1		3			39	36	75	78
	05.TETE	MACANGA	CS Bawe			1	1		2			43	34	77	79
	05.TETE	MACANGA	CS Campala		8	3	1		12			43	31	74	86
	05.TETE	MACANGA	CS Miwanga		2	1	1		4	1		75	61	137	141
	05.TETE	MACANGA	CS Nchoncho		2	2			4	1	2	91	76	170	174
	05.TETE	MACANGA	CS Namadende			2	2	1	5	3		117	64	184	189
	05.TETE	MACANGA	CS Gandali		8	5	1	3	17	2		125	93	220	237
	05.TETE	MACANGA	CS Chidzolomondo		4	2			6	1		370	202	573	579
	05.TETE	MACANGA	CS Furancungo	Yes	19	12	5	2	38	15	8	596	535	1154	1192
	05.TETE	MÁGOÈ	CS Chinthopo			1	1	1	3	2	3	25	20	50	53
	05.TETE	MÁGOÈ	CS Chitete		3	5	7	4	19	15	21	61	62	159	178
	05.TETE	MÁGOÈ	CS Cazindira		5	6	2	3	16	3		144	89	236	252
	05.TETE	MÁGOÈ	CS Luia		4	5	2	3	14	3	2	152	136	293	307
	05.TETE	MÁGOÈ	CS Mussenguezi		5	5		3	13	1	9	204	106	320	333
	05.TETE	MÁGOÈ	CS Daque	Yes	9	14	13	8	44	19	3	676	666	1364	1408
	05.TETE	MÁGOÈ	CS Magoe	Yes	14	22	15	16	67	24	21	790	704	1539	1606
	05.TETE	MÁGOÈ	CS Mucumbura	Yes	9	20	15	12	56	37	19	1004	617	1677	1733
	05.TETE	MARARA	CS Nhamatua		4	5	1		10	5		87	64	156	166
	05.TETE	MARARA	CS Mufa Caconde		3	6	2	5	16	1	1	121	57	180	196
	05.TETE	MARARA	CS Marara		12	3	11	12	38	74	32	94	51	251	289
	05.TETE	MARARA	CS Matambo		6	7	4	6	23	10	2	159	210	381	404
	05.TETE	MARARA	CS Boroma	Yes	5	7		5	17	13	3	410	283	709	726
	05.TETE	MARARA	CS Cachembe	Yes	13	27	13	8	61	14	5	809	560	1388	1449
	05.TETE	MARÁVIA	HD Maravia						0			8	11	19	19
	05.TETE	MARÁVIA	CS Nsamba			1	1		2			16	12	28	30
	05.TETE	MARÁVIA	CS Chiputo		1				1	2	2	17	16	37	38
	05.TETE	MARÁVIA	CS Chipera		1		2	1	4			26	22	48	52
	05.TETE	MARÁVIA	CS Kassuende			3			3	3	1	35	15	54	57
	05.TETE	MARÁVIA	CS Cantina de Oliveira		2				2	2		40	15	57	59
	05.TETE	MARÁVIA	CS Maloera			2			2			112	69	181	183
	05.TETE	MARÁVIA	CS Uncanha		1	7	1	2	11	2		144	86	232	243
	05.TETE	MARÁVIA	CS Fingoe		13	14	5	4	36	15	4	451	239	709	745
	05.TETE	MOATIZE	CS Mboza		3				3	1		20	11	32	35
	05.TETE	MOATIZE	CS Madzimaera				3		3	1		23	17	41	44
	05.TETE	MOATIZE	CS Mphandzu		1				1	4		35	19	58	59
	05.TETE	MOATIZE	CS Necungas		1	2			3	1	2	78	35	116	119
	05.TETE	MOATIZE	CS Chithatha		5		1		6	10		160	30	200	206
	05.TETE	MOATIZE	CS Mualazi		2	6	3		11	6	1	127	115	249	260
	05.TETE	MOATIZE	CS Nkhanga		2	11	2	3	18	5	2	191	65	263	281
	05.TETE	MOATIZE	CS Cambulatsitsi				1	7	8	4	2	165	110	281	289
	05.TETE	MOATIZE	CS Benga			1	6	4	11	12	1	232	158	403	414
	05.TETE	MOATIZE	CS Samoa		18	15	6	7	46	14	8	232	115	369	415
	05.TETE	MOATIZE	CS Cateme	Yes	7	12	11	7	37	16	2	498	338	854	891
	05.TETE	MOATIZE	CS Mameme II	Yes	6	11	4		21	10	2	542	328	882	903
	05.TETE	MOATIZE	CS Ncondezi	Yes	7	24	9	11	51	13	4	699	434	1150	1201
	05.TETE	MOATIZE	CS Caphirizange	Yes	8	9	7	6	30	9	1	805	566	1381	1411
	05.TETE	MOATIZE	CS 25 de Setembro	Yes	13	22	5	7	47	13	1	1091	519	1624	1671
	05.TETE	MOATIZE	CS CFM	Yes	18	30	3	5	56	31	0	1129	502	1662	1718
	05.TETE	MOATIZE	CS Zobue	Yes	16	24	19	12	71	28	7	1304	726	2065	2136
	05.TETE	MOATIZE	CS Moatize	Yes	37	76	77	65	255	74	61	4767	3101	8003	8258
	05.TETE	MUTARARA	CS Nhapale		7	5	1	1	14	6		12	10	28	42
	05.TETE	MUTARARA	CS Jardim		8	6	2		16		1	35	14	50	66
	05.TETE	MUTARARA	CS Vila Nova da Fronteira		3	1	1	2	7	1		52	31	84	91
	05.TETE	MUTARARA	CS Bawe		4				4			84	10	94	98
	05.TETE	MUTARARA	CS Mutarara Velha		4	3	1		8	3		74	21	98	106
	05.TETE	MUTARARA	CS Mutarara		26	8	5	3	42	16	9	160	67	252	294
	05.TETE	MUTARARA	CS Charre		7	13	8	5	33	7	7	203	67	284	317
	05.TETE	MUTARARA	CS Sinjal		11	9		2	22			221	151	372	394
	05.TETE	MUTARARA	CS Traquino		21	1	6	1	29			280	112	392	421
	05.TETE	MUTARARA	CS Inhangoma	Yes	34	25	11	3	73	33	12	800	511	1356	1429
	05.TETE	MUTARARA	HR Mutarara	Yes	15	44	15	33	107	23	13	1312	982	2330	2437
	05.TETE	TSANGANO	CS Mwanjete						0			8	4	12	12
	05.TETE	TSANGANO	CS Chiandame		1			1	2	2	1	38	19	60	62
	05.TETE	TSANGANO	CS Kalipale		3	1	2	1	7	3		105	53	161	168
	05.TETE	TSANGANO	CS Banga		14	4	2		20	5	3	70	130	208	228
	05.TETE	TSANGANO	CS Fonte Boa		1	4	4	3	12		3	178	62	243	255
	05.TETE	TSANGANO	CS Tsangano		11	1	1	2	15	25	9	111	106	251	266
	05.TETE	TSANGANO	CS Maconge		5	4	4	8	21		4	183	98	285	306
	05.TETE	TSANGANO	CS Ntengombalame		1	4	1	7	13	12	4	170	142	328	341
	05.TETE	TSANGANO	CS Chinvano		2	4	9	5	20	8		269	127	404	424
	05.TETE	ZUMBO	CS Tongue				1		1	1		8	3	12	13
	05.TETE	ZUMBO	CS Mphangula						0			11	5	16	16
	05.TETE	ZUMBO	CS Chissavo					1	1			16	1	17	18
	05.TETE	ZUMBO	CS Mazamba		2				2			15	3	18	20
	05.TETE	ZUMBO	CS Chawalo		1	1			2			18	10	28	30
	05.TETE	ZUMBO	CS Lissico						0		1	25	11	37	37
	05.TETE	ZUMBO	CS Cassenga		2	1			3			26	17	43	46
	05.TETE	ZUMBO	CS Mugangadze		1	2			3	1		36	33	70	73
	05.TETE	ZUMBO	CS Muze			2	1		3			80	47	127	130
	05.TETE	ZUMBO	CS Minga		3		2	1	6			78	47	125	131
	05.TETE	ZUMBO	CS Zambue		5	4	1	3	13	1	1	92	59	153	166
	05.TETE	ZUMBO	HD Zumbo		10	9	6	1	26	7	3	211	5	226	252
	06.MANICA	BÁRUE	CS Serra Choa					1	1			10	9	19	20
	06.MANICA	BÁRUE	CS Barauro						0			16	4	20	20
	06.MANICA	BÁRUE	CS Mussianharo		1				1			42	30	72	73
	06.MANICA	BÁRUE	CS Munene						0	2		45	31	78	78
	06.MANICA	BÁRUE	CS Phanze		4		3		7	6		150	80	236	243
	06.MANICA	BÁRUE	CS Cagore		10	2	6	13	31	35	25	87	86	233	264
	06.MANICA	BÁRUE	CS Chuala	Yes	10	15	5	4	34	17	2	463	277	759	793
	06.MANICA	BÁRUE	CS Nhazonia	Yes	20	17	4	11	52	41	10	551	267	869	921
	06.MANICA	BÁRUE	CS Honde	Yes	7	14	5	5	31	6	1	679	388	1074	1105
	06.MANICA	BÁRUE	CS Cruz. Macossa	Yes	15	20	11	5	51	12	5	716	380	1113	1164
	06.MANICA	BÁRUE	CS Nhampassa	Yes	26	10	11	4	51	104	13	602	570	1289	1340
	06.MANICA	BÁRUE	CS Nhassacara	Yes	25	18	15	13	71	62	8	818	590	1478	1549
	06.MANICA	BÁRUE	HD Catandica	Yes	43	85	52	48	228	59	25	2532	1198	3814	4042
	06.MANICA	CHIMOIO	Privado Penitenciário Cabeça do Velho	Yes					0				336	336	336
	06.MANICA	CHIMOIO	HP Chimoio	Yes	19	35	33	41	128	22	26	156	99	303	431
	06.MANICA	CHIMOIO	Privado Saúde Militar	Yes - Military	21	36	11	4	72	24	6	1265	808	2103	2175
	06.MANICA	CHIMOIO	CS Chissui	Yes	94	71	15	19	199	66	66	1461	674	2267	2466
	06.MANICA	CHIMOIO	CS Vila Nova	Yes	62	71	39	27	199	68	32	2111	937	3148	3347
	06.MANICA	CHIMOIO	CS 7 De Abril	Yes	68	117	52	37	274	58	108	3529	1637	5332	5606
	06.MANICA	CHIMOIO	CS 1º de Maio	Yes	102	8	88	126	324	735	352	4314	792	6193	6517
	06.MANICA	CHIMOIO	CS Nhamaonha	Yes	109	122	71	65	367	191	47	5292	2307	7837	8204
	06.MANICA	CHIMOIO	CS Eduardo Mondlane	Yes	105	130	100	100	435	213	67	8210	4187	12677	13112
	06.MANICA	GONDOLA	CS Maparanhanga Serra		1	3			4			54	17	71	75
	06.MANICA	GONDOLA	CS Maforga		1		2		3	8		98	31	137	140
	06.MANICA	GONDOLA	CS Mutocoma		3		1	1	5	6		95	48	149	154
	06.MANICA	GONDOLA	CS F. Manhanga		3	3	4	1	11			118	46	164	175
	06.MANICA	GONDOLA	CS Chipindaumwe		1	6	3		10	4	3	164	70	241	251
	06.MANICA	GONDOLA	CS Josina Machel		18	3	4	4	29	38	1	565	5	609	638
	06.MANICA	GONDOLA	CS Muda Serração	Yes	14	14	18	6	52	13	5	797	373	1188	1240
	06.MANICA	GONDOLA	CS Amatongas	Yes	10	25	18	13	66	22	4	914	484	1424	1490
	06.MANICA	GONDOLA	CS Inchope	Yes	52	52	32	50	186	214	40	2231	1080	3565	3751
	06.MANICA	GONDOLA	HD Gondola	Yes	58	118	62	59	297	70	40	3689	1993	5792	6089
	06.MANICA	GURO	CS Nhacatale			2			2	1		22	7	30	32
	06.MANICA	GURO	CS Mungari		7	7	2	1	17			98	36	134	151
	06.MANICA	GURO	CS Tchetcha		4	2	1	1	8	2	1	109	63	175	183
	06.MANICA	GURO	CS Nhaphungo		6	4	1	2	13	7		122	64	193	206
	06.MANICA	GURO	CS Nhamassonge		18	8	2		28	5	1	117	58	181	209
	06.MANICA	GURO	CS Thanda		2	5	4	3	14	1	1	137	75	214	228
	06.MANICA	GURO	CS Chivuli		5	9	3	4	21	9	1	127	95	232	253
	06.MANICA	GURO	CS Nhansana		7	6	2	2	17	2	1	141	93	237	254
	06.MANICA	GURO	CS Bunga		5	3	2	2	12	5	1	142	114	262	274
	06.MANICA	GURO	CS Massangano		11	10	6	1	28	2		230	121	353	381
	06.MANICA	GURO	CS Mandie	Yes	16	94	52	54	216	53	19	863	600	1535	1751
	06.MANICA	GURO	CS Guro - Sede	Yes	109	54	33	34	230	129	32	2250	1290	3701	3931
	06.MANICA	MACATE	CS Catize		1	2	1	1	5	3		2	42	47	52
	06.MANICA	MACATE	CS Chinete		1	1			2	4	1	46	41	92	94
	06.MANICA	MACATE	CS Chicanga		1	3	1	1	6	2		123	42	167	173
	06.MANICA	MACATE	CS Filipe Jacinto Nyusi		5	7	1		13	1		110	49	160	173
	06.MANICA	MACATE	CS Zembe Centro	Yes	7	16	1	1	25	1	2	360	229	592	617
	06.MANICA	MACATE	CS Marera	Yes	10	22	6	9	47	14	8	607	275	904	951
	06.MANICA	MACATE	CS Macate	Yes	8	30	9	4	51	8	5	910	600	1523	1574
	06.MANICA	MACHAZE	CS Chinzine					1	1			26	5	31	32
	06.MANICA	MACHAZE	CS Thimbi - Thimbi		2		1	1	4	1		52	19	72	76
	06.MANICA	MACHAZE	CS Mutefo		4	6	1	1	12			174	40	214	226
	06.MANICA	MACHAZE	CS Sambassoca		7	5	2	4	18	2	1	222	84	309	327
	06.MANICA	MACHAZE	CS Mazwissanga	Yes	15	10	1	9	35	2		245	260	507	542
	06.MANICA	MACHAZE	CS Mavende	Yes	17	10	5	8	40	12	4	444	306	766	806
	06.MANICA	MACHAZE	CS Chipudji	Yes	33	28	1	26	88	21	12	846	438	1317	1405
	06.MANICA	MACHAZE	CS Save	Yes	14	17	18	15	64	35	7	958	391	1391	1455
	06.MANICA	MACHAZE	CS Bassane	Yes	14	21	13	4	52	19	7	941	544	1511	1563
	06.MANICA	MACHAZE	CS Chipopopo	Yes	26	55	12	14	107	27	9	1302	595	1933	2040
	06.MANICA	MACHAZE	CS Chitobe	Yes	33	63	46	48	190	46	33	1987	931	2997	3187
	06.MANICA	MACOSSA	CS Nguawala		1				1			16	8	24	25
	06.MANICA	MACOSSA	CS Tropa			1			1	1		19	10	30	31
	06.MANICA	MACOSSA	CS Nhaphendeca		1	1			2			20	9	29	31
	06.MANICA	MACOSSA	CS Massangazi			1		1	2		1	23	11	35	37
	06.MANICA	MACOSSA	CS Nhamagua		5	3	2		10	3		110	80	193	203
	06.MANICA	MACOSSA	CS Dunda		8	8	2	1	19	4		243	91	338	357
	06.MANICA	MACOSSA	CS Macossa		10	7	7	6	30	2	15	251	123	391	421
	06.MANICA	MANICA	CS Chicamba		1				1			22	18	40	41
	06.MANICA	MANICA	CS Mundonguara		1	1		1	3			40	19	59	62
	06.MANICA	MANICA	CS Zonue Tabaco		2		1	1	4	1		47	14	62	66
	06.MANICA	MANICA	CS Munene		3			3	6	1	1	47	22	71	77
	06.MANICA	MANICA	CS Guindingue		1	2			3	1		65	23	89	92
	06.MANICA	MANICA	CS Nhamaxato				2		2			61	33	94	96
	06.MANICA	MANICA	CS 7 de Abril		1		1		2	6		99	39	144	146
	06.MANICA	MANICA	CS Chazuca		2	3	1	1	7	6		93	63	162	169
	06.MANICA	MANICA	CS Jecua Missão		3	4		1	8	4	1	105	53	163	171
	06.MANICA	MANICA	CS Chinhambuzi		2	3	5	4	14		1	133	62	196	210
	06.MANICA	MANICA	CS Chinhagore		3	1	3	2	9	1		132	70	203	212
	06.MANICA	MANICA	CS Vumba		4	2	4	3	13	11	2	173	60	246	259
	06.MANICA	MANICA	CS Penhalonga		1		4		5	1		203	69	273	278
	06.MANICA	MANICA	CS Mavonde		2	4	3	2	11	4	1	169	96	270	281
	06.MANICA	MANICA	CS Chitunga		5	2	1	1	9	4	3	201	100	308	317
	06.MANICA	MANICA	CS 4º Congresso	Yes	19	14	14	6	53	35	5	499	334	873	926
	06.MANICA	MANICA	CS Machipanda	Yes	7	22	12	13	54	26	6	904	497	1433	1487
	06.MANICA	MANICA	CS Messica	Yes	37	44	42	28	151	40	37	1727	846	2650	2801
	06.MANICA	MANICA	CS Manica	Yes	6	30	46	29	111	72	37	3659	2403	6171	6282
	06.MANICA	MOSSURIZE	CS Macuo			3		1	4	3		73	38	114	118
	06.MANICA	MOSSURIZE	CS Bangonhe		2				2			84	56	140	142
	06.MANICA	MOSSURIZE	CS Muchenedzi		4	1	1		6	3		66	73	142	148
	06.MANICA	MOSSURIZE	CS Chitsama		7	4			11	3	1	127	32	163	174
	06.MANICA	MOSSURIZE	CS Chiurairue		4	5	4	5	18	7	1	365	113	486	504
	06.MANICA	MOSSURIZE	CS Goi-Goi		5	1			6	10	8	375	128	521	527
	06.MANICA	MOSSURIZE	CS Mude	Yes	7	6	6	8	27	3	5	515	268	791	818
	06.MANICA	MOSSURIZE	CS Garagua	Yes	7	22	9	3	41	20	6	558	314	898	939
	06.MANICA	MOSSURIZE	CS Gunhe	Yes	8	21	9	4	42	6	5	697	444	1152	1194
	06.MANICA	MOSSURIZE	CS Chaiva	Yes	1	4	6	4	15	5	4	872	532	1413	1428
	06.MANICA	MOSSURIZE	CS Mupengo	Yes	15	11	3	1	30	74	6	1015	411	1506	1536
	06.MANICA	MOSSURIZE	CS Dacata	Yes	10	9	10	8	37	21	5	1025	487	1538	1575
	06.MANICA	MOSSURIZE	CS Espungabera	Yes	12	27	34	26	99	45	21	1356	529	1951	2050
	06.MANICA	SUSSUNDENGA	CS Nhanguzue		2				2			1	1	2	4
	06.MANICA	SUSSUNDENGA	CS Machir				1		1	1		21	15	37	38
	06.MANICA	SUSSUNDENGA	CS Missão Dombe		1				1	1	1	46	16	64	65
	06.MANICA	SUSSUNDENGA	CS Bunga		1	1		1	3		1	60	7	68	71
	06.MANICA	SUSSUNDENGA	CS Rupisse		0	2	2		4	0		48	26	74	78
	06.MANICA	SUSSUNDENGA	CS Ifloma			3	1	2	6	1	1	46	28	76	82
	06.MANICA	SUSSUNDENGA	CS Muhoa		1	3	1	1	6	2		88	44	134	140
	06.MANICA	SUSSUNDENGA	CS Mavuzi		4	3	1	3	11	3		122	28	153	164
	06.MANICA	SUSSUNDENGA	CS Nhambamba		2	2		5	9	2	1	121	75	199	208
	06.MANICA	SUSSUNDENGA	CS Rotanda		12	9	1	22	44	26	3	34	109	172	216
	06.MANICA	SUSSUNDENGA	CS Matarara		3	4	7	3	17	68	39	115	112	334	351
	06.MANICA	SUSSUNDENGA	CS Darue	Yes	6	11	17	3	37	20	1	464	260	745	782
	06.MANICA	SUSSUNDENGA	CS Sembezea	Yes	23	8	4	10	45	13	7	462	395	877	922
	06.MANICA	SUSSUNDENGA	CS Munhinga	Yes	3	27	5	5	40	13	9	765	411	1198	1238
	06.MANICA	SUSSUNDENGA	CS Dombe	Yes	22	34	10	8	74	40	7	1306	553	1906	1980
	06.MANICA	SUSSUNDENGA	CS Sussundenga	Yes	15	29	31	35	110	34	19	1880	1142	3075	3185
	06.MANICA	TAMBARA	CS Miteme		1				1	1		13	9	23	24
	06.MANICA	TAMBARA	CS Campange		2	1	2		5	1		41	20	62	67
	06.MANICA	TAMBARA	CS Nhacalapho		2	4			6		1	42	21	64	70
	06.MANICA	TAMBARA	CS Búzua		3	0	1	1	5	1	1	101	40	143	148
	06.MANICA	TAMBARA	CS Sabeta		6	8	4	2	20	4		133	64	201	221
	06.MANICA	TAMBARA	CS Nhacafula		4	4	3	5	16	9	3	185	70	267	283
	06.MANICA	TAMBARA	CS Nhacolo		5	9	10	2	26	13	3	221	118	355	381
	06.MANICA	VANDUZI	CS Dangalenga				2	2	4	1	2	102	63	168	172
	06.MANICA	VANDUZI	CS Cruzamento de Tete		4	8	1	5	18	4	1	167	74	246	264
	06.MANICA	VANDUZI	CS Mucombedzi		4	2		1	7	3		174	84	261	268
	06.MANICA	VANDUZI	CS Manaoquera		4	12	8	3	27	6	4	224	149	383	410
	06.MANICA	VANDUZI	CS Pungue Sul	Yes	8	13	4	3	28	20	2	565	408	995	1023
	06.MANICA	VANDUZI	CS IAC	Yes	34	30	14	9	87	13	9	721	432	1175	1262
	06.MANICA	VANDUZI	CS Chigodole	Yes	11	24	15	6	56	19	2	796	497	1314	1370
	06.MANICA	VANDUZI	CS Matsinho	Yes	52	22	29	8	111	22	13	1075	723	1833	1944
	06.MANICA	VANDUZI	CS Vanduzi	Yes	26	33	28	34	121	57	10	1931	977	2975	3096
	07.SOFALA	BÚZI	CS Chicuecue						0			5	13	18	18
	07.SOFALA	BÚZI	PS Macurungo - 2021						0			57	21	78	78
	07.SOFALA	BÚZI	PS Km 37		1	2	1		4	3	1	113	21	138	142
	07.SOFALA	BÚZI	CS Marombe		1	5			6			116	75	191	197
	07.SOFALA	BÚZI	PS Rio Buzi		0	1	2	1	4	1		150	48	199	203
	07.SOFALA	BÚZI	CS Inhavininga		4	3		1	8	1	1	173	96	271	279
	07.SOFALA	BÚZI	CS Danga		9	9	3	3	24	1		215	82	298	322
	07.SOFALA	BÚZI	CS Grudja		4	2	2		8	16	7	220	93	336	344
	07.SOFALA	BÚZI	PS Inharougue		12	12	4	5	33	5	2	257	81	345	378
	07.SOFALA	BÚZI	CS Chissinguana		2	10	6	4	22	9	2	351	136	498	520
	07.SOFALA	BÚZI	CS Inhamichindo		15	17	8	4	44	13	2	414	193	622	666
	07.SOFALA	BÚZI	CS Ampara	Yes	17	34	11	5	67	21	8	617	327	973	1040
	07.SOFALA	BÚZI	CS Barada		10	19	19	19	67	13	7	674	408	1102	1169
	07.SOFALA	BÚZI	CS Estaquinha		18	3	24	44	89	19	13	632	507	1171	1260
	07.SOFALA	BÚZI	CS Bura	Yes	16	32	20	16	84	18	5	798	407	1228	1312
	07.SOFALA	BÚZI	CS Guara-Guara	Yes	19	46	35	25	125	38	18	1308	613	1977	2102
	07.SOFALA	BÚZI	HR BUZI	Yes	29	45	25	11	110	46	24	1272	792	2134	2244
	07.SOFALA	BÚZI	CS Bandua	Yes	24	55	43	23	145	30	14	1457	682	2183	2328
	07.SOFALA	CAIA	CS Nhamatanda						0			13	11	24	24
	07.SOFALA	CAIA	CS Licoma		2		1	1	4	1	1	15	15	32	36
	07.SOFALA	CAIA	CS Kapassene			3		3	6			23	14	37	43
	07.SOFALA	CAIA	CS Tchetcha		5	5	3	1	14	10	2	9	10	31	45
	07.SOFALA	CAIA	CS Ntopa		3		2		5	1	1	22	18	42	47
	07.SOFALA	CAIA	CS Magagade		6				6		1	29	12	42	48
	07.SOFALA	CAIA	CS Murrema			1			1			37	15	52	53
	07.SOFALA	CAIA	CS Chatala		3				3		1	32	19	52	55
	07.SOFALA	CAIA	CS Deve		4	6	1	3	14	4		84	44	132	146
	07.SOFALA	CAIA	CS Ndoro		3	1	2	1	7	1	1	119	36	157	164
	07.SOFALA	CAIA	CS Amilcar Cabral		20	6	6	4	36	2	5	437	34	478	514
	07.SOFALA	CAIA	CS Nhambalo	Yes	33	41	10	21	105	12	5	486	231	734	839
	07.SOFALA	CAIA	CS Murraça	Yes	98	42	3	19	162	54	6	826	543	1429	1591
	07.SOFALA	CAIA	CS Sena	Yes	133	89	39	39	300	90	15	1399	752	2256	2556
	07.SOFALA	CAIA	HD CAIA	Yes	203	91	99	27	420	182	27	2800	1631	4640	5060
	07.SOFALA	CHEMBA	CS Correia		4	5	1	1	11	2		7	1	10	21
	07.SOFALA	CHEMBA	CS Ndango			1		1	2			22	13	35	37
	07.SOFALA	CHEMBA	PS Jequecene		1	2			3	1		21	12	34	37
	07.SOFALA	CHEMBA	CS Cado		5	4			9			20	8	28	37
	07.SOFALA	CHEMBA	CS Senhabuzua		5	3	3	1	12	6	4	25	11	46	58
	07.SOFALA	CHEMBA	CS 3 Fevereiro		6			3	9	4		41	18	63	72
	07.SOFALA	CHEMBA	CS Chiramba		10	3	1	2	16	3	1	40	35	79	95
	07.SOFALA	CHEMBA	CS Mulima		2	2		1	5		27	57	26	110	115
	07.SOFALA	CHEMBA	CS Goe		8	7	3	1	19	2		61	40	103	122
	07.SOFALA	CHEMBA	CS Catulene		45	57	7	15	124	7	2	213	111	333	457
	07.SOFALA	CHEMBA	CS Chemba-Sede		30	12	11		53	3	3	465	249	720	773
	07.SOFALA	CHERINGOMA	CS Maciamboza						0	2		13	12	27	27
	07.SOFALA	CHERINGOMA	CS Chite		2	2	1		5	9	5	8	3	25	30
	07.SOFALA	CHERINGOMA	CS Nhataca			1			1	2		23	10	35	36
	07.SOFALA	CHERINGOMA	CS Kundue		1				1			20	17	37	38
	07.SOFALA	CHERINGOMA	CS Tipitipi		4		1		5			36	14	50	55
	07.SOFALA	CHERINGOMA	CS Inhamitanga		8	2	1	1	12	1		42	16	59	71
	07.SOFALA	CHERINGOMA	PS Malongue		4	3	1		8	4	1	52	21	78	86
	07.SOFALA	CHERINGOMA	CS Pungue		3	4		1	8		1	60	32	93	101
	07.SOFALA	CHERINGOMA	CS Mazamba		2	1	2	1	6	4		58	35	97	103
	07.SOFALA	CHERINGOMA	CS Inhaminga	Yes	55	40	9	8	112	43	15	1033	622	1713	1825
	07.SOFALA	CHIBABAVA	PS Esperança-Berta						0	1		22	18	41	41
	07.SOFALA	CHIBABAVA	CS Chinhica		1	2		2	5	2	1	55	8	66	71
	07.SOFALA	CHIBABAVA	CS Tronga		2	1		1	4	1		54	13	68	72
	07.SOFALA	CHIBABAVA	PS de Massaquessa			2	2	2	6		1	53	23	77	83
	07.SOFALA	CHIBABAVA	PS Amamba		3	2	1	1	7	4	1	65	26	96	103
	07.SOFALA	CHIBABAVA	CS Panja		2	7	3	3	15	1		224	8	233	248
	07.SOFALA	CHIBABAVA	CS Revue		9	3	4	4	20	9		168	79	256	276
	07.SOFALA	CHIBABAVA	CS Muligue		3	4	6	3	16	1		210	59	270	286
	07.SOFALA	CHIBABAVA	CS Goonda		8	10	6	5	29	6	1	160	150	317	346
	07.SOFALA	CHIBABAVA	CS Nhango			1	1	3	5	2	2	244	103	351	356
	07.SOFALA	CHIBABAVA	CS Mucheve		6	5	6	7	24	1	4	349	107	461	485
	07.SOFALA	CHIBABAVA	CS Hoode	Yes	10	13	11	9	43	5	4	540	231	780	823
	07.SOFALA	CHIBABAVA	CS Mangunde		15	20	18	10	63	16	7	615	295	933	996
	07.SOFALA	CHIBABAVA	CS Chibabava-Sede	Yes	16	11	12	14	53	22	9	668	315	1014	1067
	07.SOFALA	CHIBABAVA	CS Mutindire	Yes	11	28	13	10	62	15	6	714	344	1079	1141
	07.SOFALA	CHIBABAVA	HR Muxungue	Yes	36	75	61	47	219	71	30	3034	1277	4412	4631
	07.SOFALA	BEIRA	CS Urbano Vaz			0			0	0		30	25	55	55
	07.SOFALA	BEIRA	Privado Cadeia Central						0	1	2	11	81	95	95
	07.SOFALA	BEIRA	Privado Base Naval	Yes - Military	1	2	1		4	1	1	92	108	202	206
	07.SOFALA	BEIRA	CS Marrocanhe	Yes	9	20	8	4	41	10	3	458	202	673	714
	07.SOFALA	BEIRA	HC BEIRA	Yes	39	56	47	50	192	55	39	338	275	707	899
	07.SOFALA	BEIRA	CS Nhangau	Yes	18	25	10	9	62	11	5	605	338	959	1021
	07.SOFALA	BEIRA	Privado Base Aerea	Yes - Military	5	19	6	11	41	3	5	601	462	1071	1112
	07.SOFALA	BEIRA	CS Ceramica	Yes	14	26	6	6	52	15	5	688	402	1110	1162
	07.SOFALA	BEIRA	PS Matadouro	Yes	15	28	7	8	58	11	10	856	384	1261	1319
	07.SOFALA	BEIRA	PS Chamba	Yes	17	49	19	13	98	20	14	1277	457	1768	1866
	07.SOFALA	BEIRA	CS Chota	Yes	24	42	23	24	113	15	13	1495	602	2125	2238
	07.SOFALA	BEIRA	Privado Sao Lucas		12	7	5	5	29	6	3	1865	499	2373	2402
	07.SOFALA	BEIRA	CS de Inhamizua	Yes	50	57	21	32	160	53	17	1897	890	2857	3017
	07.SOFALA	BEIRA	CS M. Mascarenha	Yes	52	88	97	65	302	51	23	2037	1087	3198	3500
	07.SOFALA	BEIRA	CS Manga-Loforte	Yes	54	96	51	35	236	45	25	2292	962	3324	3560
	07.SOFALA	BEIRA	CS Militar de Matacuane	Yes - Military	17	35	40	38	130	64	42	2492	1530	4128	4258
	07.SOFALA	BEIRA	Privado Centro Polivalente Dream		18	51	64	42	175	54	0	3074	1602	4730	4905
	07.SOFALA	BEIRA	CS Macurrungo	Yes	41	99	80	46	266	104	76	3929	2070	6179	6445
	07.SOFALA	BEIRA	CS Chingussura		75	121	82	80	358	118	78	4350	1558	6104	6462
	07.SOFALA	BEIRA	CS Nhaconjo	Yes	38	4	77	79	198	101	68	4026	2154	6349	6547
	07.SOFALA	BEIRA	CS Munhava	Yes	142	188	132	117	579	183	88	7168	3493	10932	11511
	07.SOFALA	BEIRA	CS Ponta Gea	Yes	62	108	102	81	353	146	79	6810	4327	11362	11715
	07.SOFALA	DONDO	CS Thundane		1		1		2			7	4	11	13
	07.SOFALA	DONDO	CS Nhampuepua			1			1			26	13	39	40
	07.SOFALA	DONDO	CS Sengo			1			1	2		24	27	53	54
	07.SOFALA	DONDO	PS Mandruzi 1		3				3	1	1	38	17	57	60
	07.SOFALA	DONDO	CS Chibuabuabua		11	3		1	15	3		49	15	67	82
	07.SOFALA	DONDO	CS Chinamacondo		6			1	7	1		52	34	87	94
	07.SOFALA	DONDO	CS Mandruzi Reassentamento		3	5	1		9	4		61	24	89	98
	07.SOFALA	DONDO	CS Bloco Nove		1	3			4	1		67	32	100	104
	07.SOFALA	DONDO	PS Nhamainga		2	2	1		5			94	71	165	170
	07.SOFALA	DONDO	PS Lusalite		4	7	2	1	14	9		347	110	466	480
	07.SOFALA	DONDO	CS Macharote	Yes	8	16	5	6	35	11		387	163	561	596
	07.SOFALA	DONDO	CS Savane	Yes	10	22	12	7	51	20	2	496	247	765	816
	07.SOFALA	DONDO	PS Militar	Yes - Military	4	2	3	3	12	5	1	483	351	840	852
	07.SOFALA	DONDO	CS Canhandula	Yes	24	34	14	13	85	6	4	587	411	1008	1093
	07.SOFALA	DONDO	CS Samora Machel	Yes	45	27	3	9	84	7	2	722	318	1049	1133
	07.SOFALA	DONDO	PS Igreja Baptista	Yes	27	22	4	7	60	11	3	841	381	1236	1296
	07.SOFALA	DONDO	CS Mutua	Yes	17	21	4	8	50	12	6	910	353	1281	1331
	07.SOFALA	DONDO	CS Mafambisse	Yes	59	81	72	52	264	33	27	1770	633	2463	2727
	07.SOFALA	DONDO	CS Dondo	Yes	94	87	47	37	265	26	4	3792	1823	5645	5910
	07.SOFALA	GORONGOSA	CS Piro		3	2			5			20	24	44	49
	07.SOFALA	GORONGOSA	CS Madzimachena			1			1			27	28	55	56
	07.SOFALA	GORONGOSA	CS Muera			2		3	5	3		30	19	52	57
	07.SOFALA	GORONGOSA	CS Cudzo		2	1			3			37	22	59	62
	07.SOFALA	GORONGOSA	CS Tsiquir			1			1	10	2	49	24	85	86
	07.SOFALA	GORONGOSA	CS Vunduzi		2	1	1	1	5			58	24	82	87
	07.SOFALA	GORONGOSA	CS Casa Banana		2	1	2	2	7	1		53	28	82	89
	07.SOFALA	GORONGOSA	CS Nhamissongora		3	3	1		7		1	45	43	89	96
	07.SOFALA	GORONGOSA	CS Mucodza			3	1	3	7	1	2	63	27	93	100
	07.SOFALA	GORONGOSA	CS Nhambondo		3	1	2		6	3		152	39	194	200
	07.SOFALA	GORONGOSA	CS Canda			1			1	2		122	103	227	228
	07.SOFALA	GORONGOSA	CS Jutchenge		11	9	4	1	25		1	174	58	233	258
	07.SOFALA	GORONGOSA	CS Pungue		4	3	1	3	11	2		161	94	257	268
	07.SOFALA	GORONGOSA	CS Gorongoza-Sede	Yes	19	37	27	25	108	32	25	1424	867	2348	2456
	07.SOFALA	MACHANGA	CS Javane		6	5	1	2	14		1	43	44	88	102
	07.SOFALA	MACHANGA	CS Maropanhe		1	3	1	1	6	3	1	79	24	107	113
	07.SOFALA	MACHANGA	CS Buene		3	3		1	7	3	2	94	58	157	164
	07.SOFALA	MACHANGA	CS Beia-Peia		3	7	2	7	19	2	1	147	74	224	243
	07.SOFALA	MACHANGA	CS Chiloane		7	12	3	2	24	6	1	220	78	305	329
	07.SOFALA	MACHANGA	CS Chinhuque		14	14	6	8	42	14	4	319	84	421	463
	07.SOFALA	MACHANGA	CS Divine		16	17	8	3	44	21	3	264	156	444	488
	07.SOFALA	MACHANGA	CS Inharingue		3	15	1	3	22	50	40	285	96	471	493
	07.SOFALA	MACHANGA	CS Nhamachire		30	30	14	18	92	19	12	297	167	495	587
	07.SOFALA	MACHANGA	CS Machanga	Yes	21	76	31	27	155	52	12	1109	548	1721	1876
	07.SOFALA	MARÍNGUE	CS Gumbalatsai		1				1			23	11	34	35
	07.SOFALA	MARÍNGUE	CS Chionde		1	1			2			33	8	41	43
	07.SOFALA	MARÍNGUE	CS de Palame		1	1	1	2	5	1		34	18	53	58
	07.SOFALA	MARÍNGUE	CS Senga Senga		1				1			51	16	67	68
	07.SOFALA	MARÍNGUE	CS Nhamacala						0	1		43	27	71	71
	07.SOFALA	MARÍNGUE	CS Phango		3		2		5	3		62	20	85	90
	07.SOFALA	MARÍNGUE	CS Subue		3		1		4		2	83	31	116	120
	07.SOFALA	MARÍNGUE	CS Nhamapaza		3	2	1		6	1	3	78	35	117	123
	07.SOFALA	MARÍNGUE	CS Tucuta		5	2			7		2	106	34	142	149
	07.SOFALA	MARÍNGUE	CS Canxixe			4	1	1	6	3		116	47	166	172
	07.SOFALA	MARÍNGUE	CS Maringue-Sede		147	67	25	13	252	44	6	569	715	1334	1586
	07.SOFALA	MARROMEU	PS Ngaze						0			5	9	14	14
	07.SOFALA	MARROMEU	PS Bauaze			2	1	1	4	2	2	14	6	24	28
	07.SOFALA	MARROMEU	CS Malingapanse		2	1	1		4	3	9	22	10	44	48
	07.SOFALA	MARROMEU	CS Amambos		3				3	1	6	19	30	56	59
	07.SOFALA	MARROMEU	PS 7 de Abril		2	1	1	1	5	2	4	50	5	61	66
	07.SOFALA	MARROMEU	CS Chupanga		4	2	1	1	8			95	56	151	159
	07.SOFALA	MARROMEU	CS Chueza		1	5	5	6	17	6	2	133	67	208	225
	07.SOFALA	MARROMEU	CS Salone		14	5	1		20	8	6	142	87	243	263
	07.SOFALA	MARROMEU	CS de Nhansaua		21	3	2	4	30	20	4	243	151	418	448
	07.SOFALA	MARROMEU	CS Nensa	Yes	27	10	14	15	66	22	0	688	412	1122	1188
	07.SOFALA	MARROMEU	HR Marromeu	Yes	103	111	51	33	298	78	28	3309	1690	5105	5403
	07.SOFALA	MUANZA	PS Derunde Oliveira		1				1			22	19	41	42
	07.SOFALA	MUANZA	CS Nsituculo			1			1	7		25	11	43	44
	07.SOFALA	MUANZA	CS Wiriquize			1			1	1	1	13	28	43	44
	07.SOFALA	MUANZA	CS Muanza-Baixa		1			1	2	1	1	40	4	46	48
	07.SOFALA	MUANZA	CS Nhansato		3	2			5	2	1	58	19	80	85
	07.SOFALA	MUANZA	CS Sanguze-Muana		1				1	1		50	49	100	101
	07.SOFALA	MUANZA	CS Galinha		10	6	3	2	21	6	2	94	41	143	164
	07.SOFALA	MUANZA	CS Muanza		9	8	7	5	29	8	2	258	114	382	411
	07.SOFALA	NHAMATANDA	PS Isapol						0			10	7	17	17
	07.SOFALA	NHAMATANDA	CS Macarorocho					1	1	1	1	11	9	22	23
	07.SOFALA	NHAMATANDA	CS Mapalanhanga				2		2		3	25	15	43	45
	07.SOFALA	NHAMATANDA	PS Mbimbir		1		1	1	3	3	4	30	20	57	60
	07.SOFALA	NHAMATANDA	CS Ndeja		1				1			14	46	60	61
	07.SOFALA	NHAMATANDA	CS Chiro						0			56	11	67	67
	07.SOFALA	NHAMATANDA	CS Vinho			2	1		3		1	57	14	72	75
	07.SOFALA	NHAMATANDA	CS Jasse Manguena		3	4			7	11		54	21	86	93
	07.SOFALA	NHAMATANDA	CS Cura			1			1	5		71	45	121	122
	07.SOFALA	NHAMATANDA	CS Mecuzi-Puaze		1	3	9	3	16		1	124	21	146	162
	07.SOFALA	NHAMATANDA	CS Chiadeia			4	4	1	9	6		103	58	167	176
	07.SOFALA	NHAMATANDA	PS Muda		3	1		1	5			223	98	321	326
	07.SOFALA	NHAMATANDA	CS Nhampoca		2	4	6	6	18	1		327	149	477	495
	07.SOFALA	NHAMATANDA	CS Mutondo		6	1	9	11	27	8	4	373	177	562	589
	07.SOFALA	NHAMATANDA	CS Nharchonga	Yes	6	28	3	10	47	15	4	652	328	999	1046
	07.SOFALA	NHAMATANDA	CS Chirassicua	Yes	16	17	5	10	48	13	4	678	423	1118	1166
	07.SOFALA	NHAMATANDA	CS Siluvo	Yes	17	35	16	5	73	17	9	843	320	1189	1262
	07.SOFALA	NHAMATANDA	CS Lamego	Yes	31	32	21	10	94	19	10	845	590	1464	1558
	07.SOFALA	NHAMATANDA	CS Metuchira Lomaco	Yes	25	30	11	15	81	24	6	1026	583	1639	1720
	07.SOFALA	NHAMATANDA	CS Tica	Yes	40	42	22	17	121	31	10	1453	785	2279	2400
	07.SOFALA	NHAMATANDA	HR Nhamatanda	Yes	126	176	73	55	430	92	41	3962	1832	5927	6357
	08.INHAMBANE	INHAMBANE	PS PRM						0			21	3	24	24
	08.INHAMBANE	INHAMBANE	CS Mahila		1	2			3			24	7	31	34
	08.INHAMBANE	INHAMBANE	CS Ilha de Inhambane		1	1			2			22	11	33	35
	08.INHAMBANE	INHAMBANE	PS Estabelecimento Penitenciário	Yes					0			14	45	59	59
	08.INHAMBANE	INHAMBANE	CS Mucucune		4	1	3	3	11	7		117	32	156	167
	08.INHAMBANE	INHAMBANE	CS Conguiana		1	5	2	2	10	3	1	147	12	163	173
	08.INHAMBANE	INHAMBANE	CS Josina Machel		6	5	2		13	3	1	165	35	204	217
	08.INHAMBANE	INHAMBANE	HP Inhambane	Yes	3	7	4	5	19	7	3	238	150	398	417
	08.INHAMBANE	INHAMBANE	CS Salela		4	4	3	6	17	4	2	335	72	413	430
	08.INHAMBANE	INHAMBANE	CS Guiua		3	9	1		13	4		401	55	460	473
	08.INHAMBANE	INHAMBANE	CS Muelé	Yes	5	16	8	9	38	24	6	948	276	1254	1292
	08.INHAMBANE	INHAMBANE	CS Balane ( Urbano )	Yes	16	61	61	26	164	53	24	2661	935	3673	3837
	08.INHAMBANE	FUNHALOURO	CS Cupo			3		2	5		1	38	25	64	69
	08.INHAMBANE	FUNHALOURO	CS Tsenane		2	2	2	2	8	3	2	157	80	242	250
	08.INHAMBANE	FUNHALOURO	CS Manhiça		10	9	4	4	27	2	1	192	69	264	291
	08.INHAMBANE	FUNHALOURO	CS Mavume		6	8	6	4	24	6	3	221	51	281	305
	08.INHAMBANE	FUNHALOURO	CS Tomé		11	7	8	8	34	9	3	362	114	488	522
	08.INHAMBANE	FUNHALOURO	CS Funhalouro	Yes	41	42	37	29	149	50	28	1157	507	1742	1891
	08.INHAMBANE	GOVURO	CS Jofane			3			3	1	1	56	18	76	79
	08.INHAMBANE	GOVURO	CS Luido		1	3	2		6	1	3	55	51	110	116
	08.INHAMBANE	GOVURO	CS Chimunda		3	3	2	3	11	2	1	101	47	151	162
	08.INHAMBANE	GOVURO	CS Nova Mambone	Yes	21	8	6	12	47	21	9	469	264	763	810
	08.INHAMBANE	GOVURO	CS Maluvane	Yes	4	19	10	11	44	3	7	571	209	790	834
	08.INHAMBANE	GOVURO	CS Pande	Yes	4	10	10	6	30	11	6	550	284	851	881
	08.INHAMBANE	GOVURO	CS Save	Yes	6	14	6	11	37	14	2	677	262	955	992
	08.INHAMBANE	GOVURO	CS Doane	Yes	20	51	7	1	79	32	19	1041	732	1824	1903
	08.INHAMBANE	HOMOINE	PS Inhamussua		1			1	2	2		70	21	93	95
	08.INHAMBANE	HOMOINE	CS Quengue		7	6	3	4	20	1	1	68	11	81	101
	08.INHAMBANE	HOMOINE	PS Benhane		3	7	2	3	15	1		76	16	93	108
	08.INHAMBANE	HOMOINE	CS de Chizapela		1	2	1	3	7		1	120	8	129	136
	08.INHAMBANE	HOMOINE	CS Maganda		7	2		1	10	1		114	12	127	137
	08.INHAMBANE	HOMOINE	CS Marrengo		5	2			7	4		115	17	136	143
	08.INHAMBANE	HOMOINE	PS Madumo		3	1	1	1	6	1		112	30	143	149
	08.INHAMBANE	HOMOINE	CS Inhamangua		2	2	1	7	12		1	126	38	165	177
	08.INHAMBANE	HOMOINE	CS Maxamal		5	6	2	2	15	2	1	126	34	163	178
	08.INHAMBANE	HOMOINE	CS Mafuiane		4	9	2	4	19	19	2	139	17	177	196
	08.INHAMBANE	HOMOINE	CS Pembe		5	15	3		23	8	2	232	59	301	324
	08.INHAMBANE	HOMOINE	CS Maiaice		2	9	4	2	17	4		198	125	327	344
	08.INHAMBANE	HOMOINE	CS Chinjinguir		18	7	3	12	40	10		281	71	362	402
	08.INHAMBANE	HOMOINE	CS Homoine	Yes	21	51	41	41	154	64	19	3005	827	3915	4069
	08.INHAMBANE	INHARRIME	CS Coguno		1	5	5		11	2	4	52	17	75	86
	08.INHAMBANE	INHARRIME	CS Nhapadiane		5	4	6	5	20	8		90	24	122	142
	08.INHAMBANE	INHARRIME	CS Mejoote		2	3	2	3	10	5	5	100	37	147	157
	08.INHAMBANE	INHARRIME	PS Mafassane		3	4	3	5	15	13	19	140	45	217	232
	08.INHAMBANE	INHARRIME	CS Sihane		3	5	5	6	19	14	4	188	49	255	274
	08.INHAMBANE	INHARRIME	CS Mocumbi		12	15	4	1	32	17	4	224	49	294	326
	08.INHAMBANE	INHARRIME	CS Inhamachafo		8	7	2	2	19	6	1	271	70	348	367
	08.INHAMBANE	INHARRIME	CS Chacane		20	12	6	8	46	10	3	408	127	548	594
	08.INHAMBANE	INHARRIME	CS Chongola	Yes	18	25	7	5	55	4	6	796	185	991	1046
	08.INHAMBANE	INHARRIME	CS Inharrime	Yes	111	103	19	29	262	123	26	2763	703	3615	3877
	08.INHAMBANE	INHASSORO	CS Machulane						0	1		36	17	54	54
	08.INHAMBANE	INHASSORO	CS Cometela			1			1			64	41	105	106
	08.INHAMBANE	INHASSORO	CS Nhapele			1			1	3	1	93	29	126	127
	08.INHAMBANE	INHASSORO	CS Bazaruto						0	1	1	80	45	127	127
	08.INHAMBANE	INHASSORO	CS Temane		1	1	1		3	2		102	37	141	144
	08.INHAMBANE	INHASSORO	CS Chitsecane		1		1	1	3	1		111	46	158	161
	08.INHAMBANE	INHASSORO	CS Macovane		1	3	4	3	11	5		267	123	395	406
	08.INHAMBANE	INHASSORO	CS Mangungumente	Yes	5	18	22	27	72	12	6	1417	546	1981	2053
	08.INHAMBANE	INHASSORO	CS Inhassoro	Yes	13	55	46	40	154	63	29	2506	1050	3648	3802
	08.INHAMBANE	JANGAMO	HD Jangamo		1	1			2			51	42	93	95
	08.INHAMBANE	JANGAMO	CS Mutamba		1	2			3	2	5	173	37	217	220
	08.INHAMBANE	JANGAMO	CS Nhancodja		7	9	9	9	34	3	1	277	97	378	412
	08.INHAMBANE	JANGAMO	CS Ligogo		7	8	3	2	20	2	1	315	82	400	420
	08.INHAMBANE	JANGAMO	CS Massavana		10	9	4	3	26	7	3	330	81	421	447
	08.INHAMBANE	JANGAMO	CS Ravene		9	17	9	4	39	16	5	505	161	687	726
	08.INHAMBANE	JANGAMO	CS Jangamo	Yes	15	10	1	1	27	2	2	1294	425	1723	1750
	08.INHAMBANE	JANGAMO	CS Cumbana	Yes	7	29	23	12	71	23	18	1530	431	2002	2073
	08.INHAMBANE	MABOTE	CS Tanguane		6	6		1	13	6	1	166	52	225	238
	08.INHAMBANE	MABOTE	CS Benzane		1	4	1	4	10	5		154	73	232	242
	08.INHAMBANE	MABOTE	CS Chitanga				1		1	14	2	174	72	262	263
	08.INHAMBANE	MABOTE	CS Papatane		8	7	3	4	22	10	5	196	64	275	297
	08.INHAMBANE	MABOTE	CS Zimane		10	2	3	3	18	1		373	136	510	528
	08.INHAMBANE	MABOTE	CS Maculuve		19	5	8	9	41	5		356	153	514	555
	08.INHAMBANE	MABOTE	CS Mussengue	Yes	24	26	12	11	73	40	1	816	270	1127	1200
	08.INHAMBANE	MABOTE	CS Mabote	Yes	70	78	35	38	221	81	167	1688	1333	3269	3490
	08.INHAMBANE	MASSINGA	CS Balata		1	4		2	7	1		99	39	139	146
	08.INHAMBANE	MASSINGA	CS Chicomo		4	8	6	5	23	1		107	30	138	161
	08.INHAMBANE	MASSINGA	CS Chtuane		3	6	2		11		28	114	52	194	205
	08.INHAMBANE	MASSINGA	CS Muchungo		1	5	2	2	10	6	4	217	43	270	280
	08.INHAMBANE	MASSINGA	CS Mangonha		2	6	3	4	15	5	1	249	53	308	323
	08.INHAMBANE	MASSINGA	CS Murie		13	14	5	1	33	2		258	33	293	326
	08.INHAMBANE	MASSINGA	CS Tevele		7	7	7	2	23	6		299	65	370	393
	08.INHAMBANE	MASSINGA	CS Kamudawuca		7	10	4	2	23	10	5	349	82	446	469
	08.INHAMBANE	MASSINGA	CS Cangela	Yes	13	35	21	6	75	2		392	127	521	596
	08.INHAMBANE	MASSINGA	CS Chihunze	Yes	22	22	7	5	56	28	6	448	154	636	692
	08.INHAMBANE	MASSINGA	CS Muvamba	Yes	11	19	16	15	61	10	8	809	213	1040	1101
	08.INHAMBANE	MASSINGA	CS Inhaloi	Yes	7	16	13	14	50	14	4	861	245	1124	1174
	08.INHAMBANE	MASSINGA	CS Nhachengue	Yes	34	33	5	12	84	27	6	956	255	1244	1328
	08.INHAMBANE	MASSINGA	CS Rio das Pedras	Yes	3	25	18	14	60	26	9	1277	304	1616	1676
	08.INHAMBANE	MASSINGA	HD Massinga		55	101	13	98	267	83	42	5593	1590	7308	7575
	08.INHAMBANE	MAXIXE	CS Teles		1				1		2	54	19	75	76
	08.INHAMBANE	MAXIXE	CS Cuguana			2		1	3	1	6	82	22	111	114
	08.INHAMBANE	MAXIXE	CS Tinga Tinga		4	6	3	2	15		1	127	25	153	168
	08.INHAMBANE	MAXIXE	CS Mawewe		1	2	1	2	6	4	0	143	26	173	179
	08.INHAMBANE	MAXIXE	CS Dambo		1			1	2			165	51	216	218
	08.INHAMBANE	MAXIXE	CS Macuamene		2	1	3	1	7			297	87	384	391
	08.INHAMBANE	MAXIXE	CS Agostinho Neto		2	3	1	1	7	2		333	95	430	437
	08.INHAMBANE	MAXIXE	CS Bembe	Yes	7	10	6	9	32	8	2	545	180	735	767
	08.INHAMBANE	MAXIXE	CS Mabil	Yes	7	3	13	11	34	7	8	610	120	745	779
	08.INHAMBANE	MAXIXE	CS Manhala	Yes	27	22	9	7	65	41	9	689	201	940	1005
	08.INHAMBANE	MAXIXE	HR Chicuque	Yes	31	29	37	26	123	59	34	2204	914	3211	3334
	08.INHAMBANE	MAXIXE	CS Maxixe	Yes	36	69	50	46	201	65	54	3300	1060	4479	4680
	08.INHAMBANE	MORRUMBENE	CS de Guigobane		1		1		2	2		31	2	35	37
	08.INHAMBANE	MORRUMBENE	CS Linga - Linga		1	2	1		4		1	24	9	34	38
	08.INHAMBANE	MORRUMBENE	CS Magumbo			2	2		4	4		71	14	89	93
	08.INHAMBANE	MORRUMBENE	CS de Murie		3	2	1	1	7			83	17	100	107
	08.INHAMBANE	MORRUMBENE	CS Matacalane		4	8	4	3	19	5	1	195	34	235	254
	08.INHAMBANE	MORRUMBENE	CS Barrane		17	6	2		25	2	3	201	62	268	293
	08.INHAMBANE	MORRUMBENE	CS Tambanjane		5	14	6	8	33	12		261	70	343	376
	08.INHAMBANE	MORRUMBENE	CS Mocodoene	Yes	6	7	10	7	30	8		320	70	398	428
	08.INHAMBANE	MORRUMBENE	CS Maivene		10	10	3	7	30	27	4	259	229	519	549
	08.INHAMBANE	MORRUMBENE	CS Mahangue	Yes	4	9	7	3	23	4	2	420	109	535	558
	08.INHAMBANE	MORRUMBENE	CS Cambine	Yes	5	5	14	6	30	7	2	396	144	549	579
	08.INHAMBANE	MORRUMBENE	CS Sitila	Yes	18	27	5	7	57	7	3	494	108	612	669
	08.INHAMBANE	MORRUMBENE	CS Gotite		7	9	5	8	29	9	7	559	162	737	766
	08.INHAMBANE	MORRUMBENE	CS Morrumbene	Yes	49	72	49	40	210	62	26	3169	916	4173	4383
	08.INHAMBANE	PANDA	CS Djodjo		1	4	1	1	7	1		51	7	59	66
	08.INHAMBANE	PANDA	CS Chivalo		5	1	6	2	14	4	2	98	24	128	142
	08.INHAMBANE	PANDA	CS Massalane		8	8	4	4	24	6		261	69	336	360
	08.INHAMBANE	PANDA	CS Mawayela		16	16	9	2	43	3	3	365	135	506	549
	08.INHAMBANE	PANDA	CS Inhassune	Yes	4	16	7	9	36	4	3	426	131	564	600
	08.INHAMBANE	PANDA	CS Panda	Yes	23	31	16	20	90	26	8	876	215	1125	1215
	08.INHAMBANE	VILANKULOS	CS Benguerra		1	1		1	3			30	17	47	50
	08.INHAMBANE	VILANKULOS	CS 19 de Outubro		1	1		1	3	2	1	56	12	71	74
	08.INHAMBANE	VILANKULOS	CS Muabsa		2	1	3	7	13	16	15	50	38	119	132
	08.INHAMBANE	VILANKULOS	CS Chipanzane		1	2	2	3	8			121	42	163	171
	08.INHAMBANE	VILANKULOS	CS Chichocane				3	4	7	2	1	124	57	184	191
	08.INHAMBANE	VILANKULOS	CS Quequer A.		2	3	1	4	10	2		167	61	230	240
	08.INHAMBANE	VILANKULOS	CS Macunhe		2	4	4	3	13	5		177	59	241	254
	08.INHAMBANE	VILANKULOS	CS Quewene		3	7	4	3	17	7	5	182	72	266	283
	08.INHAMBANE	VILANKULOS	CS Machaniça		5	10	9	4	28	8		259	53	320	348
	08.INHAMBANE	VILANKULOS	CS Chipanela		8	8	6	6	28	3	3	246	74	326	354
	08.INHAMBANE	VILANKULOS	CS Chibuene	Yes	10	10	4	11	35	17	5	380	134	536	571
	08.INHAMBANE	VILANKULOS	CS Belane	Yes	8	12	4	7	31	20	1	399	201	621	652
	08.INHAMBANE	VILANKULOS	CS Pambara	Yes	25	19	8	9	61	22	3	929	352	1306	1367
	08.INHAMBANE	VILANKULOS	CS Mapinhane	Yes	12	27	18	16	73	30	15	1218	864	2127	2200
	08.INHAMBANE	VILANKULOS	HR Vilanculos	Yes	127	120	85	133	465	163	46	4395	2500	7104	7569
	08.INHAMBANE	ZAVALA	CS Dúcua			1	3		4	1		56	10	67	71
	08.INHAMBANE	ZAVALA	CS Banguza		1	1	1	2	5		1	66	17	84	89
	08.INHAMBANE	ZAVALA	CS Chipole		5	7	1		13	1		77	22	100	113
	08.INHAMBANE	ZAVALA	CS Nhacodue		3	2	3	2	10		1	103	21	125	135
	08.INHAMBANE	ZAVALA	CS Maculuva			1	1	1	3	4	1	125	29	159	162
	08.INHAMBANE	ZAVALA	CS Guilundo			6	4	4	14	7	2	202	37	248	262
	08.INHAMBANE	ZAVALA	CS Cala	Yes	1	5	1	5	12	3		276	78	357	369
	08.INHAMBANE	ZAVALA	CS Chitondo	Yes	2	13	2	9	26	3	3	346	39	391	417
	08.INHAMBANE	ZAVALA	CS Muane	Yes	13	9	2	4	28	6	3	310	101	420	448
	08.INHAMBANE	ZAVALA	CS Canda	Yes	9	11	8	5	33	10	3	440	132	585	618
	08.INHAMBANE	ZAVALA	CS Mavila	Yes	12	12	5	10	39	15	3	501	127	646	685
	08.INHAMBANE	ZAVALA	CS Maundene	Yes	12	24	13	9	58	18	6	635	154	813	871
	08.INHAMBANE	ZAVALA	CS Zandamela	Yes	8	18	19	17	62	14	2	662	184	862	924
	08.INHAMBANE	ZAVALA	HD Quissico	Yes	22	78	48	42	190	55	31	2964	921	3971	4161
	09.GAZA	BILENE	HD Bilene						0			3	4	7	7
	09.GAZA	BILENE	PS Penitenciária Bilene Macia	Yes					0			3	21	24	24
	09.GAZA	BILENE	CS Tuane	Yes	3	6	5	7	21	14	5	205	149	373	394
	09.GAZA	BILENE	CS Incoluane		2	2	4	5	13	8	4	222	167	401	414
	09.GAZA	BILENE	CS Mamonho	Yes	10	20	2	11	43	10	5	430	210	655	698
	09.GAZA	BILENE	CS Mangol	Yes	6	10	11	9	36	9	5	479	246	739	775
	09.GAZA	BILENE	CS Olombe	Yes	16	28	10	18	72	9	15	639	276	939	1011
	09.GAZA	BILENE	CS Messano	Yes	8	22	24	8	62	26	10	1306	569	1911	1973
	09.GAZA	BILENE	CS Praia de Bilene	Yes	15	22	18	17	72	24	19	1638	692	2373	2445
	09.GAZA	BILENE	CS Mazivila	Yes	52	54	23	21	150	43	10	1744	603	2400	2550
	09.GAZA	BILENE	CS Incaia	Yes	15	35	30	24	104	56	40	2016	797	2909	3013
	09.GAZA	BILENE	CS Macia	Yes	180	248	135	126	689	193	87	8687	3714	12681	13370
	09.GAZA	CHIBUTO	CS Tlatlene		3	2			5	3	1	91	30	125	130
	09.GAZA	CHIBUTO	CS Hate-Hate		4	8	8	5	25	1	1	207	77	286	311
	09.GAZA	CHIBUTO	CS Funguane		2	5	7	3	17	9	2	302	98	411	428
	09.GAZA	CHIBUTO	CS Alto Changane	Yes	6	4	5	3	18	10	3	326	175	514	532
	09.GAZA	CHIBUTO	CS Nwahamuza		6	4	5	3	18	8	3	337	176	524	542
	09.GAZA	CHIBUTO	CS Maivene	Yes	6	9	11	3	29	13	4	336	172	525	554
	09.GAZA	CHIBUTO	CS Nwavaquene	Yes	8	5	7	3	23	9	11	348	190	558	581
	09.GAZA	CHIBUTO	CS Changanine	Yes	9	23	15	5	52	9	6	406	183	604	656
	09.GAZA	CHIBUTO	CS Chipadja	Yes	2	12	13	19	46	12	11	560	222	805	851
	09.GAZA	CHIBUTO	CS Muxaxane	Yes	6	14	7	15	42	13	8	608	277	906	948
	09.GAZA	CHIBUTO	PS Vila Milenio	Yes	6	15	11	7	39	5	5	687	255	952	991
	09.GAZA	CHIBUTO	CS Maqueze	Yes	25	40	51	14	130	17	7	636	261	921	1051
	09.GAZA	CHIBUTO	CS Meboi	Yes	5	23	17	14	59	18	10	683	320	1031	1090
	09.GAZA	CHIBUTO	CS Mukhotwene	Yes	5	27	23	7	62	19	14	940	386	1359	1421
	09.GAZA	CHIBUTO	CS Coca Missava	Yes	17	21	19	15	72	13	14	1033	325	1385	1457
	09.GAZA	CHIBUTO	CS Celula Mussavene	Yes	10	15	14	24	63	9	8	1043	463	1523	1586
	09.GAZA	CHIBUTO	CS Chimundo	Yes	21	66	16	13	116	32	6	1400	536	1974	2090
	09.GAZA	CHIBUTO	CS Chaimite	Yes	27	19	26	27	99	69	46	1169	796	2080	2179
	09.GAZA	CHIBUTO	CS Malehice	Yes	5	44	40	26	115	47	19	2816	1031	3913	4028
	09.GAZA	CHIBUTO	CS Chibuto	Yes	40	108	102	81	331	130	60	5943	2154	8287	8618
	09.GAZA	CHICUALACUALA	PS Pafuri				4	1	5	1		19	11	31	36
	09.GAZA	CHICUALACUALA	CS Cunguma				2	1	3	1	1	53	16	71	74
	09.GAZA	CHICUALACUALA	CS Litlatla		2	4	3		9			68	26	94	103
	09.GAZA	CHICUALACUALA	CS Mugambane		2	1			3	2		63	35	100	103
	09.GAZA	CHICUALACUALA	CS Mahatlane		21	23	13	4	61	16	12	335	88	451	512
	09.GAZA	CHICUALACUALA	CS Chicualacuala		14	19	58	30	121	58	42	811	672	1583	1704
	09.GAZA	CHIGUBO	CS Saute		5	5	3	2	15		1	136	53	190	205
	09.GAZA	CHIGUBO	CS Zinhane		3	4	8	2	17	2		168	64	234	251
	09.GAZA	CHIGUBO	CS Cubo		3	13	3	5	24	3		170	64	237	261
	09.GAZA	CHIGUBO	CS Nhanale		16	13	8	6	43	8	6	397	150	561	604
	09.GAZA	CHIGUBO	CS Ndindiza		16	33	9	11	69	19	5	509	274	807	876
	09.GAZA	CHOKWÉ	HR Chokwé	Yes	0				0			0		0	0
	09.GAZA	CHOKWÉ	PS 6 Bairro		4	1	2	1	8	18	3	76	44	141	149
	09.GAZA	CHOKWÉ	PS Chiaquelane		3	2	1	1	7	6		153	32	191	198
	09.GAZA	CHOKWÉ	CS Malhazine	Yes		8	1	1	10	1	3	152	114	270	280
	09.GAZA	CHOKWÉ	CS Tlawene		13	6	6	5	30	11	3	196	49	259	289
	09.GAZA	CHOKWÉ	CS Cumba	Yes	4	13	7	7	31	5		187	97	289	320
	09.GAZA	CHOKWÉ	CS Muzumuia		11	7	3	6	27	12		253	86	351	378
	09.GAZA	CHOKWÉ	PS Macunene	Yes	3	7	6	2	18	2	3	262	108	375	393
	09.GAZA	CHOKWÉ	PS Wachicoloane	Yes	23	14		5	42	22	1	255	114	392	434
	09.GAZA	CHOKWÉ	PS Chiguidela		1	8		21	30	8	123	156	117	404	434
	09.GAZA	CHOKWÉ	PS Massavasse	Yes	2	5	4	2	13	8	1	300	121	430	443
	09.GAZA	CHOKWÉ	CS Muianga	Yes	10	9	3	2	24	5	4	274	138	421	445
	09.GAZA	CHOKWÉ	CS Conhane	Yes	4	11	5	7	27	6	6	291	141	444	471
	09.GAZA	CHOKWÉ	PS Mapapa	Yes	2	4	8	4	18	9	4	310	133	456	474
	09.GAZA	CHOKWÉ	PS Militar	Yes - Military	9	11	2	1	23	7	2	271	180	460	483
	09.GAZA	CHOKWÉ	CS Barragem		4	9	2	2	17	1		331	176	508	525
	09.GAZA	CHOKWÉ	PS Machua	Yes	5	11	11	4	31	3	8	401	155	567	598
	09.GAZA	CHOKWÉ	PS de Zuza	Yes	6	12	3	4	25	26	2	448	246	722	747
	09.GAZA	CHOKWÉ	CS 25 de Setembro	Yes	19	19	11	8	57	8	5	493	184	690	747
	09.GAZA	CHOKWÉ	CS Chiaquelane Reassentamento	YES	6	12	18	9	45	16	2	779	370	1167	1212
	09.GAZA	CHOKWÉ	CS Lionde	Yes	29	39	13	16	97	38	24	911	316	1289	1386
	09.GAZA	CHOKWÉ	CS Xilembene	Yes	20	21	21	7	69	58	12	1264	415	1749	1818
	09.GAZA	CHOKWÉ	CS Manjangue	Yes	39	23	33	34	129	156	104	1211	370	1841	1970
	09.GAZA	CHOKWÉ	CS Hokwe	Yes	6	32	37	37	112	31	17	1430	805	2283	2395
	09.GAZA	CHOKWÉ	CS Urbano 3º Bairro	YES	50	87	22	11	170	62	11	2086	774	2933	3103
	09.GAZA	CHOKWÉ	CS Chalucuane		10	33	35	31	109	48	28	2208	1085	3369	3478
	09.GAZA	CHOKWÉ	CS Cidade de Chokwé	Yes	95	80	38	33	246	122	28	3610	1334	5094	5340
	09.GAZA	CHOKWÉ	CS Carmelo		24	103	94	128	349	137	138	5156	2533	7964	8313
	09.GAZA	CHONGOENE	CS Cucuine	Yes	2	6	9	7	24	5	4	204	100	313	337
	09.GAZA	CHONGOENE	CS Chicavane	Yes	13	3	2	2	20	8	4	224	98	334	354
	09.GAZA	CHONGOENE	CS Matsinhane	Yes	9	16	8	7	40	7	8	338	149	502	542
	09.GAZA	CHONGOENE	CS Banhine	Yes	12	14	18	21	65	13	7	395	142	557	622
	09.GAZA	CHONGOENE	PS Nhamavila	Yes	8	17	11	17	53	21	5	623	232	881	934
	09.GAZA	CHONGOENE	CS Macupulane	Yes	25	20	20	16	81	18	5	627	236	886	967
	09.GAZA	CHONGOENE	CS Mangunze	Yes	17	41	28	25	111	41	3	634	196	874	985
	09.GAZA	CHONGOENE	CS Bungane	Yes	8	21	12	8	49	14	3	741	219	977	1026
	09.GAZA	CHONGOENE	CS Maciene	Yes	15	11	13	3	42	7	4	725	341	1077	1119
	09.GAZA	CHONGOENE	CS Siaia	Yes	28	38	23	14	103	50	7	953	375	1385	1488
	09.GAZA	CHONGOENE	PS Ndambine 2000	Yes	32	96	26	14	168	46	10	1007	380	1443	1611
	09.GAZA	CHONGOENE	CS Nhacutse	Yes	33	80	19	10	142	23	2	1611	637	2273	2415
	09.GAZA	CHONGOENE	CS Chongoene	Yes	55	57	31	23	166	70	13	2181	903	3167	3333
	09.GAZA	XAI-XAI	PS FIR						0		1	2	5	8	8
	09.GAZA	XAI-XAI	PS Penitenciária Cidade Xai-Xai	Yes					0			15	123	138	138
	09.GAZA	XAI-XAI	CS Zimilene	Yes	4	8	3	3	18	2	2	170	73	247	265
	09.GAZA	XAI-XAI	HP Xai Xai	Yes	4	5	9	4	22	10	8	241	158	417	439
	09.GAZA	XAI-XAI	CS Chilaulane	Yes	5	24	12	9	50	7	4	447	182	640	690
	09.GAZA	XAI-XAI	PS Praia	Yes	8	12	23	16	59	18	12	730	311	1071	1130
	09.GAZA	XAI-XAI	PS Marien Nguabi	Yes	6	17	26	15	64	11	9	833	287	1140	1204
	09.GAZA	XAI-XAI	CS Marien Nguabi	Yes	17	65	62	42	186	92	52	3489	1449	5082	5268
	09.GAZA	XAI-XAI	CS Patrice Lumumba	Yes	32	82	71	60	245	83	56	4247	1507	5893	6138
	09.GAZA	XAI-XAI	CS Cidade de Xai - Xai	Yes	38	83	108	91	320	169	124	7786	3188	11267	11587
	09.GAZA	GUIJÁ	CS Tomanine		5	3	5	1	14	2		107	21	130	144
	09.GAZA	GUIJÁ	CS Ndonga		2	12	5	5	24	7		297	120	424	448
	09.GAZA	GUIJÁ	PS Mbalavala	Yes	10	10	8	12	40	5	7	321	180	513	553
	09.GAZA	GUIJÁ	CS Chimbembe	Yes	6	9	11	6	32	2	2	444	330	778	810
	09.GAZA	GUIJÁ	CS Mpelane	Yes	19	14	6	5	44	18	19	775	205	1017	1061
	09.GAZA	GUIJÁ	CS Nalazi	Yes	12	23	19	18	72	20	12	702	297	1031	1103
	09.GAZA	GUIJÁ	CS Mubanguene	Yes	22	11	7	2	42	8	13	226	938	1185	1227
	09.GAZA	GUIJÁ	CS Chivonguene	Yes	15	39	14	4	72	11	3	771	397	1182	1254
	09.GAZA	GUIJÁ	CS Chibabel	Yes	7	15	9	9	40	23	10	907	407	1347	1387
	09.GAZA	GUIJÁ	CS Chinhacanine	Yes	11	31	16	19	77	22	16	1097	368	1503	1580
	09.GAZA	GUIJÁ	CS Javanhane	Yes	10	34	19	19	82	27	17	1447	600	2091	2173
	09.GAZA	GUIJÁ	CS Guija	Yes	15	47	34	33	129	53	24	2354	1012	3443	3572
	09.GAZA	LIMPOPO	CS Nhabanga		2	4	2	1	9	6		70	20	96	105
	09.GAZA	LIMPOPO	CS Divina Misercodia S. M. do Cenaculo		2	5		3	10		2	97	30	129	139
	09.GAZA	LIMPOPO	CS Vladimir Lenine	Yes	32	32	12	10	86	18	3	793	247	1061	1147
	09.GAZA	LIMPOPO	CS Zongoene	Yes	53	46	8	26	133	35	4	1230	546	1815	1948
	09.GAZA	LIMPOPO	CS Licilo	Yes	40	23	24	20	107	114	9	1342	423	1888	1995
	09.GAZA	LIMPOPO	CS Chipenhe	Yes	44	58	26	25	153	6	2	2089	380	2477	2630
	09.GAZA	LIMPOPO	CS Julius Nyerere	Yes	111	68	1		180	56	2	2593	972	3623	3803
	09.GAZA	LIMPOPO	CS Chissano	Yes	80	91	52	61	284	106	13	2410	1153	3682	3966
	09.GAZA	LIMPOPO	CS Chicumbane	Yes	159	189	81	80	509	116	29	5990	2106	8241	8750
	09.GAZA	MABALANE	CS de Chinhequete		1	3		1	5	2	4	77	42	125	130
	09.GAZA	MABALANE	PS da Penitenciaria de Mabalane	Yes					0				131	131	131
	09.GAZA	MABALANE	CS Matsambo		2	6	2	1	11			114	49	163	174
	09.GAZA	MABALANE	PS Macarale			1	2	3	6	3	5	142	65	215	221
	09.GAZA	MABALANE	CS Tsocate		4	9	5	2	20	5	1	147	51	204	224
	09.GAZA	MABALANE	PS Nhimbainwe B		2	4	3	1	10	2	2	161	65	230	240
	09.GAZA	MABALANE	PS de Munginge		14	7	6	4	31	10	2	163	76	251	282
	09.GAZA	MABALANE	CS Pfukwe		3	8	6	4	21	10	4	191	85	290	311
	09.GAZA	MABALANE	CS Mabomo		6	3	6	14	29	4	2	280	113	399	428
	09.GAZA	MABALANE	CS Combomune	Yes	7	23	9	12	51	64	52	648	298	1062	1113
	09.GAZA	MABALANE	CS Mabalane	Yes	47	14	10	14	85	95	151	629	349	1224	1309
	09.GAZA	MANDLAKAZI	HR Mandlakazi				1		1			1	8	9	10
	09.GAZA	MANDLAKAZI	CS Liberdade		1	2		3	6	3		67	23	93	99
	09.GAZA	MANDLAKAZI	CS Mussavelane			6	4	5	15	2		157	34	193	208
	09.GAZA	MANDLAKAZI	CS Manhique		10	1	8	4	23	8	2	140	44	194	217
	09.GAZA	MANDLAKAZI	CS Banguene		1	7	3	5	16	2	2	144	79	227	243
	09.GAZA	MANDLAKAZI	CS Chizavane		2	5	3	2	12	9	8	229	81	327	339
	09.GAZA	MANDLAKAZI	CS de Ndolene	Yes	14	10	3	7	34	6	3	292	95	396	430
	09.GAZA	MANDLAKAZI	CS Betula	Yes	7	17	7	6	37	7	4	319	96	426	463
	09.GAZA	MANDLAKAZI	CS Macasselane	Yes	6	10	9	6	31	6	5	306	163	480	511
	09.GAZA	MANDLAKAZI	CS Dengoine	Yes	14	15	10	6	45	32	2	458	140	632	677
	09.GAZA	MANDLAKAZI	CS Mausse	Yes	3	8	8	8	27	13	6	411	221	651	678
	09.GAZA	MANDLAKAZI	CS Incadine	Yes	18	16	9	8	51	45	20	406	241	712	763
	09.GAZA	MANDLAKAZI	CS Chibondzane	Yes	19	32	13	5	69	18	4	520	202	744	813
	09.GAZA	MANDLAKAZI	CS Laranjeiras	Yes	8	10	18	9	45	18	18	585	223	844	889
	09.GAZA	MANDLAKAZI	CS Muzamane	Yes	13	18	15	4	50	10	1	616	281	908	958
	09.GAZA	MANDLAKAZI	CS Tavane	Yes	4	20	7	16	47	18	10	722	390	1140	1187
	09.GAZA	MANDLAKAZI	CS Macuacua	Yes	52	36	16	16	120	32	32	945	510	1519	1639
	09.GAZA	MANDLAKAZI	CS Chidenguele	Yes	28	28	45	19	120	28	12	1198	396	1634	1754
	09.GAZA	MANDLAKAZI	CS Mandlakazi	Yes	22	45	86	72	225	95	54	3576	1463	5188	5413
	09.GAZA	MAPAI	HD Mapai						0			11	9	20	20
	09.GAZA	MAPAI	PS Chidulo			1			1			58	23	81	82
	09.GAZA	MAPAI	CS Mepuzi		2	15	2	2	21	7	1	191	108	307	328
	09.GAZA	MAPAI	CS Machaila		6	7	2	1	16	7	1	225	133	366	382
	09.GAZA	MAPAI	PS Mapai Ngala		6	8	7	4	25	18	3	272	104	397	422
	09.GAZA	MAPAI	CS Mapai	Yes	19	57	30	27	133	48	17	1436	590	2091	2224
	09.GAZA	MASSANGENA	CS Chizumbane		2	4	4		10		1	79	35	115	125
	09.GAZA	MASSANGENA	CS Mavue		8	8	5	3	24	4		186	66	256	280
	09.GAZA	MASSANGENA	CS Mucambene		3	9	11	3	26	3	3	264	133	403	429
	09.GAZA	MASSANGENA	CS Massangena		15	31	18	35	99	26	16	1081	507	1630	1729
	09.GAZA	MASSINGIR	PS Mavodze		10	3		1	14	5		68	23	96	110
	09.GAZA	MASSINGIR	PS Machamba		3	9	4	1	17	1	1	91	30	123	140
	09.GAZA	MASSINGIR	PS Chibotane		7	9	2	6	24	1		114	56	171	195
	09.GAZA	MASSINGIR	PS Macaringue			6	1	6	13	2	4	148	58	212	225
	09.GAZA	MASSINGIR	PS Zulo		3	4	2		9	2	2	165	76	245	254
	09.GAZA	MASSINGIR	PS Cubo		10	9	3	4	26	3	3	148	90	244	270
	09.GAZA	MASSINGIR	CS Mucatine		11	16	2	8	37	16	1	330	143	490	527
	09.GAZA	MASSINGIR	CS Massingir	Yes	19	47	19	23	108	37	19	1080	426	1562	1670
	10.MAPUTO PROVINCIA	BOANE	PS Pequenos Libombos						0					0	0
	10.MAPUTO PROVINCIA	BOANE	CS Josina Machel		1			2	3	1	1	35	16	53	56
	10.MAPUTO PROVINCIA	BOANE	CS PSK		1	3			4			40	22	62	66
	10.MAPUTO PROVINCIA	BOANE	PS Águas de Maputo		1		1	3	5	7		85	21	113	118
	10.MAPUTO PROVINCIA	BOANE	CS Mahanhane				1		1	2	1	143	51	197	198
	10.MAPUTO PROVINCIA	BOANE	CS Massaca			7		2	9	1	2	266	105	374	383
	10.MAPUTO PROVINCIA	BOANE	CS Mabanja		5	5	4	2	16	5	2	267	145	419	435
	10.MAPUTO PROVINCIA	BOANE	CS Picoco		6	7	6	4	23	4	5	306	100	415	438
	10.MAPUTO PROVINCIA	BOANE	CS Tchonissa		2	2	3	4	11	4	18	457	147	626	637
	10.MAPUTO PROVINCIA	BOANE	CS Mahubo	Yes		19	7	13	39	14	5	593	286	898	937
	10.MAPUTO PROVINCIA	BOANE	PS Casa Gaiato	Yes	5	20	27	10	62	22	18	582	263	885	947
	10.MAPUTO PROVINCIA	BOANE	PS Escola pratica de Formação de Sargentos	Yes - Military	3	13	12	6	34	15	5	750	392	1162	1196
	10.MAPUTO PROVINCIA	BOANE	CS Mulotana	Yes	6	20	14	8	48	12	10	878	376	1276	1324
	10.MAPUTO PROVINCIA	BOANE	CS Matola-Rio	Yes	7	17	59	51	134	84	57	1011	609	1761	1895
	10.MAPUTO PROVINCIA	BOANE	CS Campoane	Yes	20	28	20	28	96	43	17	1562	759	2381	2477
	10.MAPUTO PROVINCIA	BOANE	CS Beleluane	Yes	9	50	41	27	127	25	18	2586	1112	3741	3868
	10.MAPUTO PROVINCIA	BOANE	CS Boane	Yes	22	60	69	69	220	105	75	4466	2074	6720	6940
	10.MAPUTO PROVINCIA	MAGUDE	CS Capitine		1	3	2	3	9	2		52	28	82	91
	10.MAPUTO PROVINCIA	MAGUDE	CS Chicutso		3	2	1	1	7	1	1	55	30	87	94
	10.MAPUTO PROVINCIA	MAGUDE	CS Mahel		1	1	2	1	5			70	34	104	109
	10.MAPUTO PROVINCIA	MAGUDE	CS Mapulanguene			1	2		3	2	1	69	49	121	124
	10.MAPUTO PROVINCIA	MAGUDE	CS Panjane		2				2	4		80	46	130	132
	10.MAPUTO PROVINCIA	MAGUDE	CS Facazissa		1	3	7	1	12	10	1	137	59	207	219
	10.MAPUTO PROVINCIA	MAGUDE	CS Chichuco		4	5	8	2	19	5		161	74	240	259
	10.MAPUTO PROVINCIA	MAGUDE	CS Moine		3	5	7	5	20		4	216	90	310	330
	10.MAPUTO PROVINCIA	MAGUDE	CS Motaze	Yes	6	4	9	7	26	10	4	522	223	759	785
	10.MAPUTO PROVINCIA	MAGUDE	CS Magude	Yes	26	73	73	66	238	75	63	3463	1249	4850	5088
	10.MAPUTO PROVINCIA	MANHIÇA	CS Mirona						0		1	25	13	39	39
	10.MAPUTO PROVINCIA	MANHIÇA	CS Lagoa Phati		2	3	3		8	4		49	26	79	87
	10.MAPUTO PROVINCIA	MANHIÇA	CS Escola Pratica do Exercito de Munguine	Yes - Military					0	1		25	73	99	99
	10.MAPUTO PROVINCIA	MANHIÇA	CS Zonguene			1	1		2			84	36	120	122
	10.MAPUTO PROVINCIA	MANHIÇA	CS 25 de Setembro				1	3	4	2		109	40	151	155
	10.MAPUTO PROVINCIA	MANHIÇA	CS Pateque		1	4	1	1	7	3	3	113	31	150	157
	10.MAPUTO PROVINCIA	MANHIÇA	CS Chichongue			5	1	5	11	9	3	122	48	182	193
	10.MAPUTO PROVINCIA	MANHIÇA	CS Magaba		6	11	5	3	25	5	10	185	88	288	313
	10.MAPUTO PROVINCIA	MANHIÇA	CS Chibucutso	Yes	4	6	7	5	22	8	1	253	133	395	417
	10.MAPUTO PROVINCIA	MANHIÇA	CS Calanga	Yes	3	5	10	5	23	8	5	437	220	670	693
	10.MAPUTO PROVINCIA	MANHIÇA	CS Taninga	Yes	2	12	26	24	64	19	9	662	204	894	958
	10.MAPUTO PROVINCIA	MANHIÇA	CS Munguine	Yes	6	20	14	14	54	22	13	711	237	983	1037
	10.MAPUTO PROVINCIA	MANHIÇA	CS Ilha Josina	Yes	1	10	18	20	49	14	3	647	327	991	1040
	10.MAPUTO PROVINCIA	MANHIÇA	CS Malavela	Yes	11	29	21	18	79	25	16	966	370	1377	1456
	10.MAPUTO PROVINCIA	MANHIÇA	CS 3 de Fevereiro	Yes	9	36	34	28	107	38	28	1053	355	1474	1581
	10.MAPUTO PROVINCIA	MANHIÇA	CS Maluana	Yes	12	30	35	39	116	34	20	1417	564	2035	2151
	10.MAPUTO PROVINCIA	MANHIÇA	CS Nwamatibjana	Yes	8	53	46	44	151	44	17	1728	588	2377	2528
	10.MAPUTO PROVINCIA	MANHIÇA	CS Maragra	Yes	14	44	42	51	151	61	35	1961	842	2899	3050
	10.MAPUTO PROVINCIA	MANHIÇA	CS Xinavane	Yes	12	49	49	32	142	65	38	3018	1573	4694	4836
	10.MAPUTO PROVINCIA	MANHIÇA	CS Manhiça	Yes	58	123	129	126	436	197	123	6682	3117	10119	10555
	10.MAPUTO PROVINCIA	MARRACUENE	CS Agostinho Neto		4	7	1	1	13	8		215	44	267	280
	10.MAPUTO PROVINCIA	MARRACUENE	CS Macaneta		10	7	11	10	38	3	3	292	150	448	486
	10.MAPUTO PROVINCIA	MARRACUENE	CS Machubo	Yes	3	6	7	11	27	3	3	329	223	558	585
	10.MAPUTO PROVINCIA	MARRACUENE	CS Matalane		4	9	7	8	28	7	8	402	171	588	616
	10.MAPUTO PROVINCIA	MARRACUENE	CS Michafutene	Yes	6	20	9	17	52	19	9	750	397	1175	1227
	10.MAPUTO PROVINCIA	MARRACUENE	CS Ricatla	Yes	13	21	23	21	78	38	25	1081	433	1577	1655
	10.MAPUTO PROVINCIA	MARRACUENE	CS Mumemo	Yes	6	47	26	30	109	53	25	1459	520	2057	2166
	10.MAPUTO PROVINCIA	MARRACUENE	CS Mali	Yes	12	39	31	22	104	29	7	1465	660	2161	2265
	10.MAPUTO PROVINCIA	MARRACUENE	CS Habel Jafar	Yes	3	30	24	25	82	50	30	1690	743	2513	2595
	10.MAPUTO PROVINCIA	MARRACUENE	CS Nhongonhane	Yes	22	79	56	56	213	70	34	2290	879	3273	3486
	10.MAPUTO PROVINCIA	MARRACUENE	CS Marracuene	Yes	44	83	80	58	265	75	63	5306	2541	7985	8250
	10.MAPUTO PROVINCIA	MATOLA	CS Civico Machava	Yes - Military					0	1		71	41	113	113
	10.MAPUTO PROVINCIA	MATOLA	PS BO-Machava	Yes					0			1	150	151	151
	10.MAPUTO PROVINCIA	MATOLA	PS Quartel de Boquisso	Yes - Military	1	10		4	15	6	3	292	181	482	497
	10.MAPUTO PROVINCIA	MATOLA	HP Matola	Yes	23	27	5	9	64	39	21	216	174	450	514
	10.MAPUTO PROVINCIA	MATOLA	PS Cadeia Central						0		4		578	582	582
	10.MAPUTO PROVINCIA	MATOLA	CS Lingano		3	13	5	10	31	6	7	504	244	761	792
	10.MAPUTO PROVINCIA	MATOLA	PS Policia						0			606	422	1028	1028
	10.MAPUTO PROVINCIA	MATOLA	CS Machava I		7	15	6	4	32	15		775	225	1015	1047
	10.MAPUTO PROVINCIA	MATOLA	CS Unidade A	Yes	5	7	11	7	30	17	7	712	307	1043	1073
	10.MAPUTO PROVINCIA	MATOLA	CS Bedene	Yes	13	17	13	9	52	15	8	794	292	1109	1161
	10.MAPUTO PROVINCIA	MATOLA	CS Matola Santos	Yes	11	24	20	7	62	32	5	735	378	1150	1212
	10.MAPUTO PROVINCIA	MATOLA	CS Malhapsene		15	15	14	11	55	30	9	1201	390	1630	1685
	10.MAPUTO PROVINCIA	MATOLA	CS Nkobe		11	17	17	19	64	42	21	1295	512	1870	1934
	10.MAPUTO PROVINCIA	MATOLA	CS Liberdade	Yes	9	32	13	26	80	42	11	1434	641	2128	2208
	10.MAPUTO PROVINCIA	MATOLA	CS S. Damanse	Yes	34	48	17	10	109	28		2207	805	3040	3149
	10.MAPUTO PROVINCIA	MATOLA	HG Machava	Yes	19	126	26	21	192	71	74	1740	1185	3070	3262
	10.MAPUTO PROVINCIA	MATOLA	CS Khongolote	Yes	22	66	46	39	173	84	33	2454	872	3443	3616
	10.MAPUTO PROVINCIA	MATOLA	CS Tsalala	Yes	22	37	34	37	130	56	23	2261	1189	3529	3659
	10.MAPUTO PROVINCIA	MATOLA	CS Boquisso	Yes	17	73	56	40	186	58	35	2677	819	3589	3775
	10.MAPUTO PROVINCIA	MATOLA	CS Muhalaze	Yes	21	77	61	50	209	97	29	3045	1182	4353	4562
	10.MAPUTO PROVINCIA	MATOLA	CS Matola Gare	Yes	34	92	95	84	305	122	63	4664	1958	6807	7112
	10.MAPUTO PROVINCIA	MATOLA	CS Matola I	Yes	55	155	56	64	330	135	22	4461	2572	7190	7520
	10.MAPUTO PROVINCIA	MATOLA	CS Ndlavela	Yes	37	141	115	103	396	113	97	6845	3061	10116	10512
	10.MAPUTO PROVINCIA	MATOLA	CS Matola II	Yes	42	168	124	113	447	157	123	7618	3307	11205	11652
	10.MAPUTO PROVINCIA	MATOLA	CS Machava II	Yes	25	90	108	92	315	157	156	7620	3689	11622	11937
	10.MAPUTO PROVINCIA	MATUTUÌNE	CS Gueveza				2	1	3	6		26	28	60	63
	10.MAPUTO PROVINCIA	MATUTUÌNE	CS Mabilibili		1	1			2	2		46	17	65	67
	10.MAPUTO PROVINCIA	MATUTUÌNE	CS Ndelane		2	6	8	3	19	4	2	64	41	111	130
	10.MAPUTO PROVINCIA	MATUTUÌNE	CS Manhangane			3	2	1	6			95	35	130	136
	10.MAPUTO PROVINCIA	MATUTUÌNE	CS Zitundo		1	6	2	3	12	7	2	96	66	171	183
	10.MAPUTO PROVINCIA	MATUTUÌNE	CS Santa Maria				2	1	3	5	3	143	60	211	214
	10.MAPUTO PROVINCIA	MATUTUÌNE	CS Mungazine		3	4	1	3	11	8	2	143	76	229	240
	10.MAPUTO PROVINCIA	MATUTUÌNE	CS Hindanne		2	10	5	4	21	5		159	132	296	317
	10.MAPUTO PROVINCIA	MATUTUÌNE	CS Catuane		2	6	5	4	17	3	5	238	140	386	403
	10.MAPUTO PROVINCIA	MATUTUÌNE	CS Salamanga	Yes	6	5	2	3	16	26	12	362	203	603	619
	10.MAPUTO PROVINCIA	MATUTUÌNE	CS Nsime		3	11	5	9	28	13	2	389	224	628	656
	10.MAPUTO PROVINCIA	MATUTUÌNE	CS Ponta do Ouro	Yes	18	13	19	11	61	18	6	871	488	1383	1444
	10.MAPUTO PROVINCIA	MATUTUÌNE	CS Matutuine	Yes	7	14	14	22	57	37	19	927	513	1496	1553
	10.MAPUTO PROVINCIA	MOAMBA	PS Chanculo			1	1		2	1		53	25	79	81
	10.MAPUTO PROVINCIA	MOAMBA	PS Batalhão Apoio a Paz	Yes - Military		1	0		1	2	1	45	37	85	86
	10.MAPUTO PROVINCIA	MOAMBA	CS Nkolele		3	7		6	16	2	3	54	21	80	96
	10.MAPUTO PROVINCIA	MOAMBA	CS Chinhanguanine		2	5	2	3	12	2	1	75	20	98	110
	10.MAPUTO PROVINCIA	MOAMBA	CS Ngolhosa		8	10	6	11	35	11	3	426	158	598	633
	10.MAPUTO PROVINCIA	MOAMBA	CS Pessene		5	13	7	12	37	10	2	414	172	598	635
	10.MAPUTO PROVINCIA	MOAMBA	CS Mahulane	Yes	10	15	14	16	55	18	7	522	218	765	820
	10.MAPUTO PROVINCIA	MOAMBA	CS Corumane	Yes	12	19	17	11	59	15	12	495	266	788	847
	10.MAPUTO PROVINCIA	MOAMBA	CS Sabie	Yes	7	13	22	7	49	17	13	697	338	1065	1114
	10.MAPUTO PROVINCIA	MOAMBA	CS Tenga	Yes	10	21	24	20	75	35	14	1122	376	1547	1622
	10.MAPUTO PROVINCIA	MOAMBA	CS Ressano Garcia	Yes	6	22	17	16	61	32	27	1261	704	2024	2085
	10.MAPUTO PROVINCIA	MOAMBA	CS Moamba	Yes	20	52	42	36	150	67	38	2518	1233	3856	4006
	10.MAPUTO PROVINCIA	NAMAACHA	CS Matsequenha						0			38	18	56	56
	10.MAPUTO PROVINCIA	NAMAACHA	CS Dibinduane		1	1	3	1	6	2		90	64	156	162
	10.MAPUTO PROVINCIA	NAMAACHA	CS Wamongo		4	4	2	4	14	1	2	181	105	289	303
	10.MAPUTO PROVINCIA	NAMAACHA	CS Kulula		4	7	7	3	21	3	2	187	110	302	323
	10.MAPUTO PROVINCIA	NAMAACHA	CS Odete Mechisso		2	2	4	2	10		1	211	105	317	327
	10.MAPUTO PROVINCIA	NAMAACHA	CS Mundavene		6		4	2	12	5	3	184	129	321	333
	10.MAPUTO PROVINCIA	NAMAACHA	CS Changalane		1	5		3	9	1	7	230	111	349	358
	10.MAPUTO PROVINCIA	NAMAACHA	CS Goba	Yes	3	9	8	4	24	9	5	384	165	563	587
	10.MAPUTO PROVINCIA	NAMAACHA	CS Mahelane	Yes	14	16	2	8	40	5	3	363	193	564	604
	10.MAPUTO PROVINCIA	NAMAACHA	CS Mafuiane	Yes	6	13	14	9	42	1	6	634	319	960	1002
	10.MAPUTO PROVINCIA	NAMAACHA	CS Namaacha	Yes	11	23	22	17	73	35	26	1551	610	2222	2295
	11.MAPUTO CIDADE	KAMAVOTA	Privado Centro de Saúde 3 de Fevereiro		1	1		2	4	3	2	195	136	336	340
	11.MAPUTO CIDADE	KAMAVOTA	CS Romão	Yes	15	32	34	24	105	40	20	1429	559	2048	2153
	11.MAPUTO CIDADE	KAMAVOTA	CS Hulene	Yes	8	38	26	22	94	34	24	1608	730	2396	2490
	11.MAPUTO CIDADE	KAMAVOTA	CS Pescadores	Yes	4	26	41	25	96	30	21	1596	926	2573	2669
	11.MAPUTO CIDADE	KAMAVOTA	HG Mavalane	Yes	25	72	46	36	179	33	41	1753	1416	3243	3422
	11.MAPUTO CIDADE	KAMAVOTA	CS Albazine	Yes	43	81	86	69	279	124	80	5321	2375	7900	8179
	11.MAPUTO CIDADE	KAMAVOTA	CS 1 de Junho	Yes	41	77	60	63	241	111	42	6333	2050	8536	8777
	11.MAPUTO CIDADE	KAMAVOTA	CS Mavalane	Yes	29	80	56	45	210	121	114	5607	3088	8930	9140
	11.MAPUTO CIDADE	KAMAXAKENE	CS Polana Caniço	Yes	6	75	67	72	220	20	26	3903	2053	6002	6222
	11.MAPUTO CIDADE	KAMAXAKENE	CS 1 de Maio	Yes	46	88	87	68	289	135	68	6650	3563	10416	10705
	11.MAPUTO CIDADE	KAMPFUMO	Privado Assembleia da República					1	1			18	15	33	34
	11.MAPUTO CIDADE	KAMPFUMO	PS Cadeia Civil	Yes					0		1	38	22	61	61
	11.MAPUTO CIDADE	KAMPFUMO	HC Maputo	Yes	26	17	23	15	81	48	48			96	177
	11.MAPUTO CIDADE	KAMPFUMO	Privado PRM				2		2			84	92	176	178
	11.MAPUTO CIDADE	KAMPFUMO	Privado Marinha de Guerra de Moçambique	Yes - Military	2	2	2	2	8	5	2	196	151	354	362
	11.MAPUTO CIDADE	KAMPFUMO	CS Polana Cimento	Yes	12	23	29	18	82	31	28	2485	1181	3725	3807
	11.MAPUTO CIDADE	KAMPFUMO	CS Maxaquene	Yes	9	20	22	19	70	30	25	2519	1486	4060	4130
	11.MAPUTO CIDADE	KAMPFUMO	CS Malhangalene	Yes	16	50	31	43	140	54	14	3892	1653	5613	5753
	11.MAPUTO CIDADE	KAMPFUMO	Privado Centro para Criança		17	32	58	57	164	140	161	3686	1717	5704	5868
	11.MAPUTO CIDADE	KAMPFUMO	CS Porto	Yes	13	25	20	16	74	50	22	3885	2455	6412	6486
	11.MAPUTO CIDADE	KAMPFUMO	HM Maputo	Yes - Military	7	18	27	19	71	56	47	3636	2750	6489	6560
	11.MAPUTO CIDADE	KAMPFUMO	CS Alto Maé	Yes	31	99	109	89	328	170	130	9402	5234	14936	15264
	11.MAPUTO CIDADE	KAMUBUKWANA	Privado Base Aérea de Mavalane	Yes - Military	5	2		1	8	3	5	282	190	480	488
	11.MAPUTO CIDADE	KAMUBUKWANA	HPsi Infulene	Yes	1	7	35	28	71	26	37	431	280	774	845
	11.MAPUTO CIDADE	KAMUBUKWANA	CS Inhagoia	Yes	18	24	14	10	66	12	5	886	520	1423	1489
	11.MAPUTO CIDADE	KAMUBUKWANA	CS Magoanine	Yes	16	48	28	26	118	46	22	1728	745	2541	2659
	11.MAPUTO CIDADE	KAMUBUKWANA	CS Magoanine Tendas	Yes	10	51	39	41	141	70	36	1929	723	2758	2899
	11.MAPUTO CIDADE	KAMUBUKWANA	Privado Dream Comunidade Santo Egídio Zimpeto		11	16	32	22	81	55	56	1938	792	2841	2922
	11.MAPUTO CIDADE	KAMUBUKWANA	CS Bagamoio	Yes	43	117	84	75	319	121	79	5275	1986	7461	7780
	11.MAPUTO CIDADE	KAMUBUKWANA	CS Zimpeto	Yes	104	127	99	89	419	151	83	7255	2606	10095	10514
	11.MAPUTO CIDADE	KANYAKA	CS Inguane						0			11	6	17	17
	11.MAPUTO CIDADE	KANYAKA	CS Muchina			1	2		3		2	33	7	42	45
	11.MAPUTO CIDADE	KANYAKA	CS Inhaca	Yes	2	3	7	5	17	3	23	253	134	413	430
	11.MAPUTO CIDADE	KATEMBE	CS Mutsekua		2	5		2	9	3	0	64	22	89	98
	11.MAPUTO CIDADE	KATEMBE	CS Chamissava		4	9	8	10	31	12	5	511	225	753	784
	11.MAPUTO CIDADE	KATEMBE	CS Incassane	Yes	9	14	15	7	45	11	7	554	216	788	833
	11.MAPUTO CIDADE	KATEMBE	CS Catembe	Yes	5	22	22	19	68	40	32	1331	710	2113	2181
	11.MAPUTO CIDADE	NLHAMANKULU	CS Nº 14			6	4	2	12	4	4	325	195	528	540
	11.MAPUTO CIDADE	NLHAMANKULU	HG José Macamo	Yes	3	12	9	7	31	44	59	370	287	760	791
	11.MAPUTO CIDADE	NLHAMANKULU	CS Xipamanine	Yes	42	100	85	85	312	116	60	5727	3209	9112	9424
	11.MAPUTO CIDADE	NLHAMANKULU	CS José Macamo	Yes	45	86	60	48	239	93	52	6389	2848	9382	9621
	11.MAPUTO CIDADE	NLHAMANKULU	CS Chamanculo	Yes	45	96	128	137	406	267	192	8644	3515	12618	13024
	Grand Total	Total	Total		26924	31417	18700	16449	93490	43860	19767	1189150	605457	1858234	1951724

## Sheet: T2. EMR_Full_Data
	Table 2: Number of PLHIV on ART by Age Group in HF with EMR
periodname	periodcode	province	district	health_facility	facility_size	age	sex	coarse_age	age_sex	MoH_onART	tx_curr	emr
2023-12-01	202312	CABO DELGADO	PEMBA	CS B. Cimento	High Volume	00-04	Unknown	<10	00-04	46	12	YES
2023-12-01	202312	CABO DELGADO	PEMBA	HP Pemba	High Volume	00-04	Unknown	<10	00-04	127	43	YES
2023-12-01	202312	CABO DELGADO	PEMBA	CS Mahate	High Volume	00-04	Unknown	<10	00-04	58	23	YES
2023-12-01	202312	CABO DELGADO	PEMBA	CS B. Cariocó	High Volume	00-04	Unknown	<10	00-04	94	30	YES
2023-12-01	202312	CABO DELGADO	PEMBA	CS B. Muxara	High Volume	00-04	Unknown	<10	00-04	46	20	YES
2023-12-01	202312	CABO DELGADO	PEMBA	CS Natite	High Volume	00-04	Unknown	<10	00-04	139	44	YES
2023-12-01	202312	CABO DELGADO	PEMBA	CS B. Ingonane	High Volume	00-04	Unknown	<10	00-04	9	6	YES
2023-12-01	202312	CABO DELGADO	PEMBA	CS Eduardo Mondlane	High Volume	00-04	Unknown	<10	00-04	113	42	YES
2023-12-01	202312	CABO DELGADO	ANCUABE	CS Metoro	High Volume	00-04	Unknown	<10	00-04	113	45	YES
2023-12-01	202312	CABO DELGADO	ANCUABE	CS Ancuabe	High Volume	00-04	Unknown	<10	00-04	109	41	YES
2023-12-01	202312	CABO DELGADO	ANCUABE	CS Ntutupue	High Volume	00-04	Unknown	<10	00-04	37	5	YES
2023-12-01	202312	CABO DELGADO	ANCUABE	CS Mariri	High Volume	00-04	Unknown	<10	00-04	27	14	YES
2023-12-01	202312	CABO DELGADO	ANCUABE	CS Mesa	High Volume	00-04	Unknown	<10	00-04	61	13	YES
2023-12-01	202312	CABO DELGADO	ANCUABE	CS Metoro	High Volume	05-09	Unknown	<10	05-09	58	54	YES
2023-12-01	202312	CABO DELGADO	ANCUABE	CS Ancuabe	High Volume	05-09	Unknown	<10	05-09	33	30	YES
2023-12-01	202312	CABO DELGADO	ANCUABE	CS Ntutupue	High Volume	05-09	Unknown	<10	05-09	22	13	YES
2023-12-01	202312	CABO DELGADO	ANCUABE	CS Mariri	High Volume	05-09	Unknown	<10	05-09	2	12	YES
2023-12-01	202312	CABO DELGADO	ANCUABE	CS Mesa	High Volume	05-09	Unknown	<10	05-09	28	10	YES
2023-12-01	202312	CABO DELGADO	ANCUABE	CS Metoro	High Volume	10-14	Female	10-19	Female 10-14	21	24	YES
2023-12-01	202312	CABO DELGADO	ANCUABE	CS Metoro	High Volume	10-14	Male	10-19	Male 10-14	2	11	YES
2023-12-01	202312	CABO DELGADO	ANCUABE	CS Ancuabe	High Volume	10-14	Female	10-19	Female 10-14	23	20	YES
2023-12-01	202312	CABO DELGADO	ANCUABE	CS Ancuabe	High Volume	10-14	Male	10-19	Male 10-14	8	19	YES
2023-12-01	202312	CABO DELGADO	ANCUABE	CS Ntutupue	High Volume	10-14	Female	10-19	Female 10-14	0	8	YES
2023-12-01	202312	CABO DELGADO	ANCUABE	CS Ntutupue	High Volume	10-14	Male	10-19	Male 10-14	2	6	YES
2023-12-01	202312	CABO DELGADO	ANCUABE	CS Mariri	High Volume	10-14	Female	10-19	Female 10-14	7	8	YES
2023-12-01	202312	CABO DELGADO	ANCUABE	CS Mariri	High Volume	10-14	Male	10-19	Male 10-14	1	3	YES
2023-12-01	202312	CABO DELGADO	ANCUABE	CS Mesa	High Volume	10-14	Female	10-19	Female 10-14	9	7	YES
2023-12-01	202312	CABO DELGADO	ANCUABE	CS Mesa	High Volume	10-14	Male	10-19	Male 10-14	1	5	YES
2023-12-01	202312	CABO DELGADO	ANCUABE	CS Metoro	High Volume	15-19	Female	10-19	Female 15-19	143	70	YES
2023-12-01	202312	CABO DELGADO	ANCUABE	CS Metoro	High Volume	15-19	Male	10-19	Male 15-19	12	17	YES
2023-12-01	202312	CABO DELGADO	ANCUABE	CS Ancuabe	High Volume	15-19	Female	10-19	Female 15-19	82	48	YES
2023-12-01	202312	CABO DELGADO	ANCUABE	CS Ancuabe	High Volume	15-19	Male	10-19	Male 15-19	10	4	YES
2023-12-01	202312	CABO DELGADO	ANCUABE	CS Ntutupue	High Volume	15-19	Female	10-19	Female 15-19	62	20	YES
2023-12-01	202312	CABO DELGADO	ANCUABE	CS Ntutupue	High Volume	15-19	Male	10-19	Male 15-19	5	2	YES
2023-12-01	202312	CABO DELGADO	ANCUABE	CS Mariri	High Volume	15-19	Female	10-19	Female 15-19	88	36	YES
2023-12-01	202312	CABO DELGADO	ANCUABE	CS Mariri	High Volume	15-19	Male	10-19	Male 15-19	20	3	YES
2023-12-01	202312	CABO DELGADO	ANCUABE	CS Mesa	High Volume	15-19	Female	10-19	Female 15-19	95	37	YES
2023-12-01	202312	CABO DELGADO	ANCUABE	CS Mesa	High Volume	15-19	Male	10-19	Male 15-19	17	5	YES
2023-12-01	202312	CABO DELGADO	ANCUABE	CS Metoro	High Volume	20+	Female	20+	Female 20+	1988	1820	YES
2023-12-01	202312	CABO DELGADO	ANCUABE	CS Metoro	High Volume	20+	Male	20+	Male 20+	1038	880	YES
2023-12-01	202312	CABO DELGADO	ANCUABE	CS Ancuabe	High Volume	20+	Female	20+	Female 20+	1238	1179	YES
2023-12-01	202312	CABO DELGADO	ANCUABE	CS Ancuabe	High Volume	20+	Male	20+	Male 20+	576	502	YES
2023-12-01	202312	CABO DELGADO	ANCUABE	CS Ntutupue	High Volume	20+	Female	20+	Female 20+	903	699	YES
2023-12-01	202312	CABO DELGADO	ANCUABE	CS Ntutupue	High Volume	20+	Male	20+	Male 20+	523	357	YES
2023-12-01	202312	CABO DELGADO	ANCUABE	CS Mariri	High Volume	20+	Female	20+	Female 20+	658	711	YES
2023-12-01	202312	CABO DELGADO	ANCUABE	CS Mariri	High Volume	20+	Male	20+	Male 20+	451	470	YES
2023-12-01	202312	CABO DELGADO	ANCUABE	CS Mesa	High Volume	20+	Female	20+	Female 20+	1237	938	YES
2023-12-01	202312	CABO DELGADO	ANCUABE	CS Mesa	High Volume	20+	Male	20+	Male 20+	699	449	YES
2023-12-01	202312	CABO DELGADO	BALAMA	CS Balama	High Volume	00-04	Unknown	<10	00-04	115	55	YES
2023-12-01	202312	CABO DELGADO	BALAMA	CS Balama	High Volume	05-09	Unknown	<10	05-09	30	51	YES
2023-12-01	202312	CABO DELGADO	BALAMA	CS Balama	High Volume	10-14	Female	10-19	Female 10-14	17	20	YES
2023-12-01	202312	CABO DELGADO	BALAMA	CS Balama	High Volume	10-14	Male	10-19	Male 10-14	23	13	YES
2023-12-01	202312	CABO DELGADO	BALAMA	CS Balama	High Volume	15-19	Female	10-19	Female 15-19	133	69	YES
2023-12-01	202312	CABO DELGADO	BALAMA	CS Balama	High Volume	15-19	Male	10-19	Male 15-19	20	12	YES
2023-12-01	202312	CABO DELGADO	BALAMA	CS Balama	High Volume	20+	Female	20+	Female 20+	1394	1353	YES
2023-12-01	202312	CABO DELGADO	BALAMA	CS Balama	High Volume	20+	Male	20+	Male 20+	829	769	YES
2023-12-01	202312	CABO DELGADO	CHIÚRE	CS Namogelia	Med Volume	00-04	Unknown	<10	00-04	7	7	YES
2023-12-01	202312	CABO DELGADO	CHIÚRE	CS Samora Machel	High Volume	00-04	Unknown	<10	00-04	43	16	YES
2023-12-01	202312	CABO DELGADO	CHIÚRE	CS Nakoto	High Volume	00-04	Unknown	<10	00-04	18	13	YES
2023-12-01	202312	CABO DELGADO	CHIÚRE	CS Ocua	High Volume	00-04	Unknown	<10	00-04	60	45	YES
2023-12-01	202312	CABO DELGADO	CHIÚRE	HD Chiure	High Volume	00-04	Unknown	<10	00-04	282	116	YES
2023-12-01	202312	CABO DELGADO	CHIÚRE	CS Chiure Velho	High Volume	00-04	Unknown	<10	00-04	29	12	YES
2023-12-01	202312	CABO DELGADO	CHIÚRE	CS Samora Machel	High Volume	05-09	Unknown	<10	05-09	27	20	YES
2023-12-01	202312	CABO DELGADO	CHIÚRE	CS Namogelia	Med Volume	05-09	Unknown	<10	05-09	4	4	YES
2023-12-01	202312	CABO DELGADO	CHIÚRE	CS Nakoto	High Volume	05-09	Unknown	<10	05-09	8	10	YES
2023-12-01	202312	CABO DELGADO	CHIÚRE	CS Ocua	High Volume	05-09	Unknown	<10	05-09	31	27	YES
2023-12-01	202312	CABO DELGADO	CHIÚRE	HD Chiure	High Volume	05-09	Unknown	<10	05-09	211	199	YES
2023-12-01	202312	CABO DELGADO	CHIÚRE	CS Chiure Velho	High Volume	05-09	Unknown	<10	05-09	22	17	YES
2023-12-01	202312	CABO DELGADO	CHIÚRE	CS Samora Machel	High Volume	10-14	Female	10-19	Female 10-14	13	8	YES
2023-12-01	202312	CABO DELGADO	CHIÚRE	CS Samora Machel	High Volume	10-14	Male	10-19	Male 10-14	1	2	YES
2023-12-01	202312	CABO DELGADO	CHIÚRE	CS Namogelia	Med Volume	10-14	Female	10-19	Female 10-14	3	2	YES
2023-12-01	202312	CABO DELGADO	CHIÚRE	CS Namogelia	Med Volume	10-14	Male	10-19	Male 10-14	2	2	YES
2023-12-01	202312	CABO DELGADO	CHIÚRE	CS Nakoto	High Volume	10-14	Female	10-19	Female 10-14	29	7	YES
2023-12-01	202312	CABO DELGADO	CHIÚRE	CS Nakoto	High Volume	10-14	Male	10-19	Male 10-14	131	6	YES
2023-12-01	202312	CABO DELGADO	CHIÚRE	CS Ocua	High Volume	10-14	Female	10-19	Female 10-14	17	22	YES
2023-12-01	202312	CABO DELGADO	CHIÚRE	CS Ocua	High Volume	10-14	Male	10-19	Male 10-14	1	11	YES
2023-12-01	202312	CABO DELGADO	CHIÚRE	HD Chiure	High Volume	10-14	Female	10-19	Female 10-14	79	84	YES
2023-12-01	202312	CABO DELGADO	CHIÚRE	HD Chiure	High Volume	10-14	Male	10-19	Male 10-14	66	58	YES
2023-12-01	202312	CABO DELGADO	CHIÚRE	CS Chiure Velho	High Volume	10-14	Female	10-19	Female 10-14	6	4	YES
2023-12-01	202312	CABO DELGADO	CHIÚRE	CS Chiure Velho	High Volume	10-14	Male	10-19	Male 10-14	0	NA	YES
2023-12-01	202312	CABO DELGADO	CHIÚRE	CS Samora Machel	High Volume	15-19	Female	10-19	Female 15-19	81	59	YES
2023-12-01	202312	CABO DELGADO	CHIÚRE	CS Samora Machel	High Volume	15-19	Male	10-19	Male 15-19	11	6	YES
2023-12-01	202312	CABO DELGADO	CHIÚRE	CS Namogelia	Med Volume	15-19	Female	10-19	Female 15-19	4	15	YES
2023-12-01	202312	CABO DELGADO	CHIÚRE	CS Namogelia	Med Volume	15-19	Male	10-19	Male 15-19	11	3	YES
2023-12-01	202312	CABO DELGADO	CHIÚRE	CS Nakoto	High Volume	15-19	Female	10-19	Female 15-19	4	20	YES
2023-12-01	202312	CABO DELGADO	CHIÚRE	CS Nakoto	High Volume	15-19	Male	10-19	Male 15-19	438	2	YES
2023-12-01	202312	CABO DELGADO	CHIÚRE	CS Ocua	High Volume	15-19	Female	10-19	Female 15-19	88	43	YES
2023-12-01	202312	CABO DELGADO	CHIÚRE	CS Ocua	High Volume	15-19	Male	10-19	Male 15-19	15	5	YES
2023-12-01	202312	CABO DELGADO	CHIÚRE	HD Chiure	High Volume	15-19	Female	10-19	Female 15-19	382	166	YES
2023-12-01	202312	CABO DELGADO	CHIÚRE	HD Chiure	High Volume	15-19	Male	10-19	Male 15-19	61	51	YES
2023-12-01	202312	CABO DELGADO	CHIÚRE	CS Chiure Velho	High Volume	15-19	Female	10-19	Female 15-19	73	22	YES
2023-12-01	202312	CABO DELGADO	CHIÚRE	CS Chiure Velho	High Volume	15-19	Male	10-19	Male 15-19	10	2	YES
2023-12-01	202312	CABO DELGADO	CHIÚRE	CS Samora Machel	High Volume	20+	Female	20+	Female 20+	901	888	YES
2023-12-01	202312	CABO DELGADO	CHIÚRE	CS Samora Machel	High Volume	20+	Male	20+	Male 20+	679	657	YES
2023-12-01	202312	CABO DELGADO	CHIÚRE	CS Namogelia	Med Volume	20+	Female	20+	Female 20+	374	388	YES
2023-12-01	202312	CABO DELGADO	CHIÚRE	CS Namogelia	Med Volume	20+	Male	20+	Male 20+	313	318	YES
2023-12-01	202312	CABO DELGADO	CHIÚRE	CS Nakoto	High Volume	20+	Female	20+	Female 20+	451	671	YES
2023-12-01	202312	CABO DELGADO	CHIÚRE	CS Nakoto	High Volume	20+	Male	20+	Male 20+	258	459	YES
2023-12-01	202312	CABO DELGADO	CHIÚRE	CS Ocua	High Volume	20+	Female	20+	Female 20+	1799	1688	YES
2023-12-01	202312	CABO DELGADO	CHIÚRE	CS Ocua	High Volume	20+	Male	20+	Male 20+	943	874	YES
2023-12-01	202312	CABO DELGADO	CHIÚRE	HD Chiure	High Volume	20+	Female	20+	Female 20+	6400	5186	YES
2023-12-01	202312	CABO DELGADO	CHIÚRE	HD Chiure	High Volume	20+	Male	20+	Male 20+	3404	2503	YES
2023-12-01	202312	CABO DELGADO	CHIÚRE	CS Chiure Velho	High Volume	20+	Female	20+	Female 20+	702	689	YES
2023-12-01	202312	CABO DELGADO	CHIÚRE	CS Chiure Velho	High Volume	20+	Male	20+	Male 20+	525	400	YES
2023-12-01	202312	CABO DELGADO	MECUFI	CS Mecufi	High Volume	00-04	Unknown	<10	00-04	70	33	YES
2023-12-01	202312	CABO DELGADO	MECUFI	CS Mecufi	High Volume	05-09	Unknown	<10	05-09	34	44	YES
2023-12-01	202312	CABO DELGADO	MECUFI	CS Mecufi	High Volume	10-14	Female	10-19	Female 10-14	13	13	YES
2023-12-01	202312	CABO DELGADO	MECUFI	CS Mecufi	High Volume	10-14	Male	10-19	Male 10-14	5	12	YES
2023-12-01	202312	CABO DELGADO	MECUFI	CS Mecufi	High Volume	15-19	Female	10-19	Female 15-19	34	23	YES
2023-12-01	202312	CABO DELGADO	MECUFI	CS Mecufi	High Volume	15-19	Male	10-19	Male 15-19	3	6	YES
2023-12-01	202312	CABO DELGADO	MECUFI	CS Mecufi	High Volume	20+	Female	20+	Female 20+	768	761	YES
2023-12-01	202312	CABO DELGADO	MECUFI	CS Mecufi	High Volume	20+	Male	20+	Male 20+	402	339	YES
2023-12-01	202312	CABO DELGADO	METUGE	CS Mieze	High Volume	00-04	Unknown	<10	00-04	48	42	YES
2023-12-01	202312	CABO DELGADO	METUGE	CS Metuge	High Volume	00-04	Unknown	<10	00-04	27	27	YES
2023-12-01	202312	CABO DELGADO	METUGE	CS Mieze	High Volume	05-09	Unknown	<10	05-09	36	33	YES
2023-12-01	202312	CABO DELGADO	METUGE	CS Metuge	High Volume	05-09	Unknown	<10	05-09	44	42	YES
2023-12-01	202312	CABO DELGADO	METUGE	CS Mieze	High Volume	10-14	Female	10-19	Female 10-14	9	9	YES
2023-12-01	202312	CABO DELGADO	METUGE	CS Mieze	High Volume	10-14	Male	10-19	Male 10-14	3	8	YES
2023-12-01	202312	CABO DELGADO	METUGE	CS Metuge	High Volume	10-14	Female	10-19	Female 10-14	7	7	YES
2023-12-01	202312	CABO DELGADO	METUGE	CS Metuge	High Volume	10-14	Male	10-19	Male 10-14	11	10	YES
2023-12-01	202312	CABO DELGADO	METUGE	CS Mieze	High Volume	15-19	Female	10-19	Female 15-19	29	52	YES
2023-12-01	202312	CABO DELGADO	METUGE	CS Mieze	High Volume	15-19	Male	10-19	Male 15-19	3	4	YES
2023-12-01	202312	CABO DELGADO	METUGE	CS Metuge	High Volume	15-19	Female	10-19	Female 15-19	47	46	YES
2023-12-01	202312	CABO DELGADO	METUGE	CS Metuge	High Volume	15-19	Male	10-19	Male 15-19	17	4	YES
2023-12-01	202312	CABO DELGADO	METUGE	CS Mieze	High Volume	20+	Female	20+	Female 20+	992	1046	YES
2023-12-01	202312	CABO DELGADO	METUGE	CS Mieze	High Volume	20+	Male	20+	Male 20+	592	464	YES
2023-12-01	202312	CABO DELGADO	METUGE	CS Metuge	High Volume	20+	Female	20+	Female 20+	1256	1214	YES
2023-12-01	202312	CABO DELGADO	METUGE	CS Metuge	High Volume	20+	Male	20+	Male 20+	562	544	YES
2023-12-01	202312	CABO DELGADO	MONTEPUEZ	HR Montepuez	High Volume	00-04	Unknown	<10	00-04	50	26	YES
2023-12-01	202312	CABO DELGADO	MONTEPUEZ	CS Namanhumbiri	High Volume	00-04	Unknown	<10	00-04	61	40	YES
2023-12-01	202312	CABO DELGADO	MONTEPUEZ	CS Niuhula	High Volume	00-04	Unknown	<10	00-04	70	37	YES
2023-12-01	202312	CABO DELGADO	MONTEPUEZ	CS Montepuez	High Volume	00-04	Unknown	<10	00-04	160	110	YES
2023-12-01	202312	CABO DELGADO	MONTEPUEZ	HR Montepuez	High Volume	05-09	Unknown	<10	05-09	91	77	YES
2023-12-01	202312	CABO DELGADO	MONTEPUEZ	CS Namanhumbiri	High Volume	05-09	Unknown	<10	05-09	51	40	YES
2023-12-01	202312	CABO DELGADO	MONTEPUEZ	CS Niuhula	High Volume	05-09	Unknown	<10	05-09	25	43	YES
2023-12-01	202312	CABO DELGADO	MONTEPUEZ	CS Montepuez	High Volume	05-09	Unknown	<10	05-09	61	87	YES
2023-12-01	202312	CABO DELGADO	MONTEPUEZ	HR Montepuez	High Volume	10-14	Female	10-19	Female 10-14	4	40	YES
2023-12-01	202312	CABO DELGADO	MONTEPUEZ	HR Montepuez	High Volume	10-14	Male	10-19	Male 10-14	5	35	YES
2023-12-01	202312	CABO DELGADO	MONTEPUEZ	CS Namanhumbiri	High Volume	10-14	Female	10-19	Female 10-14	3	11	YES
2023-12-01	202312	CABO DELGADO	MONTEPUEZ	CS Namanhumbiri	High Volume	10-14	Male	10-19	Male 10-14	5	10	YES
2023-12-01	202312	CABO DELGADO	MONTEPUEZ	CS Niuhula	High Volume	10-14	Female	10-19	Female 10-14	14	24	YES
2023-12-01	202312	CABO DELGADO	MONTEPUEZ	CS Niuhula	High Volume	10-14	Male	10-19	Male 10-14	10	12	YES
2023-12-01	202312	CABO DELGADO	MONTEPUEZ	CS Montepuez	High Volume	10-14	Female	10-19	Female 10-14	23	20	YES
2023-12-01	202312	CABO DELGADO	MONTEPUEZ	CS Montepuez	High Volume	10-14	Male	10-19	Male 10-14	12	20	YES
2023-12-01	202312	CABO DELGADO	MONTEPUEZ	HR Montepuez	High Volume	15-19	Female	10-19	Female 15-19	9	19	YES
2023-12-01	202312	CABO DELGADO	MONTEPUEZ	HR Montepuez	High Volume	15-19	Male	10-19	Male 15-19	12	18	YES
2023-12-01	202312	CABO DELGADO	MONTEPUEZ	CS Namanhumbiri	High Volume	15-19	Female	10-19	Female 15-19	115	65	YES
2023-12-01	202312	CABO DELGADO	MONTEPUEZ	CS Namanhumbiri	High Volume	15-19	Male	10-19	Male 15-19	14	2	YES
2023-12-01	202312	CABO DELGADO	MONTEPUEZ	CS Niuhula	High Volume	15-19	Female	10-19	Female 15-19	112	42	YES
2023-12-01	202312	CABO DELGADO	MONTEPUEZ	CS Niuhula	High Volume	15-19	Male	10-19	Male 15-19	4	10	YES
2023-12-01	202312	CABO DELGADO	MONTEPUEZ	CS Montepuez	High Volume	15-19	Female	10-19	Female 15-19	239	153	YES
2023-12-01	202312	CABO DELGADO	MONTEPUEZ	CS Montepuez	High Volume	15-19	Male	10-19	Male 15-19	21	12	YES
2023-12-01	202312	CABO DELGADO	MONTEPUEZ	HR Montepuez	High Volume	20+	Female	20+	Female 20+	1672	1791	YES
2023-12-01	202312	CABO DELGADO	MONTEPUEZ	HR Montepuez	High Volume	20+	Male	20+	Male 20+	1411	1234	YES
2023-12-01	202312	CABO DELGADO	MONTEPUEZ	CS Namanhumbiri	High Volume	20+	Female	20+	Female 20+	1651	1648	YES
2023-12-01	202312	CABO DELGADO	MONTEPUEZ	CS Namanhumbiri	High Volume	20+	Male	20+	Male 20+	1040	974	YES
2023-12-01	202312	CABO DELGADO	MONTEPUEZ	CS Niuhula	High Volume	20+	Female	20+	Female 20+	1075	1071	YES
2023-12-01	202312	CABO DELGADO	MONTEPUEZ	CS Niuhula	High Volume	20+	Male	20+	Male 20+	577	534	YES
2023-12-01	202312	CABO DELGADO	MONTEPUEZ	CS Montepuez	High Volume	20+	Female	20+	Female 20+	3205	3173	YES
2023-12-01	202312	CABO DELGADO	MONTEPUEZ	CS Montepuez	High Volume	20+	Male	20+	Male 20+	1235	1175	YES
2023-12-01	202312	CABO DELGADO	MUEDA	HR Mueda	High Volume	00-04	Unknown	<10	00-04	166	129	YES
2023-12-01	202312	CABO DELGADO	MUEDA	CS M'peme	High Volume	00-04	Unknown	<10	00-04	70	19	YES
2023-12-01	202312	CABO DELGADO	MUEDA	CS Mbuo	High Volume	00-04	Unknown	<10	00-04	26	26	YES
2023-12-01	202312	CABO DELGADO	MUEDA	HR Mueda	High Volume	05-09	Unknown	<10	05-09	206	195	YES
2023-12-01	202312	CABO DELGADO	MUEDA	CS M'peme	High Volume	05-09	Unknown	<10	05-09	72	53	YES
2023-12-01	202312	CABO DELGADO	MUEDA	CS Mbuo	High Volume	05-09	Unknown	<10	05-09	42	41	YES
2023-12-01	202312	CABO DELGADO	MUEDA	HR Mueda	High Volume	10-14	Female	10-19	Female 10-14	96	108	YES
2023-12-01	202312	CABO DELGADO	MUEDA	HR Mueda	High Volume	10-14	Male	10-19	Male 10-14	76	84	YES
2023-12-01	202312	CABO DELGADO	MUEDA	CS M'peme	High Volume	10-14	Female	10-19	Female 10-14	32	23	YES
2023-12-01	202312	CABO DELGADO	MUEDA	CS M'peme	High Volume	10-14	Male	10-19	Male 10-14	32	31	YES
2023-12-01	202312	CABO DELGADO	MUEDA	CS Mbuo	High Volume	10-14	Female	10-19	Female 10-14	19	15	YES
2023-12-01	202312	CABO DELGADO	MUEDA	CS Mbuo	High Volume	10-14	Male	10-19	Male 10-14	18	19	YES
2023-12-01	202312	CABO DELGADO	MUEDA	HR Mueda	High Volume	15-19	Female	10-19	Female 15-19	316	306	YES
2023-12-01	202312	CABO DELGADO	MUEDA	HR Mueda	High Volume	15-19	Male	10-19	Male 15-19	64	50	YES
2023-12-01	202312	CABO DELGADO	MUEDA	CS M'peme	High Volume	15-19	Female	10-19	Female 15-19	97	53	YES
2023-12-01	202312	CABO DELGADO	MUEDA	CS M'peme	High Volume	15-19	Male	10-19	Male 15-19	109	9	YES
2023-12-01	202312	CABO DELGADO	MUEDA	CS Mbuo	High Volume	15-19	Female	10-19	Female 15-19	37	39	YES
2023-12-01	202312	CABO DELGADO	MUEDA	CS Mbuo	High Volume	15-19	Male	10-19	Male 15-19	12	6	YES
2023-12-01	202312	CABO DELGADO	MUEDA	HR Mueda	High Volume	20+	Female	20+	Female 20+	5598	5139	YES
2023-12-01	202312	CABO DELGADO	MUEDA	HR Mueda	High Volume	20+	Male	20+	Male 20+	2701	2584	YES
2023-12-01	202312	CABO DELGADO	MUEDA	CS M'peme	High Volume	20+	Female	20+	Female 20+	1016	1535	YES
2023-12-01	202312	CABO DELGADO	MUEDA	CS M'peme	High Volume	20+	Male	20+	Male 20+	1304	704	YES
2023-12-01	202312	CABO DELGADO	MUEDA	CS Mbuo	High Volume	20+	Female	20+	Female 20+	1024	1036	YES
2023-12-01	202312	CABO DELGADO	MUEDA	CS Mbuo	High Volume	20+	Male	20+	Male 20+	570	543	YES
2023-12-01	202312	CABO DELGADO	NAMUNO	CS Namuno	High Volume	00-04	Unknown	<10	00-04	79	60	YES
2023-12-01	202312	CABO DELGADO	NAMUNO	CS Namuno	High Volume	05-09	Unknown	<10	05-09	30	38	YES
2023-12-01	202312	CABO DELGADO	NAMUNO	CS Namuno	High Volume	10-14	Female	10-19	Female 10-14	16	17	YES
2023-12-01	202312	CABO DELGADO	NAMUNO	CS Namuno	High Volume	10-14	Male	10-19	Male 10-14	7	8	YES
2023-12-01	202312	CABO DELGADO	NAMUNO	CS Namuno	High Volume	15-19	Female	10-19	Female 15-19	107	80	YES
2023-12-01	202312	CABO DELGADO	NAMUNO	CS Namuno	High Volume	15-19	Male	10-19	Male 15-19	16	11	YES
2023-12-01	202312	CABO DELGADO	NAMUNO	CS Namuno	High Volume	20+	Female	20+	Female 20+	1704	1760	YES
2023-12-01	202312	CABO DELGADO	NAMUNO	CS Namuno	High Volume	20+	Male	20+	Male 20+	962	967	YES
2023-12-01	202312	CABO DELGADO	NANGADE	CS Nangade	High Volume	00-04	Unknown	<10	00-04	38	35	YES
2023-12-01	202312	CABO DELGADO	NANGADE	CS N'tamba	High Volume	00-04	Unknown	<10	00-04	15	12	YES
2023-12-01	202312	CABO DELGADO	NANGADE	CS Nangade	High Volume	05-09	Unknown	<10	05-09	29	40	YES
2023-12-01	202312	CABO DELGADO	NANGADE	CS N'tamba	High Volume	05-09	Unknown	<10	05-09	36	31	YES
2023-12-01	202312	CABO DELGADO	NANGADE	CS Nangade	High Volume	10-14	Female	10-19	Female 10-14	17	14	YES
2023-12-01	202312	CABO DELGADO	NANGADE	CS Nangade	High Volume	10-14	Male	10-19	Male 10-14	12	11	YES
2023-12-01	202312	CABO DELGADO	NANGADE	CS N'tamba	High Volume	10-14	Female	10-19	Female 10-14	12	11	YES
2023-12-01	202312	CABO DELGADO	NANGADE	CS N'tamba	High Volume	10-14	Male	10-19	Male 10-14	15	12	YES
2023-12-01	202312	CABO DELGADO	NANGADE	CS Nangade	High Volume	15-19	Female	10-19	Female 15-19	40	34	YES
2023-12-01	202312	CABO DELGADO	NANGADE	CS Nangade	High Volume	15-19	Male	10-19	Male 15-19	14	6	YES
2023-12-01	202312	CABO DELGADO	NANGADE	CS N'tamba	High Volume	15-19	Female	10-19	Female 15-19	40	31	YES
2023-12-01	202312	CABO DELGADO	NANGADE	CS N'tamba	High Volume	15-19	Male	10-19	Male 15-19	5	5	YES
2023-12-01	202312	CABO DELGADO	NANGADE	CS Nangade	High Volume	20+	Female	20+	Female 20+	884	921	YES
2023-12-01	202312	CABO DELGADO	NANGADE	CS Nangade	High Volume	20+	Male	20+	Male 20+	397	411	YES
2023-12-01	202312	CABO DELGADO	NANGADE	CS N'tamba	High Volume	20+	Female	20+	Female 20+	727	718	YES
2023-12-01	202312	CABO DELGADO	NANGADE	CS N'tamba	High Volume	20+	Male	20+	Male 20+	397	379	YES
2023-12-01	202312	CABO DELGADO	PEMBA	CS B. Cimento	High Volume	05-09	Unknown	<10	05-09	55	27	YES
2023-12-01	202312	CABO DELGADO	PEMBA	HP Pemba	High Volume	05-09	Unknown	<10	05-09	81	67	YES
2023-12-01	202312	CABO DELGADO	PEMBA	CS Mahate	High Volume	05-09	Unknown	<10	05-09	31	36	YES
2023-12-01	202312	CABO DELGADO	PEMBA	CS B. Cariocó	High Volume	05-09	Unknown	<10	05-09	116	77	YES
2023-12-01	202312	CABO DELGADO	PEMBA	CS B. Muxara	High Volume	05-09	Unknown	<10	05-09	22	37	YES
2023-12-01	202312	CABO DELGADO	PEMBA	CS Natite	High Volume	05-09	Unknown	<10	05-09	114	104	YES
2023-12-01	202312	CABO DELGADO	PEMBA	CS B. Ingonane	High Volume	05-09	Unknown	<10	05-09	28	28	YES
2023-12-01	202312	CABO DELGADO	PEMBA	CS Eduardo Mondlane	High Volume	05-09	Unknown	<10	05-09	77	70	YES
2023-12-01	202312	CABO DELGADO	PEMBA	CS B. Cimento	High Volume	10-14	Female	10-19	Female 10-14	11	18	YES
2023-12-01	202312	CABO DELGADO	PEMBA	CS B. Cimento	High Volume	10-14	Male	10-19	Male 10-14	15	12	YES
2023-12-01	202312	CABO DELGADO	PEMBA	HP Pemba	High Volume	10-14	Female	10-19	Female 10-14	30	33	YES
2023-12-01	202312	CABO DELGADO	PEMBA	HP Pemba	High Volume	10-14	Male	10-19	Male 10-14	31	31	YES
2023-12-01	202312	CABO DELGADO	PEMBA	CS Mahate	High Volume	10-14	Female	10-19	Female 10-14	21	17	YES
2023-12-01	202312	CABO DELGADO	PEMBA	CS Mahate	High Volume	10-14	Male	10-19	Male 10-14	5	19	YES
2023-12-01	202312	CABO DELGADO	PEMBA	CS B. Cariocó	High Volume	10-14	Female	10-19	Female 10-14	29	26	YES
2023-12-01	202312	CABO DELGADO	PEMBA	CS B. Cariocó	High Volume	10-14	Male	10-19	Male 10-14	31	50	YES
2023-12-01	202312	CABO DELGADO	PEMBA	CS B. Muxara	High Volume	10-14	Female	10-19	Female 10-14	12	8	YES
2023-12-01	202312	CABO DELGADO	PEMBA	CS B. Muxara	High Volume	10-14	Male	10-19	Male 10-14	8	12	YES
2023-12-01	202312	CABO DELGADO	PEMBA	CS Natite	High Volume	10-14	Female	10-19	Female 10-14	49	34	YES
2023-12-01	202312	CABO DELGADO	PEMBA	CS Natite	High Volume	10-14	Male	10-19	Male 10-14	38	45	YES
2023-12-01	202312	CABO DELGADO	PEMBA	CS B. Ingonane	High Volume	10-14	Female	10-19	Female 10-14	14	9	YES
2023-12-01	202312	CABO DELGADO	PEMBA	CS B. Ingonane	High Volume	10-14	Male	10-19	Male 10-14	15	7	YES
2023-12-01	202312	CABO DELGADO	PEMBA	CS Eduardo Mondlane	High Volume	10-14	Female	10-19	Female 10-14	34	37	YES
2023-12-01	202312	CABO DELGADO	PEMBA	CS Eduardo Mondlane	High Volume	10-14	Male	10-19	Male 10-14	16	31	YES
2023-12-01	202312	CABO DELGADO	PEMBA	CS B. Cimento	High Volume	15-19	Female	10-19	Female 15-19	74	22	YES
2023-12-01	202312	CABO DELGADO	PEMBA	CS B. Cimento	High Volume	15-19	Male	10-19	Male 15-19	17	15	YES
2023-12-01	202312	CABO DELGADO	PEMBA	HP Pemba	High Volume	15-19	Female	10-19	Female 15-19	55	29	YES
2023-12-01	202312	CABO DELGADO	PEMBA	HP Pemba	High Volume	15-19	Male	10-19	Male 15-19	39	27	YES
2023-12-01	202312	CABO DELGADO	PEMBA	CS Mahate	High Volume	15-19	Female	10-19	Female 15-19	77	37	YES
2023-12-01	202312	CABO DELGADO	PEMBA	CS Mahate	High Volume	15-19	Male	10-19	Male 15-19	11	5	YES
2023-12-01	202312	CABO DELGADO	PEMBA	CS B. Cariocó	High Volume	15-19	Female	10-19	Female 15-19	144	50	YES
2023-12-01	202312	CABO DELGADO	PEMBA	CS B. Cariocó	High Volume	15-19	Male	10-19	Male 15-19	30	19	YES
2023-12-01	202312	CABO DELGADO	PEMBA	CS B. Muxara	High Volume	15-19	Female	10-19	Female 15-19	39	35	YES
2023-12-01	202312	CABO DELGADO	PEMBA	CS B. Muxara	High Volume	15-19	Male	10-19	Male 15-19	0	6	YES
2023-12-01	202312	CABO DELGADO	PEMBA	CS Natite	High Volume	15-19	Female	10-19	Female 15-19	174	58	YES
2023-12-01	202312	CABO DELGADO	PEMBA	CS Natite	High Volume	15-19	Male	10-19	Male 15-19	29	28	YES
2023-12-01	202312	CABO DELGADO	PEMBA	CS B. Ingonane	High Volume	15-19	Female	10-19	Female 15-19	10	16	YES
2023-12-01	202312	CABO DELGADO	PEMBA	CS B. Ingonane	High Volume	15-19	Male	10-19	Male 15-19	17	8	YES
2023-12-01	202312	CABO DELGADO	PEMBA	CS Eduardo Mondlane	High Volume	15-19	Female	10-19	Female 15-19	124	75	YES
2023-12-01	202312	CABO DELGADO	PEMBA	CS Eduardo Mondlane	High Volume	15-19	Male	10-19	Male 15-19	4	25	YES
2023-12-01	202312	CABO DELGADO	PEMBA	CS B. Cimento	High Volume	20+	Female	20+	Female 20+	1406	1023	YES
2023-12-01	202312	CABO DELGADO	PEMBA	CS B. Cimento	High Volume	20+	Male	20+	Male 20+	973	596	YES
2023-12-01	202312	CABO DELGADO	PEMBA	HP Pemba	High Volume	20+	Female	20+	Female 20+	1199	1066	YES
2023-12-01	202312	CABO DELGADO	PEMBA	HP Pemba	High Volume	20+	Male	20+	Male 20+	1106	1017	YES
2023-12-01	202312	CABO DELGADO	PEMBA	CS Mahate	High Volume	20+	Female	20+	Female 20+	1107	1140	YES
2023-12-01	202312	CABO DELGADO	PEMBA	CS Mahate	High Volume	20+	Male	20+	Male 20+	703	582	YES
2023-12-01	202312	CABO DELGADO	PEMBA	CS B. Cariocó	High Volume	20+	Female	20+	Female 20+	2121	1953	YES
2023-12-01	202312	CABO DELGADO	PEMBA	CS B. Cariocó	High Volume	20+	Male	20+	Male 20+	1112	863	YES
2023-12-01	202312	CABO DELGADO	PEMBA	CS B. Muxara	High Volume	20+	Female	20+	Female 20+	1016	1046	YES
2023-12-01	202312	CABO DELGADO	PEMBA	CS B. Muxara	High Volume	20+	Male	20+	Male 20+	550	543	YES
2023-12-01	202312	CABO DELGADO	PEMBA	CS Natite	High Volume	20+	Female	20+	Female 20+	3500	2827	YES
2023-12-01	202312	CABO DELGADO	PEMBA	CS Natite	High Volume	20+	Male	20+	Male 20+	2144	1614	YES
2023-12-01	202312	CABO DELGADO	PEMBA	CS B. Ingonane	High Volume	20+	Female	20+	Female 20+	308	594	YES
2023-12-01	202312	CABO DELGADO	PEMBA	CS B. Ingonane	High Volume	20+	Male	20+	Male 20+	665	338	YES
2023-12-01	202312	CABO DELGADO	PEMBA	CS Eduardo Mondlane	High Volume	20+	Female	20+	Female 20+	2230	2122	YES
2023-12-01	202312	CABO DELGADO	PEMBA	CS Eduardo Mondlane	High Volume	20+	Male	20+	Male 20+	1229	1096	YES
2023-12-01	202312	GAZA	XAI-XAI	PS Praia	High Volume	00-04	Unknown	<10	00-04	16	7	YES
2023-12-01	202312	GAZA	XAI-XAI	CS Cidade de Xai - Xai	High Volume	00-04	Unknown	<10	00-04	104	57	YES
2023-12-01	202312	GAZA	XAI-XAI	CS Marien Nguabi	High Volume	00-04	Unknown	<10	00-04	49	18	YES
2023-12-01	202312	GAZA	XAI-XAI	CS Patrice Lumumba	High Volume	00-04	Unknown	<10	00-04	43	28	YES
2023-12-01	202312	GAZA	XAI-XAI	PS Marien Nguabi	High Volume	00-04	Unknown	<10	00-04	15	5	YES
2023-12-01	202312	GAZA	BILENE	CS Praia de Bilene	High Volume	00-04	Unknown	<10	00-04	37	17	YES
2023-12-01	202312	GAZA	BILENE	CS Incaia	High Volume	00-04	Unknown	<10	00-04	63	13	YES
2023-12-01	202312	GAZA	BILENE	CS Mazivila	High Volume	00-04	Unknown	<10	00-04	48	13	YES
2023-12-01	202312	GAZA	BILENE	CS Macia	High Volume	00-04	Unknown	<10	00-04	173	66	YES
2023-12-01	202312	GAZA	BILENE	CS Messano	High Volume	00-04	Unknown	<10	00-04	31	7	YES
2023-12-01	202312	GAZA	BILENE	CS Olombe	Med Volume	00-04	Unknown	<10	00-04	15	1	YES
2023-12-01	202312	GAZA	BILENE	CS Tuane	Low Volume	00-04	Unknown	<10	00-04	11	2	YES
2023-12-01	202312	GAZA	BILENE	PS Penitenciária Bilene Macia	Low Volume	00-04	Unknown	<10	00-04	0	NA	YES
2023-12-01	202312	GAZA	BILENE	CS Mangol	Med Volume	00-04	Unknown	<10	00-04	9	7	YES
2023-12-01	202312	GAZA	BILENE	CS Mamonho	Med Volume	00-04	Unknown	<10	00-04	4	2	YES
2023-12-01	202312	GAZA	BILENE	CS Olombe	Med Volume	05-09	Unknown	<10	05-09	28	34	YES
2023-12-01	202312	GAZA	BILENE	CS Tuane	Low Volume	05-09	Unknown	<10	05-09	9	7	YES
2023-12-01	202312	GAZA	BILENE	CS Praia de Bilene	High Volume	05-09	Unknown	<10	05-09	37	28	YES
2023-12-01	202312	GAZA	BILENE	PS Penitenciária Bilene Macia	Low Volume	05-09	Unknown	<10	05-09	0	NA	YES
2023-12-01	202312	GAZA	BILENE	CS Incaia	High Volume	05-09	Unknown	<10	05-09	88	59	YES
2023-12-01	202312	GAZA	BILENE	CS Mazivila	High Volume	05-09	Unknown	<10	05-09	52	46	YES
2023-12-01	202312	GAZA	BILENE	CS Macia	High Volume	05-09	Unknown	<10	05-09	218	142	YES
2023-12-01	202312	GAZA	BILENE	CS Mangol	Med Volume	05-09	Unknown	<10	05-09	16	13	YES
2023-12-01	202312	GAZA	BILENE	CS Messano	High Volume	05-09	Unknown	<10	05-09	32	20	YES
2023-12-01	202312	GAZA	BILENE	CS Mamonho	Med Volume	05-09	Unknown	<10	05-09	5	18	YES
2023-12-01	202312	GAZA	BILENE	CS Olombe	Med Volume	10-14	Female	10-19	Female 10-14	11	20	YES
2023-12-01	202312	GAZA	BILENE	CS Olombe	Med Volume	10-14	Male	10-19	Male 10-14	20	19	YES
2023-12-01	202312	GAZA	BILENE	CS Tuane	Low Volume	10-14	Female	10-19	Female 10-14	1	5	YES
2023-12-01	202312	GAZA	BILENE	CS Tuane	Low Volume	10-14	Male	10-19	Male 10-14	3	6	YES
2023-12-01	202312	GAZA	BILENE	CS Praia de Bilene	High Volume	10-14	Female	10-19	Female 10-14	26	26	YES
2023-12-01	202312	GAZA	BILENE	CS Praia de Bilene	High Volume	10-14	Male	10-19	Male 10-14	16	21	YES
2023-12-01	202312	GAZA	BILENE	PS Penitenciária Bilene Macia	Low Volume	10-14	Female	10-19	Female 10-14	0	NA	YES
2023-12-01	202312	GAZA	BILENE	PS Penitenciária Bilene Macia	Low Volume	10-14	Male	10-19	Male 10-14	0	NA	YES
2023-12-01	202312	GAZA	BILENE	CS Incaia	High Volume	10-14	Female	10-19	Female 10-14	36	39	YES
2023-12-01	202312	GAZA	BILENE	CS Incaia	High Volume	10-14	Male	10-19	Male 10-14	45	39	YES
2023-12-01	202312	GAZA	BILENE	CS Mazivila	High Volume	10-14	Female	10-19	Female 10-14	19	21	YES
2023-12-01	202312	GAZA	BILENE	CS Mazivila	High Volume	10-14	Male	10-19	Male 10-14	21	25	YES
2023-12-01	202312	GAZA	BILENE	CS Macia	High Volume	10-14	Female	10-19	Female 10-14	133	138	YES
2023-12-01	202312	GAZA	BILENE	CS Macia	High Volume	10-14	Male	10-19	Male 10-14	112	120	YES
2023-12-01	202312	GAZA	BILENE	CS Mangol	Med Volume	10-14	Female	10-19	Female 10-14	10	6	YES
2023-12-01	202312	GAZA	BILENE	CS Mangol	Med Volume	10-14	Male	10-19	Male 10-14	6	8	YES
2023-12-01	202312	GAZA	BILENE	CS Messano	High Volume	10-14	Female	10-19	Female 10-14	23	14	YES
2023-12-01	202312	GAZA	BILENE	CS Messano	High Volume	10-14	Male	10-19	Male 10-14	5	13	YES
2023-12-01	202312	GAZA	BILENE	CS Mamonho	Med Volume	10-14	Female	10-19	Female 10-14	1	15	YES
2023-12-01	202312	GAZA	BILENE	CS Mamonho	Med Volume	10-14	Male	10-19	Male 10-14	10	6	YES
2023-12-01	202312	GAZA	BILENE	CS Olombe	Med Volume	15-19	Female	10-19	Female 15-19	12	15	YES
2023-12-01	202312	GAZA	BILENE	CS Olombe	Med Volume	15-19	Male	10-19	Male 15-19	18	14	YES
2023-12-01	202312	GAZA	BILENE	CS Tuane	Low Volume	15-19	Female	10-19	Female 15-19	13	9	YES
2023-12-01	202312	GAZA	BILENE	CS Tuane	Low Volume	15-19	Male	10-19	Male 15-19	3	6	YES
2023-12-01	202312	GAZA	BILENE	CS Praia de Bilene	High Volume	15-19	Female	10-19	Female 15-19	51	46	YES
2023-12-01	202312	GAZA	BILENE	CS Praia de Bilene	High Volume	15-19	Male	10-19	Male 15-19	5	18	YES
2023-12-01	202312	GAZA	BILENE	PS Penitenciária Bilene Macia	Low Volume	15-19	Female	10-19	Female 15-19	0	NA	YES
2023-12-01	202312	GAZA	BILENE	PS Penitenciária Bilene Macia	Low Volume	15-19	Male	10-19	Male 15-19	1	1	YES
2023-12-01	202312	GAZA	BILENE	CS Incaia	High Volume	15-19	Female	10-19	Female 15-19	76	46	YES
2023-12-01	202312	GAZA	BILENE	CS Incaia	High Volume	15-19	Male	10-19	Male 15-19	11	35	YES
2023-12-01	202312	GAZA	BILENE	CS Mazivila	High Volume	15-19	Female	10-19	Female 15-19	42	22	YES
2023-12-01	202312	GAZA	BILENE	CS Mazivila	High Volume	15-19	Male	10-19	Male 15-19	11	13	YES
2023-12-01	202312	GAZA	BILENE	CS Macia	High Volume	15-19	Female	10-19	Female 15-19	365	243	YES
2023-12-01	202312	GAZA	BILENE	CS Macia	High Volume	15-19	Male	10-19	Male 15-19	64	102	YES
2023-12-01	202312	GAZA	BILENE	CS Mangol	Med Volume	15-19	Female	10-19	Female 15-19	10	14	YES
2023-12-01	202312	GAZA	BILENE	CS Mangol	Med Volume	15-19	Male	10-19	Male 15-19	2	3	YES
2023-12-01	202312	GAZA	BILENE	CS Messano	High Volume	15-19	Female	10-19	Female 15-19	52	29	YES
2023-12-01	202312	GAZA	BILENE	CS Messano	High Volume	15-19	Male	10-19	Male 15-19	16	10	YES
2023-12-01	202312	GAZA	BILENE	CS Mamonho	Med Volume	15-19	Female	10-19	Female 15-19	5	8	YES
2023-12-01	202312	GAZA	BILENE	CS Mamonho	Med Volume	15-19	Male	10-19	Male 15-19	2	8	YES
2023-12-01	202312	GAZA	BILENE	CS Olombe	Med Volume	20+	Female	20+	Female 20+	610	758	YES
2023-12-01	202312	GAZA	BILENE	CS Olombe	Med Volume	20+	Male	20+	Male 20+	281	296	YES
2023-12-01	202312	GAZA	BILENE	CS Tuane	Low Volume	20+	Female	20+	Female 20+	273	259	YES
2023-12-01	202312	GAZA	BILENE	CS Tuane	Low Volume	20+	Male	20+	Male 20+	162	148	YES
2023-12-01	202312	GAZA	BILENE	CS Praia de Bilene	High Volume	20+	Female	20+	Female 20+	1463	1493	YES
2023-12-01	202312	GAZA	BILENE	CS Praia de Bilene	High Volume	20+	Male	20+	Male 20+	817	820	YES
2023-12-01	202312	GAZA	BILENE	PS Penitenciária Bilene Macia	Low Volume	20+	Female	20+	Female 20+	0	1	YES
2023-12-01	202312	GAZA	BILENE	PS Penitenciária Bilene Macia	Low Volume	20+	Male	20+	Male 20+	40	21	YES
2023-12-01	202312	GAZA	BILENE	CS Incaia	High Volume	20+	Female	20+	Female 20+	2110	2098	YES
2023-12-01	202312	GAZA	BILENE	CS Incaia	High Volume	20+	Male	20+	Male 20+	868	819	YES
2023-12-01	202312	GAZA	BILENE	CS Mazivila	High Volume	20+	Female	20+	Female 20+	1588	1464	YES
2023-12-01	202312	GAZA	BILENE	CS Mazivila	High Volume	20+	Male	20+	Male 20+	613	576	YES
2023-12-01	202312	GAZA	BILENE	CS Macia	High Volume	20+	Female	20+	Female 20+	8752	9199	YES
2023-12-01	202312	GAZA	BILENE	CS Macia	High Volume	20+	Male	20+	Male 20+	3415	3454	YES
2023-12-01	202312	GAZA	BILENE	CS Mangol	Med Volume	20+	Female	20+	Female 20+	423	506	YES
2023-12-01	202312	GAZA	BILENE	CS Mangol	Med Volume	20+	Male	20+	Male 20+	259	236	YES
2023-12-01	202312	GAZA	BILENE	CS Messano	High Volume	20+	Female	20+	Female 20+	1308	1268	YES
2023-12-01	202312	GAZA	BILENE	CS Messano	High Volume	20+	Male	20+	Male 20+	550	548	YES
2023-12-01	202312	GAZA	BILENE	CS Mamonho	Med Volume	20+	Female	20+	Female 20+	425	529	YES
2023-12-01	202312	GAZA	BILENE	CS Mamonho	Med Volume	20+	Male	20+	Male 20+	210	226	YES
2023-12-01	202312	GAZA	CHIBUTO	PS Vila Milenio	Med Volume	00-04	Unknown	<10	00-04	18	7	YES
2023-12-01	202312	GAZA	CHIBUTO	CS Malehice	High Volume	00-04	Unknown	<10	00-04	72	14	YES
2023-12-01	202312	GAZA	CHIBUTO	CS Maivene	Med Volume	00-04	Unknown	<10	00-04	11	4	YES
2023-12-01	202312	GAZA	CHIBUTO	CS Mukhotwene	High Volume	00-04	Unknown	<10	00-04	16	4	YES
2023-12-01	202312	GAZA	CHIBUTO	CS Alto Changane	Med Volume	00-04	Unknown	<10	00-04	7	3	YES
2023-12-01	202312	GAZA	CHIBUTO	CS Chaimite	High Volume	00-04	Unknown	<10	00-04	50	14	YES
2023-12-01	202312	GAZA	CHIBUTO	CS Chibuto	High Volume	00-04	Unknown	<10	00-04	242	48	YES
2023-12-01	202312	GAZA	CHIBUTO	CS Maqueze	High Volume	00-04	Unknown	<10	00-04	25	5	YES
2023-12-01	202312	GAZA	CHIBUTO	CS Meboi	High Volume	00-04	Unknown	<10	00-04	13	5	YES
2023-12-01	202312	GAZA	CHIBUTO	CS Coca Missava	High Volume	00-04	Unknown	<10	00-04	30	21	YES
2023-12-01	202312	GAZA	CHIBUTO	CS Celula Mussavene	High Volume	00-04	Unknown	<10	00-04	16	11	YES
2023-12-01	202312	GAZA	CHIBUTO	CS Chimundo	High Volume	00-04	Unknown	<10	00-04	21	12	YES
2023-12-01	202312	GAZA	CHIBUTO	CS Changanine	Med Volume	00-04	Unknown	<10	00-04	26	12	YES
2023-12-01	202312	GAZA	CHIBUTO	CS Muxaxane	Med Volume	00-04	Unknown	<10	00-04	12	7	YES
2023-12-01	202312	GAZA	CHIBUTO	CS Nwavaquene	Med Volume	00-04	Unknown	<10	00-04	11	5	YES
2023-12-01	202312	GAZA	CHIBUTO	CS Chipadja	Med Volume	00-04	Unknown	<10	00-04	16	5	YES
2023-12-01	202312	GAZA	CHIBUTO	PS Vila Milenio	Med Volume	05-09	Unknown	<10	05-09	11	13	YES
2023-12-01	202312	GAZA	CHIBUTO	CS Malehice	High Volume	05-09	Unknown	<10	05-09	114	72	YES
2023-12-01	202312	GAZA	CHIBUTO	CS Mukhotwene	High Volume	05-09	Unknown	<10	05-09	33	32	YES
2023-12-01	202312	GAZA	CHIBUTO	CS Chaimite	High Volume	05-09	Unknown	<10	05-09	60	36	YES
2023-12-01	202312	GAZA	CHIBUTO	CS Chibuto	High Volume	05-09	Unknown	<10	05-09	158	129	YES
2023-12-01	202312	GAZA	CHIBUTO	CS Maivene	Med Volume	05-09	Unknown	<10	05-09	18	8	YES
2023-12-01	202312	GAZA	CHIBUTO	CS Alto Changane	Med Volume	05-09	Unknown	<10	05-09	18	12	YES
2023-12-01	202312	GAZA	CHIBUTO	CS Maqueze	High Volume	05-09	Unknown	<10	05-09	40	31	YES
2023-12-01	202312	GAZA	CHIBUTO	CS Meboi	High Volume	05-09	Unknown	<10	05-09	41	27	YES
2023-12-01	202312	GAZA	CHIBUTO	CS Changanine	Med Volume	05-09	Unknown	<10	05-09	11	22	YES
2023-12-01	202312	GAZA	CHIBUTO	CS Coca Missava	High Volume	05-09	Unknown	<10	05-09	38	20	YES
2023-12-01	202312	GAZA	CHIBUTO	CS Celula Mussavene	High Volume	05-09	Unknown	<10	05-09	41	27	YES
2023-12-01	202312	GAZA	CHIBUTO	CS Muxaxane	Med Volume	05-09	Unknown	<10	05-09	19	12	YES
2023-12-01	202312	GAZA	CHIBUTO	CS Nwavaquene	Med Volume	05-09	Unknown	<10	05-09	9	10	YES
2023-12-01	202312	GAZA	CHIBUTO	CS Chimundo	High Volume	05-09	Unknown	<10	05-09	65	29	YES
2023-12-01	202312	GAZA	CHIBUTO	CS Chipadja	Med Volume	05-09	Unknown	<10	05-09	32	12	YES
2023-12-01	202312	GAZA	CHIBUTO	PS Vila Milenio	Med Volume	10-14	Female	10-19	Female 10-14	8	9	YES
2023-12-01	202312	GAZA	CHIBUTO	PS Vila Milenio	Med Volume	10-14	Male	10-19	Male 10-14	6	12	YES
2023-12-01	202312	GAZA	CHIBUTO	CS Malehice	High Volume	10-14	Female	10-19	Female 10-14	40	45	YES
2023-12-01	202312	GAZA	CHIBUTO	CS Malehice	High Volume	10-14	Male	10-19	Male 10-14	28	44	YES
2023-12-01	202312	GAZA	CHIBUTO	CS Mukhotwene	High Volume	10-14	Female	10-19	Female 10-14	10	18	YES
2023-12-01	202312	GAZA	CHIBUTO	CS Mukhotwene	High Volume	10-14	Male	10-19	Male 10-14	11	10	YES
2023-12-01	202312	GAZA	CHIBUTO	CS Chaimite	High Volume	10-14	Female	10-19	Female 10-14	21	27	YES
2023-12-01	202312	GAZA	CHIBUTO	CS Chaimite	High Volume	10-14	Male	10-19	Male 10-14	22	26	YES
2023-12-01	202312	GAZA	CHIBUTO	CS Chibuto	High Volume	10-14	Female	10-19	Female 10-14	88	89	YES
2023-12-01	202312	GAZA	CHIBUTO	CS Chibuto	High Volume	10-14	Male	10-19	Male 10-14	88	83	YES
2023-12-01	202312	GAZA	CHIBUTO	CS Maivene	Med Volume	10-14	Female	10-19	Female 10-14	10	11	YES
2023-12-01	202312	GAZA	CHIBUTO	CS Maivene	Med Volume	10-14	Male	10-19	Male 10-14	6	8	YES
2023-12-01	202312	GAZA	CHIBUTO	CS Alto Changane	Med Volume	10-14	Female	10-19	Female 10-14	8	9	YES
2023-12-01	202312	GAZA	CHIBUTO	CS Alto Changane	Med Volume	10-14	Male	10-19	Male 10-14	4	7	YES
2023-12-01	202312	GAZA	CHIBUTO	CS Maqueze	High Volume	10-14	Female	10-19	Female 10-14	50	4	YES
2023-12-01	202312	GAZA	CHIBUTO	CS Maqueze	High Volume	10-14	Male	10-19	Male 10-14	4	14	YES
2023-12-01	202312	GAZA	CHIBUTO	CS Meboi	High Volume	10-14	Female	10-19	Female 10-14	13	18	YES
2023-12-01	202312	GAZA	CHIBUTO	CS Meboi	High Volume	10-14	Male	10-19	Male 10-14	13	16	YES
2023-12-01	202312	GAZA	CHIBUTO	CS Changanine	Med Volume	10-14	Female	10-19	Female 10-14	0	11	YES
2023-12-01	202312	GAZA	CHIBUTO	CS Changanine	Med Volume	10-14	Male	10-19	Male 10-14	6	7	YES
2023-12-01	202312	GAZA	CHIBUTO	CS Coca Missava	High Volume	10-14	Female	10-19	Female 10-14	13	22	YES
2023-12-01	202312	GAZA	CHIBUTO	CS Coca Missava	High Volume	10-14	Male	10-19	Male 10-14	11	19	YES
2023-12-01	202312	GAZA	CHIBUTO	CS Celula Mussavene	High Volume	10-14	Female	10-19	Female 10-14	9	13	YES
2023-12-01	202312	GAZA	CHIBUTO	CS Celula Mussavene	High Volume	10-14	Male	10-19	Male 10-14	8	19	YES
2023-12-01	202312	GAZA	CHIBUTO	CS Muxaxane	Med Volume	10-14	Female	10-19	Female 10-14	8	8	YES
2023-12-01	202312	GAZA	CHIBUTO	CS Muxaxane	Med Volume	10-14	Male	10-19	Male 10-14	11	11	YES
2023-12-01	202312	GAZA	CHIBUTO	CS Nwavaquene	Med Volume	10-14	Female	10-19	Female 10-14	5	11	YES
2023-12-01	202312	GAZA	CHIBUTO	CS Nwavaquene	Med Volume	10-14	Male	10-19	Male 10-14	9	6	YES
2023-12-01	202312	GAZA	CHIBUTO	CS Chimundo	High Volume	10-14	Female	10-19	Female 10-14	15	28	YES
2023-12-01	202312	GAZA	CHIBUTO	CS Chimundo	High Volume	10-14	Male	10-19	Male 10-14	13	33	YES
2023-12-01	202312	GAZA	CHIBUTO	CS Chipadja	Med Volume	10-14	Female	10-19	Female 10-14	12	20	YES
2023-12-01	202312	GAZA	CHIBUTO	CS Chipadja	Med Volume	10-14	Male	10-19	Male 10-14	14	20	YES
2023-12-01	202312	GAZA	CHIBUTO	PS Vila Milenio	Med Volume	15-19	Female	10-19	Female 15-19	16	9	YES
2023-12-01	202312	GAZA	CHIBUTO	PS Vila Milenio	Med Volume	15-19	Male	10-19	Male 15-19	2	5	YES
2023-12-01	202312	GAZA	CHIBUTO	CS Malehice	High Volume	15-19	Female	10-19	Female 15-19	69	55	YES
2023-12-01	202312	GAZA	CHIBUTO	CS Malehice	High Volume	15-19	Male	10-19	Male 15-19	25	25	YES
2023-12-01	202312	GAZA	CHIBUTO	CS Mukhotwene	High Volume	15-19	Female	10-19	Female 15-19	7	16	YES
2023-12-01	202312	GAZA	CHIBUTO	CS Mukhotwene	High Volume	15-19	Male	10-19	Male 15-19	4	10	YES
2023-12-01	202312	GAZA	CHIBUTO	CS Chaimite	High Volume	15-19	Female	10-19	Female 15-19	30	31	YES
2023-12-01	202312	GAZA	CHIBUTO	CS Chaimite	High Volume	15-19	Male	10-19	Male 15-19	14	25	YES
2023-12-01	202312	GAZA	CHIBUTO	CS Chibuto	High Volume	15-19	Female	10-19	Female 15-19	270	136	YES
2023-12-01	202312	GAZA	CHIBUTO	CS Chibuto	High Volume	15-19	Male	10-19	Male 15-19	88	70	YES
2023-12-01	202312	GAZA	CHIBUTO	CS Maivene	Med Volume	15-19	Female	10-19	Female 15-19	16	12	YES
2023-12-01	202312	GAZA	CHIBUTO	CS Maivene	Med Volume	15-19	Male	10-19	Male 15-19	6	8	YES
2023-12-01	202312	GAZA	CHIBUTO	CS Alto Changane	Med Volume	15-19	Female	10-19	Female 15-19	7	6	YES
2023-12-01	202312	GAZA	CHIBUTO	CS Alto Changane	Med Volume	15-19	Male	10-19	Male 15-19	3	2	YES
2023-12-01	202312	GAZA	CHIBUTO	CS Maqueze	High Volume	15-19	Female	10-19	Female 15-19	13	11	YES
2023-12-01	202312	GAZA	CHIBUTO	CS Maqueze	High Volume	15-19	Male	10-19	Male 15-19	2	5	YES
2023-12-01	202312	GAZA	CHIBUTO	CS Meboi	High Volume	15-19	Female	10-19	Female 15-19	35	23	YES
2023-12-01	202312	GAZA	CHIBUTO	CS Meboi	High Volume	15-19	Male	10-19	Male 15-19	8	8	YES
2023-12-01	202312	GAZA	CHIBUTO	CS Changanine	Med Volume	15-19	Female	10-19	Female 15-19	11	10	YES
2023-12-01	202312	GAZA	CHIBUTO	CS Changanine	Med Volume	15-19	Male	10-19	Male 15-19	0	6	YES
2023-12-01	202312	GAZA	CHIBUTO	CS Coca Missava	High Volume	15-19	Female	10-19	Female 15-19	24	25	YES
2023-12-01	202312	GAZA	CHIBUTO	CS Coca Missava	High Volume	15-19	Male	10-19	Male 15-19	3	9	YES
2023-12-01	202312	GAZA	CHIBUTO	CS Celula Mussavene	High Volume	15-19	Female	10-19	Female 15-19	28	14	YES
2023-12-01	202312	GAZA	CHIBUTO	CS Celula Mussavene	High Volume	15-19	Male	10-19	Male 15-19	12	8	YES
2023-12-01	202312	GAZA	CHIBUTO	CS Muxaxane	Med Volume	15-19	Female	10-19	Female 15-19	228	13	YES
2023-12-01	202312	GAZA	CHIBUTO	CS Muxaxane	Med Volume	15-19	Male	10-19	Male 15-19	133	9	YES
2023-12-01	202312	GAZA	CHIBUTO	CS Nwavaquene	Med Volume	15-19	Female	10-19	Female 15-19	7	6	YES
2023-12-01	202312	GAZA	CHIBUTO	CS Nwavaquene	Med Volume	15-19	Male	10-19	Male 15-19	3	6	YES
2023-12-01	202312	GAZA	CHIBUTO	CS Chimundo	High Volume	15-19	Female	10-19	Female 15-19	32	17	YES
2023-12-01	202312	GAZA	CHIBUTO	CS Chimundo	High Volume	15-19	Male	10-19	Male 15-19	7	11	YES
2023-12-01	202312	GAZA	CHIBUTO	CS Chipadja	Med Volume	15-19	Female	10-19	Female 15-19	17	14	YES
2023-12-01	202312	GAZA	CHIBUTO	CS Chipadja	Med Volume	15-19	Male	10-19	Male 15-19	8	10	YES
2023-12-01	202312	GAZA	CHIBUTO	PS Vila Milenio	Med Volume	20+	Female	20+	Female 20+	643	658	YES
2023-12-01	202312	GAZA	CHIBUTO	PS Vila Milenio	Med Volume	20+	Male	20+	Male 20+	253	246	YES
2023-12-01	202312	GAZA	CHIBUTO	CS Malehice	High Volume	20+	Female	20+	Female 20+	2784	2573	YES
2023-12-01	202312	GAZA	CHIBUTO	CS Malehice	High Volume	20+	Male	20+	Male 20+	1159	1073	YES
2023-12-01	202312	GAZA	CHIBUTO	CS Mukhotwene	High Volume	20+	Female	20+	Female 20+	998	950	YES
2023-12-01	202312	GAZA	CHIBUTO	CS Mukhotwene	High Volume	20+	Male	20+	Male 20+	331	379	YES
2023-12-01	202312	GAZA	CHIBUTO	CS Chaimite	High Volume	20+	Female	20+	Female 20+	1629	1578	YES
2023-12-01	202312	GAZA	CHIBUTO	CS Chaimite	High Volume	20+	Male	20+	Male 20+	624	624	YES
2023-12-01	202312	GAZA	CHIBUTO	CS Chibuto	High Volume	20+	Female	20+	Female 20+	5985	5920	YES
2023-12-01	202312	GAZA	CHIBUTO	CS Chibuto	High Volume	20+	Male	20+	Male 20+	2674	2465	YES
2023-12-01	202312	GAZA	CHIBUTO	CS Maivene	Med Volume	20+	Female	20+	Female 20+	353	365	YES
2023-12-01	202312	GAZA	CHIBUTO	CS Maivene	Med Volume	20+	Male	20+	Male 20+	144	175	YES
2023-12-01	202312	GAZA	CHIBUTO	CS Alto Changane	Med Volume	20+	Female	20+	Female 20+	295	330	YES
2023-12-01	202312	GAZA	CHIBUTO	CS Alto Changane	Med Volume	20+	Male	20+	Male 20+	173	173	YES
2023-12-01	202312	GAZA	CHIBUTO	CS Maqueze	High Volume	20+	Female	20+	Female 20+	622	582	YES
2023-12-01	202312	GAZA	CHIBUTO	CS Maqueze	High Volume	20+	Male	20+	Male 20+	255	230	YES
2023-12-01	202312	GAZA	CHIBUTO	CS Meboi	High Volume	20+	Female	20+	Female 20+	718	798	YES
2023-12-01	202312	GAZA	CHIBUTO	CS Meboi	High Volume	20+	Male	20+	Male 20+	340	322	YES
2023-12-01	202312	GAZA	CHIBUTO	CS Changanine	Med Volume	20+	Female	20+	Female 20+	506	420	YES
2023-12-01	202312	GAZA	CHIBUTO	CS Changanine	Med Volume	20+	Male	20+	Male 20+	223	188	YES
2023-12-01	202312	GAZA	CHIBUTO	CS Coca Missava	High Volume	20+	Female	20+	Female 20+	995	1015	YES
2023-12-01	202312	GAZA	CHIBUTO	CS Coca Missava	High Volume	20+	Male	20+	Male 20+	315	303	YES
2023-12-01	202312	GAZA	CHIBUTO	CS Celula Mussavene	High Volume	20+	Female	20+	Female 20+	1095	1016	YES
2023-12-01	202312	GAZA	CHIBUTO	CS Celula Mussavene	High Volume	20+	Male	20+	Male 20+	189	451	YES
2023-12-01	202312	GAZA	CHIBUTO	CS Muxaxane	Med Volume	20+	Female	20+	Female 20+	157	589	YES
2023-12-01	202312	GAZA	CHIBUTO	CS Muxaxane	Med Volume	20+	Male	20+	Male 20+	264	264	YES
2023-12-01	202312	GAZA	CHIBUTO	CS Nwavaquene	Med Volume	20+	Female	20+	Female 20+	348	377	YES
2023-12-01	202312	GAZA	CHIBUTO	CS Nwavaquene	Med Volume	20+	Male	20+	Male 20+	196	155	YES
2023-12-01	202312	GAZA	CHIBUTO	CS Chimundo	High Volume	20+	Female	20+	Female 20+	1368	1417	YES
2023-12-01	202312	GAZA	CHIBUTO	CS Chimundo	High Volume	20+	Male	20+	Male 20+	515	489	YES
2023-12-01	202312	GAZA	CHIBUTO	CS Chipadja	Med Volume	20+	Female	20+	Female 20+	604	575	YES
2023-12-01	202312	GAZA	CHIBUTO	CS Chipadja	Med Volume	20+	Male	20+	Male 20+	210	219	YES
2023-12-01	202312	GAZA	CHOKWÉ	CS Cumba	Low Volume	00-04	Unknown	<10	00-04	17	4	YES
2023-12-01	202312	GAZA	CHOKWÉ	PS Macunene	Low Volume	00-04	Unknown	<10	00-04	8	1	YES
2023-12-01	202312	GAZA	CHOKWÉ	PS Wachicoloane	Low Volume	00-04	Unknown	<10	00-04	26	7	YES
2023-12-01	202312	GAZA	CHOKWÉ	PS Mapapa	Med Volume	00-04	Unknown	<10	00-04	8	3	YES
2023-12-01	202312	GAZA	CHOKWÉ	CS Lionde	High Volume	00-04	Unknown	<10	00-04	25	6	YES
2023-12-01	202312	GAZA	CHOKWÉ	CS Xilembene	High Volume	00-04	Unknown	<10	00-04	30	17	YES
2023-12-01	202312	GAZA	CHOKWÉ	CS Hokwe	High Volume	00-04	Unknown	<10	00-04	25	6	YES
2023-12-01	202312	GAZA	CHOKWÉ	CS Manjangue	High Volume	00-04	Unknown	<10	00-04	38	12	YES
2023-12-01	202312	GAZA	CHOKWÉ	CS Urbano 3º Bairro	High Volume	00-04	Unknown	<10	00-04	50	18	YES
2023-12-01	202312	GAZA	CHOKWÉ	CS Chiaquelane Reassentamento	High Volume	00-04	Unknown	<10	00-04	19	6	YES
2023-12-01	202312	GAZA	CHOKWÉ	CS Cidade de Chokwé	High Volume	00-04	Unknown	<10	00-04	93	47	YES
2023-12-01	202312	GAZA	CHOKWÉ	PS Massavasse	Low Volume	00-04	Unknown	<10	00-04	7	1	YES
2023-12-01	202312	GAZA	CHOKWÉ	CS Malhazine	Low Volume	00-04	Unknown	<10	00-04	1	NA	YES
2023-12-01	202312	GAZA	CHOKWÉ	CS 25 de Setembro	Med Volume	00-04	Unknown	<10	00-04	18	4	YES
2023-12-01	202312	GAZA	CHOKWÉ	PS de Zuza	Med Volume	00-04	Unknown	<10	00-04	15	4	YES
2023-12-01	202312	GAZA	CHOKWÉ	CS Conhane	Med Volume	00-04	Unknown	<10	00-04	14	5	YES
2023-12-01	202312	GAZA	CHOKWÉ	PS Machua	Med Volume	00-04	Unknown	<10	00-04	12	4	YES
2023-12-01	202312	GAZA	CHOKWÉ	CS Muianga	Low Volume	00-04	Unknown	<10	00-04	10	3	YES
2023-12-01	202312	GAZA	CHOKWÉ	CS Cumba	Low Volume	05-09	Unknown	<10	05-09	10	12	YES
2023-12-01	202312	GAZA	CHOKWÉ	CS Lionde	High Volume	05-09	Unknown	<10	05-09	38	35	YES
2023-12-01	202312	GAZA	CHOKWÉ	CS Xilembene	High Volume	05-09	Unknown	<10	05-09	28	20	YES
2023-12-01	202312	GAZA	CHOKWÉ	PS Macunene	Low Volume	05-09	Unknown	<10	05-09	12	7	YES
2023-12-01	202312	GAZA	CHOKWÉ	PS Wachicoloane	Low Volume	05-09	Unknown	<10	05-09	17	15	YES
2023-12-01	202312	GAZA	CHOKWÉ	PS Mapapa	Med Volume	05-09	Unknown	<10	05-09	10	9	YES
2023-12-01	202312	GAZA	CHOKWÉ	CS Hokwe	High Volume	05-09	Unknown	<10	05-09	61	39	YES
2023-12-01	202312	GAZA	CHOKWÉ	CS Manjangue	High Volume	05-09	Unknown	<10	05-09	23	32	YES
2023-12-01	202312	GAZA	CHOKWÉ	PS Massavasse	Low Volume	05-09	Unknown	<10	05-09	9	7	YES
2023-12-01	202312	GAZA	CHOKWÉ	CS Malhazine	Low Volume	05-09	Unknown	<10	05-09	9	5	YES
2023-12-01	202312	GAZA	CHOKWÉ	CS 25 de Setembro	Med Volume	05-09	Unknown	<10	05-09	20	23	YES
2023-12-01	202312	GAZA	CHOKWÉ	CS Urbano 3º Bairro	High Volume	05-09	Unknown	<10	05-09	89	53	YES
2023-12-01	202312	GAZA	CHOKWÉ	PS de Zuza	Med Volume	05-09	Unknown	<10	05-09	12	10	YES
2023-12-01	202312	GAZA	CHOKWÉ	CS Conhane	Med Volume	05-09	Unknown	<10	05-09	13	15	YES
2023-12-01	202312	GAZA	CHOKWÉ	CS Chiaquelane Reassentamento	High Volume	05-09	Unknown	<10	05-09	42	25	YES
2023-12-01	202312	GAZA	CHOKWÉ	PS Machua	Med Volume	05-09	Unknown	<10	05-09	9	14	YES
2023-12-01	202312	GAZA	CHOKWÉ	CS Muianga	Low Volume	05-09	Unknown	<10	05-09	9	10	YES
2023-12-01	202312	GAZA	CHOKWÉ	CS Cidade de Chokwé	High Volume	05-09	Unknown	<10	05-09	80	73	YES
2023-12-01	202312	GAZA	CHOKWÉ	CS Cumba	Low Volume	10-14	Female	10-19	Female 10-14	12	6	YES
2023-12-01	202312	GAZA	CHOKWÉ	CS Cumba	Low Volume	10-14	Male	10-19	Male 10-14	5	3	YES
2023-12-01	202312	GAZA	CHOKWÉ	CS Lionde	High Volume	10-14	Female	10-19	Female 10-14	11	19	YES
2023-12-01	202312	GAZA	CHOKWÉ	CS Lionde	High Volume	10-14	Male	10-19	Male 10-14	15	15	YES
2023-12-01	202312	GAZA	CHOKWÉ	CS Xilembene	High Volume	10-14	Female	10-19	Female 10-14	17	20	YES
2023-12-01	202312	GAZA	CHOKWÉ	CS Xilembene	High Volume	10-14	Male	10-19	Male 10-14	21	16	YES
2023-12-01	202312	GAZA	CHOKWÉ	PS Macunene	Low Volume	10-14	Female	10-19	Female 10-14	2	6	YES
2023-12-01	202312	GAZA	CHOKWÉ	PS Macunene	Low Volume	10-14	Male	10-19	Male 10-14	1	1	YES
2023-12-01	202312	GAZA	CHOKWÉ	PS Wachicoloane	Low Volume	10-14	Female	10-19	Female 10-14	5	2	YES
2023-12-01	202312	GAZA	CHOKWÉ	PS Wachicoloane	Low Volume	10-14	Male	10-19	Male 10-14	7	6	YES
2023-12-01	202312	GAZA	CHOKWÉ	PS Mapapa	Med Volume	10-14	Female	10-19	Female 10-14	10	10	YES
2023-12-01	202312	GAZA	CHOKWÉ	PS Mapapa	Med Volume	10-14	Male	10-19	Male 10-14	4	4	YES
2023-12-01	202312	GAZA	CHOKWÉ	CS Hokwe	High Volume	10-14	Female	10-19	Female 10-14	28	36	YES
2023-12-01	202312	GAZA	CHOKWÉ	CS Hokwe	High Volume	10-14	Male	10-19	Male 10-14	25	33	YES
2023-12-01	202312	GAZA	CHOKWÉ	CS Manjangue	High Volume	10-14	Female	10-19	Female 10-14	32	18	YES
2023-12-01	202312	GAZA	CHOKWÉ	CS Manjangue	High Volume	10-14	Male	10-19	Male 10-14	33	27	YES
2023-12-01	202312	GAZA	CHOKWÉ	PS Massavasse	Low Volume	10-14	Female	10-19	Female 10-14	4	3	YES
2023-12-01	202312	GAZA	CHOKWÉ	PS Massavasse	Low Volume	10-14	Male	10-19	Male 10-14	1	2	YES
2023-12-01	202312	GAZA	CHOKWÉ	CS Malhazine	Low Volume	10-14	Female	10-19	Female 10-14	2	2	YES
2023-12-01	202312	GAZA	CHOKWÉ	CS Malhazine	Low Volume	10-14	Male	10-19	Male 10-14	0	3	YES
2023-12-01	202312	GAZA	CHOKWÉ	CS 25 de Setembro	Med Volume	10-14	Female	10-19	Female 10-14	10	6	YES
2023-12-01	202312	GAZA	CHOKWÉ	CS 25 de Setembro	Med Volume	10-14	Male	10-19	Male 10-14	7	12	YES
2023-12-01	202312	GAZA	CHOKWÉ	CS Urbano 3º Bairro	High Volume	10-14	Female	10-19	Female 10-14	20	32	YES
2023-12-01	202312	GAZA	CHOKWÉ	CS Urbano 3º Bairro	High Volume	10-14	Male	10-19	Male 10-14	12	40	YES
2023-12-01	202312	GAZA	CHOKWÉ	PS de Zuza	Med Volume	10-14	Female	10-19	Female 10-14	4	10	YES
2023-12-01	202312	GAZA	CHOKWÉ	PS de Zuza	Med Volume	10-14	Male	10-19	Male 10-14	4	5	YES
2023-12-01	202312	GAZA	CHOKWÉ	CS Conhane	Med Volume	10-14	Female	10-19	Female 10-14	7	7	YES
2023-12-01	202312	GAZA	CHOKWÉ	CS Conhane	Med Volume	10-14	Male	10-19	Male 10-14	8	7	YES
2023-12-01	202312	GAZA	CHOKWÉ	CS Chiaquelane Reassentamento	High Volume	10-14	Female	10-19	Female 10-14	18	27	YES
2023-12-01	202312	GAZA	CHOKWÉ	CS Chiaquelane Reassentamento	High Volume	10-14	Male	10-19	Male 10-14	12	16	YES
2023-12-01	202312	GAZA	CHOKWÉ	PS Machua	Med Volume	10-14	Female	10-19	Female 10-14	2	7	YES
2023-12-01	202312	GAZA	CHOKWÉ	PS Machua	Med Volume	10-14	Male	10-19	Male 10-14	4	5	YES
2023-12-01	202312	GAZA	CHOKWÉ	CS Muianga	Low Volume	10-14	Female	10-19	Female 10-14	3	2	YES
2023-12-01	202312	GAZA	CHOKWÉ	CS Muianga	Low Volume	10-14	Male	10-19	Male 10-14	2	6	YES
2023-12-01	202312	GAZA	CHOKWÉ	CS Cidade de Chokwé	High Volume	10-14	Female	10-19	Female 10-14	39	40	YES
2023-12-01	202312	GAZA	CHOKWÉ	CS Cidade de Chokwé	High Volume	10-14	Male	10-19	Male 10-14	35	45	YES
2023-12-01	202312	GAZA	CHOKWÉ	CS Cumba	Low Volume	15-19	Female	10-19	Female 15-19	13	10	YES
2023-12-01	202312	GAZA	CHOKWÉ	CS Cumba	Low Volume	15-19	Male	10-19	Male 15-19	2	3	YES
2023-12-01	202312	GAZA	CHOKWÉ	CS Lionde	High Volume	15-19	Female	10-19	Female 15-19	35	18	YES
2023-12-01	202312	GAZA	CHOKWÉ	CS Lionde	High Volume	15-19	Male	10-19	Male 15-19	23	11	YES
2023-12-01	202312	GAZA	CHOKWÉ	CS Xilembene	High Volume	15-19	Female	10-19	Female 15-19	48	34	YES
2023-12-01	202312	GAZA	CHOKWÉ	CS Xilembene	High Volume	15-19	Male	10-19	Male 15-19	13	21	YES
2023-12-01	202312	GAZA	CHOKWÉ	PS Macunene	Low Volume	15-19	Female	10-19	Female 15-19	5	3	YES
2023-12-01	202312	GAZA	CHOKWÉ	PS Macunene	Low Volume	15-19	Male	10-19	Male 15-19	0	2	YES
2023-12-01	202312	GAZA	CHOKWÉ	PS Wachicoloane	Low Volume	15-19	Female	10-19	Female 15-19	22	4	YES
2023-12-01	202312	GAZA	CHOKWÉ	PS Wachicoloane	Low Volume	15-19	Male	10-19	Male 15-19	1	4	YES
2023-12-01	202312	GAZA	CHOKWÉ	PS Mapapa	Med Volume	15-19	Female	10-19	Female 15-19	10	11	YES
2023-12-01	202312	GAZA	CHOKWÉ	PS Mapapa	Med Volume	15-19	Male	10-19	Male 15-19	9	8	YES
2023-12-01	202312	GAZA	CHOKWÉ	CS Hokwe	High Volume	15-19	Female	10-19	Female 15-19	35	35	YES
2023-12-01	202312	GAZA	CHOKWÉ	CS Hokwe	High Volume	15-19	Male	10-19	Male 15-19	5	15	YES
2023-12-01	202312	GAZA	CHOKWÉ	CS Manjangue	High Volume	15-19	Female	10-19	Female 15-19	153	28	YES
2023-12-01	202312	GAZA	CHOKWÉ	CS Manjangue	High Volume	15-19	Male	10-19	Male 15-19	108	19	YES
2023-12-01	202312	GAZA	CHOKWÉ	PS Massavasse	Low Volume	15-19	Female	10-19	Female 15-19	21	6	YES
2023-12-01	202312	GAZA	CHOKWÉ	PS Massavasse	Low Volume	15-19	Male	10-19	Male 15-19	4	2	YES
2023-12-01	202312	GAZA	CHOKWÉ	CS Malhazine	Low Volume	15-19	Female	10-19	Female 15-19	14	9	YES
2023-12-01	202312	GAZA	CHOKWÉ	CS Malhazine	Low Volume	15-19	Male	10-19	Male 15-19	2	1	YES
2023-12-01	202312	GAZA	CHOKWÉ	CS 25 de Setembro	Med Volume	15-19	Female	10-19	Female 15-19	16	6	YES
2023-12-01	202312	GAZA	CHOKWÉ	CS 25 de Setembro	Med Volume	15-19	Male	10-19	Male 15-19	6	7	YES
2023-12-01	202312	GAZA	CHOKWÉ	CS Urbano 3º Bairro	High Volume	15-19	Female	10-19	Female 15-19	55	39	YES
2023-12-01	202312	GAZA	CHOKWÉ	CS Urbano 3º Bairro	High Volume	15-19	Male	10-19	Male 15-19	12	16	YES
2023-12-01	202312	GAZA	CHOKWÉ	PS de Zuza	Med Volume	15-19	Female	10-19	Female 15-19	23	10	YES
2023-12-01	202312	GAZA	CHOKWÉ	PS de Zuza	Med Volume	15-19	Male	10-19	Male 15-19	1	4	YES
2023-12-01	202312	GAZA	CHOKWÉ	CS Conhane	Med Volume	15-19	Female	10-19	Female 15-19	16	9	YES
2023-12-01	202312	GAZA	CHOKWÉ	CS Conhane	Med Volume	15-19	Male	10-19	Male 15-19	3	7	YES
2023-12-01	202312	GAZA	CHOKWÉ	CS Chiaquelane Reassentamento	High Volume	15-19	Female	10-19	Female 15-19	25	21	YES
2023-12-01	202312	GAZA	CHOKWÉ	CS Chiaquelane Reassentamento	High Volume	15-19	Male	10-19	Male 15-19	3	14	YES
2023-12-01	202312	GAZA	CHOKWÉ	PS Machua	Med Volume	15-19	Female	10-19	Female 15-19	11	11	YES
2023-12-01	202312	GAZA	CHOKWÉ	PS Machua	Med Volume	15-19	Male	10-19	Male 15-19	0	NA	YES
2023-12-01	202312	GAZA	CHOKWÉ	CS Muianga	Low Volume	15-19	Female	10-19	Female 15-19	4	2	YES
2023-12-01	202312	GAZA	CHOKWÉ	CS Muianga	Low Volume	15-19	Male	10-19	Male 15-19	4	2	YES
2023-12-01	202312	GAZA	CHOKWÉ	CS Cidade de Chokwé	High Volume	15-19	Female	10-19	Female 15-19	116	64	YES
2023-12-01	202312	GAZA	CHOKWÉ	CS Cidade de Chokwé	High Volume	15-19	Male	10-19	Male 15-19	28	34	YES
2023-12-01	202312	GAZA	CHOKWÉ	CS Cumba	Low Volume	20+	Female	20+	Female 20+	176	186	YES
2023-12-01	202312	GAZA	CHOKWÉ	CS Cumba	Low Volume	20+	Male	20+	Male 20+	93	92	YES
2023-12-01	202312	GAZA	CHOKWÉ	CS Lionde	High Volume	20+	Female	20+	Female 20+	920	918	YES
2023-12-01	202312	GAZA	CHOKWÉ	CS Lionde	High Volume	20+	Male	20+	Male 20+	296	326	YES
2023-12-01	202312	GAZA	CHOKWÉ	CS Xilembene	High Volume	20+	Female	20+	Female 20+	1126	1117	YES
2023-12-01	202312	GAZA	CHOKWÉ	CS Xilembene	High Volume	20+	Male	20+	Male 20+	452	446	YES
2023-12-01	202312	GAZA	CHOKWÉ	PS Macunene	Low Volume	20+	Female	20+	Female 20+	279	271	YES
2023-12-01	202312	GAZA	CHOKWÉ	PS Macunene	Low Volume	20+	Male	20+	Male 20+	115	100	YES
2023-12-01	202312	GAZA	CHOKWÉ	PS Wachicoloane	Low Volume	20+	Female	20+	Female 20+	250	223	YES
2023-12-01	202312	GAZA	CHOKWÉ	PS Wachicoloane	Low Volume	20+	Male	20+	Male 20+	108	79	YES
2023-12-01	202312	GAZA	CHOKWÉ	PS Mapapa	Med Volume	20+	Female	20+	Female 20+	379	405	YES
2023-12-01	202312	GAZA	CHOKWÉ	PS Mapapa	Med Volume	20+	Male	20+	Male 20+	168	168	YES
2023-12-01	202312	GAZA	CHOKWÉ	CS Hokwe	High Volume	20+	Female	20+	Female 20+	1588	1691	YES
2023-12-01	202312	GAZA	CHOKWÉ	CS Hokwe	High Volume	20+	Male	20+	Male 20+	766	613	YES
2023-12-01	202312	GAZA	CHOKWÉ	CS Manjangue	High Volume	20+	Female	20+	Female 20+	1242	1363	YES
2023-12-01	202312	GAZA	CHOKWÉ	CS Manjangue	High Volume	20+	Male	20+	Male 20+	379	455	YES
2023-12-01	202312	GAZA	CHOKWÉ	PS Massavasse	Low Volume	20+	Female	20+	Female 20+	258	287	YES
2023-12-01	202312	GAZA	CHOKWÉ	PS Massavasse	Low Volume	20+	Male	20+	Male 20+	138	116	YES
2023-12-01	202312	GAZA	CHOKWÉ	CS Malhazine	Low Volume	20+	Female	20+	Female 20+	163	168	YES
2023-12-01	202312	GAZA	CHOKWÉ	CS Malhazine	Low Volume	20+	Male	20+	Male 20+	108	113	YES
2023-12-01	202312	GAZA	CHOKWÉ	CS 25 de Setembro	Med Volume	20+	Female	20+	Female 20+	497	547	YES
2023-12-01	202312	GAZA	CHOKWÉ	CS 25 de Setembro	Med Volume	20+	Male	20+	Male 20+	176	169	YES
2023-12-01	202312	GAZA	CHOKWÉ	CS Urbano 3º Bairro	High Volume	20+	Female	20+	Female 20+	2040	2065	YES
2023-12-01	202312	GAZA	CHOKWÉ	CS Urbano 3º Bairro	High Volume	20+	Male	20+	Male 20+	761	759	YES
2023-12-01	202312	GAZA	CHOKWÉ	PS de Zuza	Med Volume	20+	Female	20+	Female 20+	414	508	YES
2023-12-01	202312	GAZA	CHOKWÉ	PS de Zuza	Med Volume	20+	Male	20+	Male 20+	239	252	YES
2023-12-01	202312	GAZA	CHOKWÉ	CS Conhane	Med Volume	20+	Female	20+	Female 20+	346	404	YES
2023-12-01	202312	GAZA	CHOKWÉ	CS Conhane	Med Volume	20+	Male	20+	Male 20+	185	182	YES
2023-12-01	202312	GAZA	CHOKWÉ	CS Chiaquelane Reassentamento	High Volume	20+	Female	20+	Female 20+	904	963	YES
2023-12-01	202312	GAZA	CHOKWÉ	CS Chiaquelane Reassentamento	High Volume	20+	Male	20+	Male 20+	493	436	YES
2023-12-01	202312	GAZA	CHOKWÉ	PS Machua	Med Volume	20+	Female	20+	Female 20+	334	415	YES
2023-12-01	202312	GAZA	CHOKWÉ	PS Machua	Med Volume	20+	Male	20+	Male 20+	138	145	YES
2023-12-01	202312	GAZA	CHOKWÉ	CS Muianga	Low Volume	20+	Female	20+	Female 20+	269	276	YES
2023-12-01	202312	GAZA	CHOKWÉ	CS Muianga	Low Volume	20+	Male	20+	Male 20+	134	125	YES
2023-12-01	202312	GAZA	CHOKWÉ	CS Cidade de Chokwé	High Volume	20+	Female	20+	Female 20+	3707	3346	YES
2023-12-01	202312	GAZA	CHOKWÉ	CS Cidade de Chokwé	High Volume	20+	Male	20+	Male 20+	1406	1299	YES
2023-12-01	202312	GAZA	CHONGOENE	CS Chicavane	Low Volume	00-04	Unknown	<10	00-04	11	5	YES
2023-12-01	202312	GAZA	CHONGOENE	CS Banhine	Med Volume	00-04	Unknown	<10	00-04	11	8	YES
2023-12-01	202312	GAZA	CHONGOENE	CS Macupulane	Med Volume	00-04	Unknown	<10	00-04	24	9	YES
2023-12-01	202312	GAZA	CHONGOENE	CS Matsinhane	Low Volume	00-04	Unknown	<10	00-04	23	8	YES
2023-12-01	202312	GAZA	CHONGOENE	CS Bungane	High Volume	00-04	Unknown	<10	00-04	18	8	YES
2023-12-01	202312	GAZA	CHONGOENE	CS Nhacutse	High Volume	00-04	Unknown	<10	00-04	41	20	YES
2023-12-01	202312	GAZA	CHONGOENE	PS Ndambine 2000	High Volume	00-04	Unknown	<10	00-04	30	14	YES
2023-12-01	202312	GAZA	CHONGOENE	CS Maciene	High Volume	00-04	Unknown	<10	00-04	14	2	YES
2023-12-01	202312	GAZA	CHONGOENE	CS Chongoene	High Volume	00-04	Unknown	<10	00-04	48	19	YES
2023-12-01	202312	GAZA	CHONGOENE	CS Mangunze	High Volume	00-04	Unknown	<10	00-04	26	6	YES
2023-12-01	202312	GAZA	CHONGOENE	CS Siaia	High Volume	00-04	Unknown	<10	00-04	27	9	YES
2023-12-01	202312	GAZA	CHONGOENE	PS Nhamavila	Med Volume	00-04	Unknown	<10	00-04	26	9	YES
2023-12-01	202312	GAZA	CHONGOENE	CS Cucuine	Low Volume	00-04	Unknown	<10	00-04	6	2	YES
2023-12-01	202312	GAZA	CHONGOENE	CS Bungane	High Volume	05-09	Unknown	<10	05-09	33	24	YES
2023-12-01	202312	GAZA	CHONGOENE	CS Chicavane	Low Volume	05-09	Unknown	<10	05-09	3	7	YES
2023-12-01	202312	GAZA	CHONGOENE	CS Banhine	Med Volume	05-09	Unknown	<10	05-09	14	13	YES
2023-12-01	202312	GAZA	CHONGOENE	CS Nhacutse	High Volume	05-09	Unknown	<10	05-09	89	51	YES
2023-12-01	202312	GAZA	CHONGOENE	CS Macupulane	Med Volume	05-09	Unknown	<10	05-09	20	21	YES
2023-12-01	202312	GAZA	CHONGOENE	PS Ndambine 2000	High Volume	05-09	Unknown	<10	05-09	94	31	YES
2023-12-01	202312	GAZA	CHONGOENE	CS Matsinhane	Low Volume	05-09	Unknown	<10	05-09	16	18	YES
2023-12-01	202312	GAZA	CHONGOENE	CS Maciene	High Volume	05-09	Unknown	<10	05-09	11	17	YES
2023-12-01	202312	GAZA	CHONGOENE	CS Chongoene	High Volume	05-09	Unknown	<10	05-09	57	50	YES
2023-12-01	202312	GAZA	CHONGOENE	CS Mangunze	High Volume	05-09	Unknown	<10	05-09	43	18	YES
2023-12-01	202312	GAZA	CHONGOENE	CS Siaia	High Volume	05-09	Unknown	<10	05-09	39	36	YES
2023-12-01	202312	GAZA	CHONGOENE	PS Nhamavila	Med Volume	05-09	Unknown	<10	05-09	24	18	YES
2023-12-01	202312	GAZA	CHONGOENE	CS Cucuine	Low Volume	05-09	Unknown	<10	05-09	19	11	YES
2023-12-01	202312	GAZA	CHONGOENE	CS Bungane	High Volume	10-14	Female	10-19	Female 10-14	11	18	YES
2023-12-01	202312	GAZA	CHONGOENE	CS Bungane	High Volume	10-14	Male	10-19	Male 10-14	11	7	YES
2023-12-01	202312	GAZA	CHONGOENE	CS Chicavane	Low Volume	10-14	Female	10-19	Female 10-14	2	2	YES
2023-12-01	202312	GAZA	CHONGOENE	CS Chicavane	Low Volume	10-14	Male	10-19	Male 10-14	3	3	YES
2023-12-01	202312	GAZA	CHONGOENE	CS Banhine	Med Volume	10-14	Female	10-19	Female 10-14	15	11	YES
2023-12-01	202312	GAZA	CHONGOENE	CS Banhine	Med Volume	10-14	Male	10-19	Male 10-14	19	16	YES
2023-12-01	202312	GAZA	CHONGOENE	CS Nhacutse	High Volume	10-14	Female	10-19	Female 10-14	28	37	YES
2023-12-01	202312	GAZA	CHONGOENE	CS Nhacutse	High Volume	10-14	Male	10-19	Male 10-14	25	47	YES
2023-12-01	202312	GAZA	CHONGOENE	CS Macupulane	Med Volume	10-14	Female	10-19	Female 10-14	20	15	YES
2023-12-01	202312	GAZA	CHONGOENE	CS Macupulane	Med Volume	10-14	Male	10-19	Male 10-14	16	16	YES
2023-12-01	202312	GAZA	CHONGOENE	PS Ndambine 2000	High Volume	10-14	Female	10-19	Female 10-14	25	22	YES
2023-12-01	202312	GAZA	CHONGOENE	PS Ndambine 2000	High Volume	10-14	Male	10-19	Male 10-14	14	17	YES
2023-12-01	202312	GAZA	CHONGOENE	CS Matsinhane	Low Volume	10-14	Female	10-19	Female 10-14	6	11	YES
2023-12-01	202312	GAZA	CHONGOENE	CS Matsinhane	Low Volume	10-14	Male	10-19	Male 10-14	6	8	YES
2023-12-01	202312	GAZA	CHONGOENE	CS Maciene	High Volume	10-14	Female	10-19	Female 10-14	11	22	YES
2023-12-01	202312	GAZA	CHONGOENE	CS Maciene	High Volume	10-14	Male	10-19	Male 10-14	3	7	YES
2023-12-01	202312	GAZA	CHONGOENE	CS Chongoene	High Volume	10-14	Female	10-19	Female 10-14	30	43	YES
2023-12-01	202312	GAZA	CHONGOENE	CS Chongoene	High Volume	10-14	Male	10-19	Male 10-14	27	44	YES
2023-12-01	202312	GAZA	CHONGOENE	CS Mangunze	High Volume	10-14	Female	10-19	Female 10-14	34	15	YES
2023-12-01	202312	GAZA	CHONGOENE	CS Mangunze	High Volume	10-14	Male	10-19	Male 10-14	31	24	YES
2023-12-01	202312	GAZA	CHONGOENE	CS Siaia	High Volume	10-14	Female	10-19	Female 10-14	22	29	YES
2023-12-01	202312	GAZA	CHONGOENE	CS Siaia	High Volume	10-14	Male	10-19	Male 10-14	14	14	YES
2023-12-01	202312	GAZA	CHONGOENE	PS Nhamavila	Med Volume	10-14	Female	10-19	Female 10-14	11	16	YES
2023-12-01	202312	GAZA	CHONGOENE	PS Nhamavila	Med Volume	10-14	Male	10-19	Male 10-14	7	15	YES
2023-12-01	202312	GAZA	CHONGOENE	CS Cucuine	Low Volume	10-14	Female	10-19	Female 10-14	7	7	YES
2023-12-01	202312	GAZA	CHONGOENE	CS Cucuine	Low Volume	10-14	Male	10-19	Male 10-14	4	3	YES
2023-12-01	202312	GAZA	CHONGOENE	CS Bungane	High Volume	15-19	Female	10-19	Female 15-19	19	12	YES
2023-12-01	202312	GAZA	CHONGOENE	CS Bungane	High Volume	15-19	Male	10-19	Male 15-19	7	4	YES
2023-12-01	202312	GAZA	CHONGOENE	CS Chicavane	Low Volume	15-19	Female	10-19	Female 15-19	7	4	YES
2023-12-01	202312	GAZA	CHONGOENE	CS Chicavane	Low Volume	15-19	Male	10-19	Male 15-19	4	5	YES
2023-12-01	202312	GAZA	CHONGOENE	CS Banhine	Med Volume	15-19	Female	10-19	Female 15-19	10	13	YES
2023-12-01	202312	GAZA	CHONGOENE	CS Banhine	Med Volume	15-19	Male	10-19	Male 15-19	6	7	YES
2023-12-01	202312	GAZA	CHONGOENE	CS Nhacutse	High Volume	15-19	Female	10-19	Female 15-19	44	44	YES
2023-12-01	202312	GAZA	CHONGOENE	CS Nhacutse	High Volume	15-19	Male	10-19	Male 15-19	18	21	YES
2023-12-01	202312	GAZA	CHONGOENE	CS Macupulane	Med Volume	15-19	Female	10-19	Female 15-19	20	25	YES
2023-12-01	202312	GAZA	CHONGOENE	CS Macupulane	Med Volume	15-19	Male	10-19	Male 15-19	6	9	YES
2023-12-01	202312	GAZA	CHONGOENE	PS Ndambine 2000	High Volume	15-19	Female	10-19	Female 15-19	38	36	YES
2023-12-01	202312	GAZA	CHONGOENE	PS Ndambine 2000	High Volume	15-19	Male	10-19	Male 15-19	9	18	YES
2023-12-01	202312	GAZA	CHONGOENE	CS Matsinhane	Low Volume	15-19	Female	10-19	Female 15-19	9	7	YES
2023-12-01	202312	GAZA	CHONGOENE	CS Matsinhane	Low Volume	15-19	Male	10-19	Male 15-19	1	4	YES
2023-12-01	202312	GAZA	CHONGOENE	CS Maciene	High Volume	15-19	Female	10-19	Female 15-19	7	23	YES
2023-12-01	202312	GAZA	CHONGOENE	CS Maciene	High Volume	15-19	Male	10-19	Male 15-19	4	10	YES
2023-12-01	202312	GAZA	CHONGOENE	CS Chongoene	High Volume	15-19	Female	10-19	Female 15-19	61	57	YES
2023-12-01	202312	GAZA	CHONGOENE	CS Chongoene	High Volume	15-19	Male	10-19	Male 15-19	12	37	YES
2023-12-01	202312	GAZA	CHONGOENE	CS Mangunze	High Volume	15-19	Female	10-19	Female 15-19	56	35	YES
2023-12-01	202312	GAZA	CHONGOENE	CS Mangunze	High Volume	15-19	Male	10-19	Male 15-19	4	11	YES
2023-12-01	202312	GAZA	CHONGOENE	CS Siaia	High Volume	15-19	Female	10-19	Female 15-19	46	27	YES
2023-12-01	202312	GAZA	CHONGOENE	CS Siaia	High Volume	15-19	Male	10-19	Male 15-19	7	11	YES
2023-12-01	202312	GAZA	CHONGOENE	PS Nhamavila	Med Volume	15-19	Female	10-19	Female 15-19	20	24	YES
2023-12-01	202312	GAZA	CHONGOENE	PS Nhamavila	Med Volume	15-19	Male	10-19	Male 15-19	7	8	YES
2023-12-01	202312	GAZA	CHONGOENE	CS Cucuine	Low Volume	15-19	Female	10-19	Female 15-19	9	8	YES
2023-12-01	202312	GAZA	CHONGOENE	CS Cucuine	Low Volume	15-19	Male	10-19	Male 15-19	1	3	YES
2023-12-01	202312	GAZA	CHONGOENE	CS Bungane	High Volume	20+	Female	20+	Female 20+	609	744	YES
2023-12-01	202312	GAZA	CHONGOENE	CS Bungane	High Volume	20+	Male	20+	Male 20+	341	289	YES
2023-12-01	202312	GAZA	CHONGOENE	CS Chicavane	Low Volume	20+	Female	20+	Female 20+	214	222	YES
2023-12-01	202312	GAZA	CHONGOENE	CS Chicavane	Low Volume	20+	Male	20+	Male 20+	96	100	YES
2023-12-01	202312	GAZA	CHONGOENE	CS Banhine	Med Volume	20+	Female	20+	Female 20+	348	339	YES
2023-12-01	202312	GAZA	CHONGOENE	CS Banhine	Med Volume	20+	Male	20+	Male 20+	125	139	YES
2023-12-01	202312	GAZA	CHONGOENE	CS Nhacutse	High Volume	20+	Female	20+	Female 20+	1668	1805	YES
2023-12-01	202312	GAZA	CHONGOENE	CS Nhacutse	High Volume	20+	Male	20+	Male 20+	765	652	YES
2023-12-01	202312	GAZA	CHONGOENE	CS Macupulane	Med Volume	20+	Female	20+	Female 20+	613	598	YES
2023-12-01	202312	GAZA	CHONGOENE	CS Macupulane	Med Volume	20+	Male	20+	Male 20+	226	252	YES
2023-12-01	202312	GAZA	CHONGOENE	PS Ndambine 2000	High Volume	20+	Female	20+	Female 20+	962	869	YES
2023-12-01	202312	GAZA	CHONGOENE	PS Ndambine 2000	High Volume	20+	Male	20+	Male 20+	356	320	YES
2023-12-01	202312	GAZA	CHONGOENE	CS Matsinhane	Low Volume	20+	Female	20+	Female 20+	167	342	YES
2023-12-01	202312	GAZA	CHONGOENE	CS Matsinhane	Low Volume	20+	Male	20+	Male 20+	267	148	YES
2023-12-01	202312	GAZA	CHONGOENE	CS Maciene	High Volume	20+	Female	20+	Female 20+	699	707	YES
2023-12-01	202312	GAZA	CHONGOENE	CS Maciene	High Volume	20+	Male	20+	Male 20+	330	277	YES
2023-12-01	202312	GAZA	CHONGOENE	CS Chongoene	High Volume	20+	Female	20+	Female 20+	2073	2393	YES
2023-12-01	202312	GAZA	CHONGOENE	CS Chongoene	High Volume	20+	Male	20+	Male 20+	850	905	YES
2023-12-01	202312	GAZA	CHONGOENE	CS Mangunze	High Volume	20+	Female	20+	Female 20+	715	713	YES
2023-12-01	202312	GAZA	CHONGOENE	CS Mangunze	High Volume	20+	Male	20+	Male 20+	369	273	YES
2023-12-01	202312	GAZA	CHONGOENE	CS Siaia	High Volume	20+	Female	20+	Female 20+	924	995	YES
2023-12-01	202312	GAZA	CHONGOENE	CS Siaia	High Volume	20+	Male	20+	Male 20+	363	368	YES
2023-12-01	202312	GAZA	CHONGOENE	PS Nhamavila	Med Volume	20+	Female	20+	Female 20+	571	593	YES
2023-12-01	202312	GAZA	CHONGOENE	PS Nhamavila	Med Volume	20+	Male	20+	Male 20+	230	223	YES
2023-12-01	202312	GAZA	CHONGOENE	CS Cucuine	Low Volume	20+	Female	20+	Female 20+	243	217	YES
2023-12-01	202312	GAZA	CHONGOENE	CS Cucuine	Low Volume	20+	Male	20+	Male 20+	29	86	YES
2023-12-01	202312	GAZA	GUIJÁ	PS Mbalavala	Med Volume	00-04	Unknown	<10	00-04	25	10	YES
2023-12-01	202312	GAZA	GUIJÁ	CS Chimbembe	Med Volume	00-04	Unknown	<10	00-04	20	8	YES
2023-12-01	202312	GAZA	GUIJÁ	CS Javanhane	High Volume	00-04	Unknown	<10	00-04	36	11	YES
2023-12-01	202312	GAZA	GUIJÁ	CS Mubanguene	High Volume	00-04	Unknown	<10	00-04	21	10	YES
2023-12-01	202312	GAZA	GUIJÁ	CS Nalazi	High Volume	00-04	Unknown	<10	00-04	34	15	YES
2023-12-01	202312	GAZA	GUIJÁ	CS Chivonguene	High Volume	00-04	Unknown	<10	00-04	18	6	YES
2023-12-01	202312	GAZA	GUIJÁ	CS Chinhacanine	High Volume	00-04	Unknown	<10	00-04	51	8	YES
2023-12-01	202312	GAZA	GUIJÁ	CS Guija	High Volume	00-04	Unknown	<10	00-04	56	15	YES
2023-12-01	202312	GAZA	GUIJÁ	CS Mpelane	High Volume	00-04	Unknown	<10	00-04	18	5	YES
2023-12-01	202312	GAZA	GUIJÁ	CS Chibabel	High Volume	00-04	Unknown	<10	00-04	16	6	YES
2023-12-01	202312	GAZA	GUIJÁ	CS Javanhane	High Volume	05-09	Unknown	<10	05-09	8	36	YES
2023-12-01	202312	GAZA	GUIJÁ	CS Mubanguene	High Volume	05-09	Unknown	<10	05-09	11	27	YES
2023-12-01	202312	GAZA	GUIJÁ	CS Nalazi	High Volume	05-09	Unknown	<10	05-09	27	27	YES
2023-12-01	202312	GAZA	GUIJÁ	CS Chivonguene	High Volume	05-09	Unknown	<10	05-09	22	27	YES
2023-12-01	202312	GAZA	GUIJÁ	CS Chinhacanine	High Volume	05-09	Unknown	<10	05-09	45	34	YES
2023-12-01	202312	GAZA	GUIJÁ	CS Guija	High Volume	05-09	Unknown	<10	05-09	79	56	YES
2023-12-01	202312	GAZA	GUIJÁ	PS Mbalavala	Med Volume	05-09	Unknown	<10	05-09	20	10	YES
2023-12-01	202312	GAZA	GUIJÁ	CS Mpelane	High Volume	05-09	Unknown	<10	05-09	13	21	YES
2023-12-01	202312	GAZA	GUIJÁ	CS Chimbembe	Med Volume	05-09	Unknown	<10	05-09	20	11	YES
2023-12-01	202312	GAZA	GUIJÁ	CS Chibabel	High Volume	05-09	Unknown	<10	05-09	12	18	YES
2023-12-01	202312	GAZA	GUIJÁ	CS Javanhane	High Volume	10-14	Female	10-19	Female 10-14	15	19	YES
2023-12-01	202312	GAZA	GUIJÁ	CS Javanhane	High Volume	10-14	Male	10-19	Male 10-14	12	18	YES
2023-12-01	202312	GAZA	GUIJÁ	CS Mubanguene	High Volume	10-14	Female	10-19	Female 10-14	8	12	YES
2023-12-01	202312	GAZA	GUIJÁ	CS Mubanguene	High Volume	10-14	Male	10-19	Male 10-14	2	14	YES
2023-12-01	202312	GAZA	GUIJÁ	CS Nalazi	High Volume	10-14	Female	10-19	Female 10-14	9	17	YES
2023-12-01	202312	GAZA	GUIJÁ	CS Nalazi	High Volume	10-14	Male	10-19	Male 10-14	6	16	YES
2023-12-01	202312	GAZA	GUIJÁ	CS Chivonguene	High Volume	10-14	Female	10-19	Female 10-14	11	19	YES
2023-12-01	202312	GAZA	GUIJÁ	CS Chivonguene	High Volume	10-14	Male	10-19	Male 10-14	5	9	YES
2023-12-01	202312	GAZA	GUIJÁ	CS Chinhacanine	High Volume	10-14	Female	10-19	Female 10-14	6	13	YES
2023-12-01	202312	GAZA	GUIJÁ	CS Chinhacanine	High Volume	10-14	Male	10-19	Male 10-14	15	17	YES
2023-12-01	202312	GAZA	GUIJÁ	CS Guija	High Volume	10-14	Female	10-19	Female 10-14	45	41	YES
2023-12-01	202312	GAZA	GUIJÁ	CS Guija	High Volume	10-14	Male	10-19	Male 10-14	20	31	YES
2023-12-01	202312	GAZA	GUIJÁ	PS Mbalavala	Med Volume	10-14	Female	10-19	Female 10-14	2	8	YES
2023-12-01	202312	GAZA	GUIJÁ	PS Mbalavala	Med Volume	10-14	Male	10-19	Male 10-14	45	14	YES
2023-12-01	202312	GAZA	GUIJÁ	CS Mpelane	High Volume	10-14	Female	10-19	Female 10-14	6	15	YES
2023-12-01	202312	GAZA	GUIJÁ	CS Mpelane	High Volume	10-14	Male	10-19	Male 10-14	5	8	YES
2023-12-01	202312	GAZA	GUIJÁ	CS Chimbembe	Med Volume	10-14	Female	10-19	Female 10-14	7	13	YES
2023-12-01	202312	GAZA	GUIJÁ	CS Chimbembe	Med Volume	10-14	Male	10-19	Male 10-14	4	8	YES
2023-12-01	202312	GAZA	GUIJÁ	CS Chibabel	High Volume	10-14	Female	10-19	Female 10-14	8	10	YES
2023-12-01	202312	GAZA	GUIJÁ	CS Chibabel	High Volume	10-14	Male	10-19	Male 10-14	8	7	YES
2023-12-01	202312	GAZA	GUIJÁ	CS Javanhane	High Volume	15-19	Female	10-19	Female 15-19	33	27	YES
2023-12-01	202312	GAZA	GUIJÁ	CS Javanhane	High Volume	15-19	Male	10-19	Male 15-19	6	17	YES
2023-12-01	202312	GAZA	GUIJÁ	CS Mubanguene	High Volume	15-19	Female	10-19	Female 15-19	6	12	YES
2023-12-01	202312	GAZA	GUIJÁ	CS Mubanguene	High Volume	15-19	Male	10-19	Male 15-19	13	5	YES
2023-12-01	202312	GAZA	GUIJÁ	CS Nalazi	High Volume	15-19	Female	10-19	Female 15-19	28	19	YES
2023-12-01	202312	GAZA	GUIJÁ	CS Nalazi	High Volume	15-19	Male	10-19	Male 15-19	3	11	YES
2023-12-01	202312	GAZA	GUIJÁ	CS Chivonguene	High Volume	15-19	Female	10-19	Female 15-19	13	14	YES
2023-12-01	202312	GAZA	GUIJÁ	CS Chivonguene	High Volume	15-19	Male	10-19	Male 15-19	1	9	YES
2023-12-01	202312	GAZA	GUIJÁ	CS Chinhacanine	High Volume	15-19	Female	10-19	Female 15-19	52	22	YES
2023-12-01	202312	GAZA	GUIJÁ	CS Chinhacanine	High Volume	15-19	Male	10-19	Male 15-19	7	15	YES
2023-12-01	202312	GAZA	GUIJÁ	CS Guija	High Volume	15-19	Female	10-19	Female 15-19	48	53	YES
2023-12-01	202312	GAZA	GUIJÁ	CS Guija	High Volume	15-19	Male	10-19	Male 15-19	3	24	YES
2023-12-01	202312	GAZA	GUIJÁ	PS Mbalavala	Med Volume	15-19	Female	10-19	Female 15-19	4	6	YES
2023-12-01	202312	GAZA	GUIJÁ	PS Mbalavala	Med Volume	15-19	Male	10-19	Male 15-19	274	5	YES
2023-12-01	202312	GAZA	GUIJÁ	CS Mpelane	High Volume	15-19	Female	10-19	Female 15-19	9	12	YES
2023-12-01	202312	GAZA	GUIJÁ	CS Mpelane	High Volume	15-19	Male	10-19	Male 15-19	19	8	YES
2023-12-01	202312	GAZA	GUIJÁ	CS Chimbembe	Med Volume	15-19	Female	10-19	Female 15-19	9	7	YES
2023-12-01	202312	GAZA	GUIJÁ	CS Chimbembe	Med Volume	15-19	Male	10-19	Male 15-19	3	5	YES
2023-12-01	202312	GAZA	GUIJÁ	CS Chibabel	High Volume	15-19	Female	10-19	Female 15-19	25	17	YES
2023-12-01	202312	GAZA	GUIJÁ	CS Chibabel	High Volume	15-19	Male	10-19	Male 15-19	9	8	YES
2023-12-01	202312	GAZA	GUIJÁ	CS Javanhane	High Volume	20+	Female	20+	Female 20+	1487	1419	YES
2023-12-01	202312	GAZA	GUIJÁ	CS Javanhane	High Volume	20+	Male	20+	Male 20+	631	582	YES
2023-12-01	202312	GAZA	GUIJÁ	CS Mubanguene	High Volume	20+	Female	20+	Female 20+	224	757	YES
2023-12-01	202312	GAZA	GUIJÁ	CS Mubanguene	High Volume	20+	Male	20+	Male 20+	926	369	YES
2023-12-01	202312	GAZA	GUIJÁ	CS Nalazi	High Volume	20+	Female	20+	Female 20+	705	694	YES
2023-12-01	202312	GAZA	GUIJÁ	CS Nalazi	High Volume	20+	Male	20+	Male 20+	247	269	YES
2023-12-01	202312	GAZA	GUIJÁ	CS Chivonguene	High Volume	20+	Female	20+	Female 20+	748	770	YES
2023-12-01	202312	GAZA	GUIJÁ	CS Chivonguene	High Volume	20+	Male	20+	Male 20+	386	385	YES
2023-12-01	202312	GAZA	GUIJÁ	CS Chinhacanine	High Volume	20+	Female	20+	Female 20+	1226	1063	YES
2023-12-01	202312	GAZA	GUIJÁ	CS Chinhacanine	High Volume	20+	Male	20+	Male 20+	391	343	YES
2023-12-01	202312	GAZA	GUIJÁ	CS Guija	High Volume	20+	Female	20+	Female 20+	2459	2341	YES
2023-12-01	202312	GAZA	GUIJÁ	CS Guija	High Volume	20+	Male	20+	Male 20+	1088	972	YES
2023-12-01	202312	GAZA	GUIJÁ	PS Mbalavala	Med Volume	20+	Female	20+	Female 20+	285	329	YES
2023-12-01	202312	GAZA	GUIJÁ	PS Mbalavala	Med Volume	20+	Male	20+	Male 20+	153	140	YES
2023-12-01	202312	GAZA	GUIJÁ	CS Mpelane	High Volume	20+	Female	20+	Female 20+	762	754	YES
2023-12-01	202312	GAZA	GUIJÁ	CS Mpelane	High Volume	20+	Male	20+	Male 20+	193	269	YES
2023-12-01	202312	GAZA	GUIJÁ	CS Chimbembe	Med Volume	20+	Female	20+	Female 20+	430	537	YES
2023-12-01	202312	GAZA	GUIJÁ	CS Chimbembe	Med Volume	20+	Male	20+	Male 20+	246	224	YES
2023-12-01	202312	GAZA	GUIJÁ	CS Chibabel	High Volume	20+	Female	20+	Female 20+	712	840	YES
2023-12-01	202312	GAZA	GUIJÁ	CS Chibabel	High Volume	20+	Male	20+	Male 20+	333	348	YES
2023-12-01	202312	GAZA	LIMPOPO	CS Chipenhe	High Volume	00-04	Unknown	<10	00-04	43	12	YES
2023-12-01	202312	GAZA	LIMPOPO	CS Chissano	High Volume	00-04	Unknown	<10	00-04	70	18	YES
2023-12-01	202312	GAZA	LIMPOPO	CS Chicumbane	High Volume	00-04	Unknown	<10	00-04	157	28	YES
2023-12-01	202312	GAZA	LIMPOPO	CS Zongoene	High Volume	00-04	Unknown	<10	00-04	49	9	YES
2023-12-01	202312	GAZA	LIMPOPO	CS Licilo	High Volume	00-04	Unknown	<10	00-04	38	8	YES
2023-12-01	202312	GAZA	LIMPOPO	CS Julius Nyerere	High Volume	00-04	Unknown	<10	00-04	112	31	YES
2023-12-01	202312	GAZA	LIMPOPO	CS Vladimir Lenine	High Volume	00-04	Unknown	<10	00-04	32	4	YES
2023-12-01	202312	GAZA	LIMPOPO	CS Chipenhe	High Volume	05-09	Unknown	<10	05-09	59	47	YES
2023-12-01	202312	GAZA	LIMPOPO	CS Chissano	High Volume	05-09	Unknown	<10	05-09	90	49	YES
2023-12-01	202312	GAZA	LIMPOPO	CS Chicumbane	High Volume	05-09	Unknown	<10	05-09	186	138	YES
2023-12-01	202312	GAZA	LIMPOPO	CS Zongoene	High Volume	05-09	Unknown	<10	05-09	48	33	YES
2023-12-01	202312	GAZA	LIMPOPO	CS Licilo	High Volume	05-09	Unknown	<10	05-09	22	35	YES
2023-12-01	202312	GAZA	LIMPOPO	CS Julius Nyerere	High Volume	05-09	Unknown	<10	05-09	90	91	YES
2023-12-01	202312	GAZA	LIMPOPO	CS Vladimir Lenine	High Volume	05-09	Unknown	<10	05-09	30	38	YES
2023-12-01	202312	GAZA	LIMPOPO	CS Chipenhe	High Volume	10-14	Female	10-19	Female 10-14	30	37	YES
2023-12-01	202312	GAZA	LIMPOPO	CS Chipenhe	High Volume	10-14	Male	10-19	Male 10-14	32	40	YES
2023-12-01	202312	GAZA	LIMPOPO	CS Chissano	High Volume	10-14	Female	10-19	Female 10-14	55	44	YES
2023-12-01	202312	GAZA	LIMPOPO	CS Chissano	High Volume	10-14	Male	10-19	Male 10-14	64	32	YES
2023-12-01	202312	GAZA	LIMPOPO	CS Chicumbane	High Volume	10-14	Female	10-19	Female 10-14	84	98	YES
2023-12-01	202312	GAZA	LIMPOPO	CS Chicumbane	High Volume	10-14	Male	10-19	Male 10-14	81	86	YES
2023-12-01	202312	GAZA	LIMPOPO	CS Zongoene	High Volume	10-14	Female	10-19	Female 10-14	10	25	YES
2023-12-01	202312	GAZA	LIMPOPO	CS Zongoene	High Volume	10-14	Male	10-19	Male 10-14	27	26	YES
2023-12-01	202312	GAZA	LIMPOPO	CS Licilo	High Volume	10-14	Female	10-19	Female 10-14	24	25	YES
2023-12-01	202312	GAZA	LIMPOPO	CS Licilo	High Volume	10-14	Male	10-19	Male 10-14	20	17	YES
2023-12-01	202312	GAZA	LIMPOPO	CS Julius Nyerere	High Volume	10-14	Female	10-19	Female 10-14	30	30	YES
2023-12-01	202312	GAZA	LIMPOPO	CS Julius Nyerere	High Volume	10-14	Male	10-19	Male 10-14	36	38	YES
2023-12-01	202312	GAZA	LIMPOPO	CS Vladimir Lenine	High Volume	10-14	Female	10-19	Female 10-14	12	21	YES
2023-12-01	202312	GAZA	LIMPOPO	CS Vladimir Lenine	High Volume	10-14	Male	10-19	Male 10-14	10	10	YES
2023-12-01	202312	GAZA	LIMPOPO	CS Chipenhe	High Volume	15-19	Female	10-19	Female 15-19	55	36	YES
2023-12-01	202312	GAZA	LIMPOPO	CS Chipenhe	High Volume	15-19	Male	10-19	Male 15-19	24	25	YES
2023-12-01	202312	GAZA	LIMPOPO	CS Chissano	High Volume	15-19	Female	10-19	Female 15-19	125	54	YES
2023-12-01	202312	GAZA	LIMPOPO	CS Chissano	High Volume	15-19	Male	10-19	Male 15-19	42	32	YES
2023-12-01	202312	GAZA	LIMPOPO	CS Chicumbane	High Volume	15-19	Female	10-19	Female 15-19	119	92	YES
2023-12-01	202312	GAZA	LIMPOPO	CS Chicumbane	High Volume	15-19	Male	10-19	Male 15-19	45	73	YES
2023-12-01	202312	GAZA	LIMPOPO	CS Zongoene	High Volume	15-19	Female	10-19	Female 15-19	36	28	YES
2023-12-01	202312	GAZA	LIMPOPO	CS Zongoene	High Volume	15-19	Male	10-19	Male 15-19	12	18	YES
2023-12-01	202312	GAZA	LIMPOPO	CS Licilo	High Volume	15-19	Female	10-19	Female 15-19	112	27	YES
2023-12-01	202312	GAZA	LIMPOPO	CS Licilo	High Volume	15-19	Male	10-19	Male 15-19	9	13	YES
2023-12-01	202312	GAZA	LIMPOPO	CS Julius Nyerere	High Volume	15-19	Female	10-19	Female 15-19	62	51	YES
2023-12-01	202312	GAZA	LIMPOPO	CS Julius Nyerere	High Volume	15-19	Male	10-19	Male 15-19	17	32	YES
2023-12-01	202312	GAZA	LIMPOPO	CS Vladimir Lenine	High Volume	15-19	Female	10-19	Female 15-19	18	16	YES
2023-12-01	202312	GAZA	LIMPOPO	CS Vladimir Lenine	High Volume	15-19	Male	10-19	Male 15-19	3	9	YES
2023-12-01	202312	GAZA	LIMPOPO	CS Chipenhe	High Volume	20+	Female	20+	Female 20+	2224	1795	YES
2023-12-01	202312	GAZA	LIMPOPO	CS Chipenhe	High Volume	20+	Male	20+	Male 20+	496	610	YES
2023-12-01	202312	GAZA	LIMPOPO	CS Chissano	High Volume	20+	Female	20+	Female 20+	2395	2439	YES
2023-12-01	202312	GAZA	LIMPOPO	CS Chissano	High Volume	20+	Male	20+	Male 20+	1157	873	YES
2023-12-01	202312	GAZA	LIMPOPO	CS Chicumbane	High Volume	20+	Female	20+	Female 20+	5977	5400	YES
2023-12-01	202312	GAZA	LIMPOPO	CS Chicumbane	High Volume	20+	Male	20+	Male 20+	2135	2050	YES
2023-12-01	202312	GAZA	LIMPOPO	CS Zongoene	High Volume	20+	Female	20+	Female 20+	1216	1193	YES
2023-12-01	202312	GAZA	LIMPOPO	CS Zongoene	High Volume	20+	Male	20+	Male 20+	547	496	YES
2023-12-01	202312	GAZA	LIMPOPO	CS Licilo	High Volume	20+	Female	20+	Female 20+	1298	1312	YES
2023-12-01	202312	GAZA	LIMPOPO	CS Licilo	High Volume	20+	Male	20+	Male 20+	409	449	YES
2023-12-01	202312	GAZA	LIMPOPO	CS Julius Nyerere	High Volume	20+	Female	20+	Female 20+	2572	2621	YES
2023-12-01	202312	GAZA	LIMPOPO	CS Julius Nyerere	High Volume	20+	Male	20+	Male 20+	964	918	YES
2023-12-01	202312	GAZA	LIMPOPO	CS Vladimir Lenine	High Volume	20+	Female	20+	Female 20+	774	768	YES
2023-12-01	202312	GAZA	LIMPOPO	CS Vladimir Lenine	High Volume	20+	Male	20+	Male 20+	257	274	YES
2023-12-01	202312	GAZA	MABALANE	PS da Penitenciaria de Mabalane	Low Volume	00-04	Unknown	<10	00-04	0	NA	YES
2023-12-01	202312	GAZA	MABALANE	CS Combomune	High Volume	00-04	Unknown	<10	00-04	24	6	YES
2023-12-01	202312	GAZA	MABALANE	CS Mabalane	High Volume	00-04	Unknown	<10	00-04	37	10	YES
2023-12-01	202312	GAZA	MABALANE	CS Combomune	High Volume	05-09	Unknown	<10	05-09	19	22	YES
2023-12-01	202312	GAZA	MABALANE	CS Mabalane	High Volume	05-09	Unknown	<10	05-09	24	21	YES
2023-12-01	202312	GAZA	MABALANE	PS da Penitenciaria de Mabalane	Low Volume	05-09	Unknown	<10	05-09	0	NA	YES
2023-12-01	202312	GAZA	MABALANE	CS Combomune	High Volume	10-14	Female	10-19	Female 10-14	11	10	YES
2023-12-01	202312	GAZA	MABALANE	CS Combomune	High Volume	10-14	Male	10-19	Male 10-14	1	12	YES
2023-12-01	202312	GAZA	MABALANE	CS Mabalane	High Volume	10-14	Female	10-19	Female 10-14	11	11	YES
2023-12-01	202312	GAZA	MABALANE	CS Mabalane	High Volume	10-14	Male	10-19	Male 10-14	9	9	YES
2023-12-01	202312	GAZA	MABALANE	PS da Penitenciaria de Mabalane	Low Volume	10-14	Female	10-19	Female 10-14	0	NA	YES
2023-12-01	202312	GAZA	MABALANE	PS da Penitenciaria de Mabalane	Low Volume	10-14	Male	10-19	Male 10-14	0	NA	YES
2023-12-01	202312	GAZA	MABALANE	CS Combomune	High Volume	15-19	Female	10-19	Female 15-19	26	13	YES
2023-12-01	202312	GAZA	MABALANE	CS Combomune	High Volume	15-19	Male	10-19	Male 15-19	2	11	YES
2023-12-01	202312	GAZA	MABALANE	CS Mabalane	High Volume	15-19	Female	10-19	Female 15-19	30	19	YES
2023-12-01	202312	GAZA	MABALANE	CS Mabalane	High Volume	15-19	Male	10-19	Male 15-19	11	8	YES
2023-12-01	202312	GAZA	MABALANE	PS da Penitenciaria de Mabalane	Low Volume	15-19	Female	10-19	Female 15-19	0	NA	YES
2023-12-01	202312	GAZA	MABALANE	PS da Penitenciaria de Mabalane	Low Volume	15-19	Male	10-19	Male 15-19	0	NA	YES
2023-12-01	202312	GAZA	MABALANE	CS Combomune	High Volume	20+	Female	20+	Female 20+	639	608	YES
2023-12-01	202312	GAZA	MABALANE	CS Combomune	High Volume	20+	Male	20+	Male 20+	378	260	YES
2023-12-01	202312	GAZA	MABALANE	CS Mabalane	High Volume	20+	Female	20+	Female 20+	782	720	YES
2023-12-01	202312	GAZA	MABALANE	CS Mabalane	High Volume	20+	Male	20+	Male 20+	399	319	YES
2023-12-01	202312	GAZA	MABALANE	PS da Penitenciaria de Mabalane	Low Volume	20+	Female	20+	Female 20+	0	NA	YES
2023-12-01	202312	GAZA	MABALANE	PS da Penitenciaria de Mabalane	Low Volume	20+	Male	20+	Male 20+	126	115	YES
2023-12-01	202312	GAZA	MANDLAKAZI	CS Laranjeiras	Med Volume	00-04	Unknown	<10	00-04	15	9	YES
2023-12-01	202312	GAZA	MANDLAKAZI	CS Incadine	Med Volume	00-04	Unknown	<10	00-04	18	6	YES
2023-12-01	202312	GAZA	MANDLAKAZI	CS Muzamane	Med Volume	00-04	Unknown	<10	00-04	12	3	YES
2023-12-01	202312	GAZA	MANDLAKAZI	CS Betula	Low Volume	00-04	Unknown	<10	00-04	5	6	YES
2023-12-01	202312	GAZA	MANDLAKAZI	CS Chibondzane	Med Volume	00-04	Unknown	<10	00-04	18	6	YES
2023-12-01	202312	GAZA	MANDLAKAZI	CS Dengoine	Med Volume	00-04	Unknown	<10	00-04	14	7	YES
2023-12-01	202312	GAZA	MANDLAKAZI	CS Mausse	Med Volume	00-04	Unknown	<10	00-04	4	3	YES
2023-12-01	202312	GAZA	MANDLAKAZI	CS de Ndolene	Med Volume	00-04	Unknown	<10	00-04	15	6	YES
2023-12-01	202312	GAZA	MANDLAKAZI	CS Macasselane	Low Volume	00-04	Unknown	<10	00-04	17	6	YES
2023-12-01	202312	GAZA	MANDLAKAZI	CS Tavane	High Volume	00-04	Unknown	<10	00-04	14	5	YES
2023-12-01	202312	GAZA	MANDLAKAZI	CS Macuacua	High Volume	00-04	Unknown	<10	00-04	23	7	YES
2023-12-01	202312	GAZA	MANDLAKAZI	CS Chidenguele	High Volume	00-04	Unknown	<10	00-04	38	17	YES
2023-12-01	202312	GAZA	MANDLAKAZI	CS Mandlakazi	High Volume	00-04	Unknown	<10	00-04	33	20	YES
2023-12-01	202312	GAZA	MANDLAKAZI	CS Laranjeiras	Med Volume	05-09	Unknown	<10	05-09	17	18	YES
2023-12-01	202312	GAZA	MANDLAKAZI	CS Incadine	Med Volume	05-09	Unknown	<10	05-09	15	10	YES
2023-12-01	202312	GAZA	MANDLAKAZI	CS Muzamane	Med Volume	05-09	Unknown	<10	05-09	18	25	YES
2023-12-01	202312	GAZA	MANDLAKAZI	CS Tavane	High Volume	05-09	Unknown	<10	05-09	26	25	YES
2023-12-01	202312	GAZA	MANDLAKAZI	CS Macuacua	High Volume	05-09	Unknown	<10	05-09	37	26	YES
2023-12-01	202312	GAZA	MANDLAKAZI	CS Betula	Low Volume	05-09	Unknown	<10	05-09	13	6	YES
2023-12-01	202312	GAZA	MANDLAKAZI	CS Chibondzane	Med Volume	05-09	Unknown	<10	05-09	32	18	YES
2023-12-01	202312	GAZA	MANDLAKAZI	CS Chidenguele	High Volume	05-09	Unknown	<10	05-09	45	28	YES
2023-12-01	202312	GAZA	MANDLAKAZI	CS Dengoine	Med Volume	05-09	Unknown	<10	05-09	15	11	YES
2023-12-01	202312	GAZA	MANDLAKAZI	CS Mausse	Med Volume	05-09	Unknown	<10	05-09	11	14	YES
2023-12-01	202312	GAZA	MANDLAKAZI	CS de Ndolene	Med Volume	05-09	Unknown	<10	05-09	4	10	YES
2023-12-01	202312	GAZA	MANDLAKAZI	CS Macasselane	Low Volume	05-09	Unknown	<10	05-09	19	8	YES
2023-12-01	202312	GAZA	MANDLAKAZI	CS Mandlakazi	High Volume	05-09	Unknown	<10	05-09	85	69	YES
2023-12-01	202312	GAZA	MANDLAKAZI	CS Laranjeiras	Med Volume	10-14	Female	10-19	Female 10-14	9	11	YES
2023-12-01	202312	GAZA	MANDLAKAZI	CS Laranjeiras	Med Volume	10-14	Male	10-19	Male 10-14	6	9	YES
2023-12-01	202312	GAZA	MANDLAKAZI	CS Incadine	Med Volume	10-14	Female	10-19	Female 10-14	6	17	YES
2023-12-01	202312	GAZA	MANDLAKAZI	CS Incadine	Med Volume	10-14	Male	10-19	Male 10-14	8	10	YES
2023-12-01	202312	GAZA	MANDLAKAZI	CS Muzamane	Med Volume	10-14	Female	10-19	Female 10-14	16	16	YES
2023-12-01	202312	GAZA	MANDLAKAZI	CS Muzamane	Med Volume	10-14	Male	10-19	Male 10-14	6	10	YES
2023-12-01	202312	GAZA	MANDLAKAZI	CS Tavane	High Volume	10-14	Female	10-19	Female 10-14	10	4	YES
2023-12-01	202312	GAZA	MANDLAKAZI	CS Tavane	High Volume	10-14	Male	10-19	Male 10-14	15	18	YES
2023-12-01	202312	GAZA	MANDLAKAZI	CS Macuacua	High Volume	10-14	Female	10-19	Female 10-14	17	16	YES
2023-12-01	202312	GAZA	MANDLAKAZI	CS Macuacua	High Volume	10-14	Male	10-19	Male 10-14	22	18	YES
2023-12-01	202312	GAZA	MANDLAKAZI	CS Betula	Low Volume	10-14	Female	10-19	Female 10-14	6	7	YES
2023-12-01	202312	GAZA	MANDLAKAZI	CS Betula	Low Volume	10-14	Male	10-19	Male 10-14	6	6	YES
2023-12-01	202312	GAZA	MANDLAKAZI	CS Chibondzane	Med Volume	10-14	Female	10-19	Female 10-14	12	18	YES
2023-12-01	202312	GAZA	MANDLAKAZI	CS Chibondzane	Med Volume	10-14	Male	10-19	Male 10-14	5	13	YES
2023-12-01	202312	GAZA	MANDLAKAZI	CS Chidenguele	High Volume	10-14	Female	10-19	Female 10-14	16	31	YES
2023-12-01	202312	GAZA	MANDLAKAZI	CS Chidenguele	High Volume	10-14	Male	10-19	Male 10-14	21	25	YES
2023-12-01	202312	GAZA	MANDLAKAZI	CS Dengoine	Med Volume	10-14	Female	10-19	Female 10-14	10	8	YES
2023-12-01	202312	GAZA	MANDLAKAZI	CS Dengoine	Med Volume	10-14	Male	10-19	Male 10-14	6	7	YES
2023-12-01	202312	GAZA	MANDLAKAZI	CS Mausse	Med Volume	10-14	Female	10-19	Female 10-14	8	10	YES
2023-12-01	202312	GAZA	MANDLAKAZI	CS Mausse	Med Volume	10-14	Male	10-19	Male 10-14	7	10	YES
2023-12-01	202312	GAZA	MANDLAKAZI	CS de Ndolene	Med Volume	10-14	Female	10-19	Female 10-14	3	4	YES
2023-12-01	202312	GAZA	MANDLAKAZI	CS de Ndolene	Med Volume	10-14	Male	10-19	Male 10-14	3	4	YES
2023-12-01	202312	GAZA	MANDLAKAZI	CS Macasselane	Low Volume	10-14	Female	10-19	Female 10-14	3	10	YES
2023-12-01	202312	GAZA	MANDLAKAZI	CS Macasselane	Low Volume	10-14	Male	10-19	Male 10-14	2	5	YES
2023-12-01	202312	GAZA	MANDLAKAZI	CS Mandlakazi	High Volume	10-14	Female	10-19	Female 10-14	78	64	YES
2023-12-01	202312	GAZA	MANDLAKAZI	CS Mandlakazi	High Volume	10-14	Male	10-19	Male 10-14	57	57	YES
2023-12-01	202312	GAZA	MANDLAKAZI	CS Laranjeiras	Med Volume	15-19	Female	10-19	Female 15-19	1	23	YES
2023-12-01	202312	GAZA	MANDLAKAZI	CS Laranjeiras	Med Volume	15-19	Male	10-19	Male 15-19	0	7	YES
2023-12-01	202312	GAZA	MANDLAKAZI	CS Incadine	Med Volume	15-19	Female	10-19	Female 15-19	45	16	YES
2023-12-01	202312	GAZA	MANDLAKAZI	CS Incadine	Med Volume	15-19	Male	10-19	Male 15-19	20	8	YES
2023-12-01	202312	GAZA	MANDLAKAZI	CS Muzamane	Med Volume	15-19	Female	10-19	Female 15-19	10	9	YES
2023-12-01	202312	GAZA	MANDLAKAZI	CS Muzamane	Med Volume	15-19	Male	10-19	Male 15-19	4	5	YES
2023-12-01	202312	GAZA	MANDLAKAZI	CS Tavane	High Volume	15-19	Female	10-19	Female 15-19	23	18	YES
2023-12-01	202312	GAZA	MANDLAKAZI	CS Tavane	High Volume	15-19	Male	10-19	Male 15-19	11	11	YES
2023-12-01	202312	GAZA	MANDLAKAZI	CS Macuacua	High Volume	15-19	Female	10-19	Female 15-19	23	22	YES
2023-12-01	202312	GAZA	MANDLAKAZI	CS Macuacua	High Volume	15-19	Male	10-19	Male 15-19	10	17	YES
2023-12-01	202312	GAZA	MANDLAKAZI	CS Betula	Low Volume	15-19	Female	10-19	Female 15-19	5	7	YES
2023-12-01	202312	GAZA	MANDLAKAZI	CS Betula	Low Volume	15-19	Male	10-19	Male 15-19	4	5	YES
2023-12-01	202312	GAZA	MANDLAKAZI	CS Chibondzane	Med Volume	15-19	Female	10-19	Female 15-19	18	15	YES
2023-12-01	202312	GAZA	MANDLAKAZI	CS Chibondzane	Med Volume	15-19	Male	10-19	Male 15-19	4	3	YES
2023-12-01	202312	GAZA	MANDLAKAZI	CS Chidenguele	High Volume	15-19	Female	10-19	Female 15-19	31	23	YES
2023-12-01	202312	GAZA	MANDLAKAZI	CS Chidenguele	High Volume	15-19	Male	10-19	Male 15-19	3	12	YES
2023-12-01	202312	GAZA	MANDLAKAZI	CS Dengoine	Med Volume	15-19	Female	10-19	Female 15-19	26	18	YES
2023-12-01	202312	GAZA	MANDLAKAZI	CS Dengoine	Med Volume	15-19	Male	10-19	Male 15-19	2	10	YES
2023-12-01	202312	GAZA	MANDLAKAZI	CS Mausse	Med Volume	15-19	Female	10-19	Female 15-19	11	6	YES
2023-12-01	202312	GAZA	MANDLAKAZI	CS Mausse	Med Volume	15-19	Male	10-19	Male 15-19	9	6	YES
2023-12-01	202312	GAZA	MANDLAKAZI	CS de Ndolene	Med Volume	15-19	Female	10-19	Female 15-19	1	5	YES
2023-12-01	202312	GAZA	MANDLAKAZI	CS de Ndolene	Med Volume	15-19	Male	10-19	Male 15-19	1	7	YES
2023-12-01	202312	GAZA	MANDLAKAZI	CS Macasselane	Low Volume	15-19	Female	10-19	Female 15-19	22	5	YES
2023-12-01	202312	GAZA	MANDLAKAZI	CS Macasselane	Low Volume	15-19	Male	10-19	Male 15-19	4	8	YES
2023-12-01	202312	GAZA	MANDLAKAZI	CS Mandlakazi	High Volume	15-19	Female	10-19	Female 15-19	113	106	YES
2023-12-01	202312	GAZA	MANDLAKAZI	CS Mandlakazi	High Volume	15-19	Male	10-19	Male 15-19	47	55	YES
2023-12-01	202312	GAZA	MANDLAKAZI	CS Laranjeiras	Med Volume	20+	Female	20+	Female 20+	476	514	YES
2023-12-01	202312	GAZA	MANDLAKAZI	CS Laranjeiras	Med Volume	20+	Male	20+	Male 20+	217	232	YES
2023-12-01	202312	GAZA	MANDLAKAZI	CS Incadine	Med Volume	20+	Female	20+	Female 20+	394	475	YES
2023-12-01	202312	GAZA	MANDLAKAZI	CS Incadine	Med Volume	20+	Male	20+	Male 20+	227	216	YES
2023-12-01	202312	GAZA	MANDLAKAZI	CS Muzamane	Med Volume	20+	Female	20+	Female 20+	611	585	YES
2023-12-01	202312	GAZA	MANDLAKAZI	CS Muzamane	Med Volume	20+	Male	20+	Male 20+	239	224	YES
2023-12-01	202312	GAZA	MANDLAKAZI	CS Tavane	High Volume	20+	Female	20+	Female 20+	711	719	YES
2023-12-01	202312	GAZA	MANDLAKAZI	CS Tavane	High Volume	20+	Male	20+	Male 20+	392	383	YES
2023-12-01	202312	GAZA	MANDLAKAZI	CS Macuacua	High Volume	20+	Female	20+	Female 20+	973	902	YES
2023-12-01	202312	GAZA	MANDLAKAZI	CS Macuacua	High Volume	20+	Male	20+	Male 20+	424	398	YES
2023-12-01	202312	GAZA	MANDLAKAZI	CS Betula	Low Volume	20+	Female	20+	Female 20+	310	326	YES
2023-12-01	202312	GAZA	MANDLAKAZI	CS Betula	Low Volume	20+	Male	20+	Male 20+	87	84	YES
2023-12-01	202312	GAZA	MANDLAKAZI	CS Chibondzane	Med Volume	20+	Female	20+	Female 20+	526	548	YES
2023-12-01	202312	GAZA	MANDLAKAZI	CS Chibondzane	Med Volume	20+	Male	20+	Male 20+	217	222	YES
2023-12-01	202312	GAZA	MANDLAKAZI	CS Chidenguele	High Volume	20+	Female	20+	Female 20+	1271	1239	YES
2023-12-01	202312	GAZA	MANDLAKAZI	CS Chidenguele	High Volume	20+	Male	20+	Male 20+	444	396	YES
2023-12-01	202312	GAZA	MANDLAKAZI	CS Dengoine	Med Volume	20+	Female	20+	Female 20+	445	458	YES
2023-12-01	202312	GAZA	MANDLAKAZI	CS Dengoine	Med Volume	20+	Male	20+	Male 20+	126	129	YES
2023-12-01	202312	GAZA	MANDLAKAZI	CS Mausse	Med Volume	20+	Female	20+	Female 20+	393	395	YES
2023-12-01	202312	GAZA	MANDLAKAZI	CS Mausse	Med Volume	20+	Male	20+	Male 20+	174	163	YES
2023-12-01	202312	GAZA	MANDLAKAZI	CS de Ndolene	Med Volume	20+	Female	20+	Female 20+	384	277	YES
2023-12-01	202312	GAZA	MANDLAKAZI	CS de Ndolene	Med Volume	20+	Male	20+	Male 20+	101	98	YES
2023-12-01	202312	GAZA	MANDLAKAZI	CS Macasselane	Low Volume	20+	Female	20+	Female 20+	253	302	YES
2023-12-01	202312	GAZA	MANDLAKAZI	CS Macasselane	Low Volume	20+	Male	20+	Male 20+	142	139	YES
2023-12-01	202312	GAZA	MANDLAKAZI	CS Mandlakazi	High Volume	20+	Female	20+	Female 20+	3183	3412	YES
2023-12-01	202312	GAZA	MANDLAKAZI	CS Mandlakazi	High Volume	20+	Male	20+	Male 20+	1470	1492	YES
2023-12-01	202312	GAZA	MAPAI	CS Mapai	High Volume	00-04	Unknown	<10	00-04	106	18	YES
2023-12-01	202312	GAZA	MAPAI	CS Mapai	High Volume	05-09	Unknown	<10	05-09	58	54	YES
2023-12-01	202312	GAZA	MAPAI	CS Mapai	High Volume	10-14	Female	10-19	Female 10-14	19	22	YES
2023-12-01	202312	GAZA	MAPAI	CS Mapai	High Volume	10-14	Male	10-19	Male 10-14	23	25	YES
2023-12-01	202312	GAZA	MAPAI	CS Mapai	High Volume	15-19	Female	10-19	Female 15-19	60	47	YES
2023-12-01	202312	GAZA	MAPAI	CS Mapai	High Volume	15-19	Male	10-19	Male 15-19	11	17	YES
2023-12-01	202312	GAZA	MAPAI	CS Mapai	High Volume	20+	Female	20+	Female 20+	1138	1372	YES
2023-12-01	202312	GAZA	MAPAI	CS Mapai	High Volume	20+	Male	20+	Male 20+	566	562	YES
2023-12-01	202312	GAZA	MASSINGIR	CS Massingir	High Volume	00-04	Unknown	<10	00-04	51	17	YES
2023-12-01	202312	GAZA	MASSINGIR	CS Massingir	High Volume	05-09	Unknown	<10	05-09	38	45	YES
2023-12-01	202312	GAZA	MASSINGIR	CS Massingir	High Volume	10-14	Female	10-19	Female 10-14	20	17	YES
2023-12-01	202312	GAZA	MASSINGIR	CS Massingir	High Volume	10-14	Male	10-19	Male 10-14	25	22	YES
2023-12-01	202312	GAZA	MASSINGIR	CS Massingir	High Volume	15-19	Female	10-19	Female 15-19	58	33	YES
2023-12-01	202312	GAZA	MASSINGIR	CS Massingir	High Volume	15-19	Male	10-19	Male 15-19	12	19	YES
2023-12-01	202312	GAZA	MASSINGIR	CS Massingir	High Volume	20+	Female	20+	Female 20+	1086	1064	YES
2023-12-01	202312	GAZA	MASSINGIR	CS Massingir	High Volume	20+	Male	20+	Male 20+	437	415	YES
2023-12-01	202312	GAZA	XAI-XAI	HP Xai Xai	Low Volume	00-04	Unknown	<10	00-04	22	4	YES
2023-12-01	202312	GAZA	XAI-XAI	CS Zimilene	Low Volume	00-04	Unknown	<10	00-04	4	3	YES
2023-12-01	202312	GAZA	XAI-XAI	PS Penitenciária Cidade Xai-Xai	Low Volume	00-04	Unknown	<10	00-04	0	NA	YES
2023-12-01	202312	GAZA	XAI-XAI	CS Chilaulane	Med Volume	00-04	Unknown	<10	00-04	24	3	YES
2023-12-01	202312	GAZA	XAI-XAI	HP Xai Xai	Low Volume	05-09	Unknown	<10	05-09	15	4	YES
2023-12-01	202312	GAZA	XAI-XAI	PS Praia	High Volume	05-09	Unknown	<10	05-09	23	12	YES
2023-12-01	202312	GAZA	XAI-XAI	CS Zimilene	Low Volume	05-09	Unknown	<10	05-09	14	8	YES
2023-12-01	202312	GAZA	XAI-XAI	CS Cidade de Xai - Xai	High Volume	05-09	Unknown	<10	05-09	140	117	YES
2023-12-01	202312	GAZA	XAI-XAI	PS Penitenciária Cidade Xai-Xai	Low Volume	05-09	Unknown	<10	05-09	0	NA	YES
2023-12-01	202312	GAZA	XAI-XAI	CS Chilaulane	Med Volume	05-09	Unknown	<10	05-09	15	22	YES
2023-12-01	202312	GAZA	XAI-XAI	CS Marien Nguabi	High Volume	05-09	Unknown	<10	05-09	109	66	YES
2023-12-01	202312	GAZA	XAI-XAI	CS Patrice Lumumba	High Volume	05-09	Unknown	<10	05-09	114	84	YES
2023-12-01	202312	GAZA	XAI-XAI	PS Marien Nguabi	High Volume	05-09	Unknown	<10	05-09	17	22	YES
2023-12-01	202312	GAZA	XAI-XAI	HP Xai Xai	Low Volume	10-14	Female	10-19	Female 10-14	9	9	YES
2023-12-01	202312	GAZA	XAI-XAI	HP Xai Xai	Low Volume	10-14	Male	10-19	Male 10-14	10	3	YES
2023-12-01	202312	GAZA	XAI-XAI	PS Praia	High Volume	10-14	Female	10-19	Female 10-14	18	17	YES
2023-12-01	202312	GAZA	XAI-XAI	PS Praia	High Volume	10-14	Male	10-19	Male 10-14	15	10	YES
2023-12-01	202312	GAZA	XAI-XAI	CS Zimilene	Low Volume	10-14	Female	10-19	Female 10-14	3	3	YES
2023-12-01	202312	GAZA	XAI-XAI	CS Zimilene	Low Volume	10-14	Male	10-19	Male 10-14	3	6	YES
2023-12-01	202312	GAZA	XAI-XAI	CS Cidade de Xai - Xai	High Volume	10-14	Female	10-19	Female 10-14	117	119	YES
2023-12-01	202312	GAZA	XAI-XAI	CS Cidade de Xai - Xai	High Volume	10-14	Male	10-19	Male 10-14	96	84	YES
2023-12-01	202312	GAZA	XAI-XAI	PS Penitenciária Cidade Xai-Xai	Low Volume	10-14	Female	10-19	Female 10-14	0	NA	YES
2023-12-01	202312	GAZA	XAI-XAI	PS Penitenciária Cidade Xai-Xai	Low Volume	10-14	Male	10-19	Male 10-14	0	NA	YES
2023-12-01	202312	GAZA	XAI-XAI	CS Chilaulane	Med Volume	10-14	Female	10-19	Female 10-14	8	10	YES
2023-12-01	202312	GAZA	XAI-XAI	CS Chilaulane	Med Volume	10-14	Male	10-19	Male 10-14	7	5	YES
2023-12-01	202312	GAZA	XAI-XAI	CS Marien Nguabi	High Volume	10-14	Female	10-19	Female 10-14	86	64	YES
2023-12-01	202312	GAZA	XAI-XAI	CS Marien Nguabi	High Volume	10-14	Male	10-19	Male 10-14	61	44	YES
2023-12-01	202312	GAZA	XAI-XAI	CS Patrice Lumumba	High Volume	10-14	Female	10-19	Female 10-14	71	67	YES
2023-12-01	202312	GAZA	XAI-XAI	CS Patrice Lumumba	High Volume	10-14	Male	10-19	Male 10-14	63	65	YES
2023-12-01	202312	GAZA	XAI-XAI	PS Marien Nguabi	High Volume	10-14	Female	10-19	Female 10-14	25	26	YES
2023-12-01	202312	GAZA	XAI-XAI	PS Marien Nguabi	High Volume	10-14	Male	10-19	Male 10-14	19	13	YES
2023-12-01	202312	GAZA	XAI-XAI	HP Xai Xai	Low Volume	15-19	Female	10-19	Female 15-19	19	12	YES
2023-12-01	202312	GAZA	XAI-XAI	HP Xai Xai	Low Volume	15-19	Male	10-19	Male 15-19	6	7	YES
2023-12-01	202312	GAZA	XAI-XAI	PS Praia	High Volume	15-19	Female	10-19	Female 15-19	23	20	YES
2023-12-01	202312	GAZA	XAI-XAI	PS Praia	High Volume	15-19	Male	10-19	Male 15-19	5	10	YES
2023-12-01	202312	GAZA	XAI-XAI	CS Zimilene	Low Volume	15-19	Female	10-19	Female 15-19	3	3	YES
2023-12-01	202312	GAZA	XAI-XAI	CS Zimilene	Low Volume	15-19	Male	10-19	Male 15-19	4	3	YES
2023-12-01	202312	GAZA	XAI-XAI	CS Cidade de Xai - Xai	High Volume	15-19	Female	10-19	Female 15-19	130	153	YES
2023-12-01	202312	GAZA	XAI-XAI	CS Cidade de Xai - Xai	High Volume	15-19	Male	10-19	Male 15-19	41	108	YES
2023-12-01	202312	GAZA	XAI-XAI	PS Penitenciária Cidade Xai-Xai	Low Volume	15-19	Female	10-19	Female 15-19	0	NA	YES
2023-12-01	202312	GAZA	XAI-XAI	PS Penitenciária Cidade Xai-Xai	Low Volume	15-19	Male	10-19	Male 15-19	0	1	YES
2023-12-01	202312	GAZA	XAI-XAI	CS Chilaulane	Med Volume	15-19	Female	10-19	Female 15-19	7	6	YES
2023-12-01	202312	GAZA	XAI-XAI	CS Chilaulane	Med Volume	15-19	Male	10-19	Male 15-19	1	4	YES
2023-12-01	202312	GAZA	XAI-XAI	CS Marien Nguabi	High Volume	15-19	Female	10-19	Female 15-19	174	92	YES
2023-12-01	202312	GAZA	XAI-XAI	CS Marien Nguabi	High Volume	15-19	Male	10-19	Male 15-19	91	56	YES
2023-12-01	202312	GAZA	XAI-XAI	CS Patrice Lumumba	High Volume	15-19	Female	10-19	Female 15-19	98	82	YES
2023-12-01	202312	GAZA	XAI-XAI	CS Patrice Lumumba	High Volume	15-19	Male	10-19	Male 15-19	56	60	YES
2023-12-01	202312	GAZA	XAI-XAI	PS Marien Nguabi	High Volume	15-19	Female	10-19	Female 15-19	20	13	YES
2023-12-01	202312	GAZA	XAI-XAI	PS Marien Nguabi	High Volume	15-19	Male	10-19	Male 15-19	29	13	YES
2023-12-01	202312	GAZA	XAI-XAI	HP Xai Xai	Low Volume	20+	Female	20+	Female 20+	227	236	YES
2023-12-01	202312	GAZA	XAI-XAI	HP Xai Xai	Low Volume	20+	Male	20+	Male 20+	178	159	YES
2023-12-01	202312	GAZA	XAI-XAI	PS Praia	High Volume	20+	Female	20+	Female 20+	839	702	YES
2023-12-01	202312	GAZA	XAI-XAI	PS Praia	High Volume	20+	Male	20+	Male 20+	401	297	YES
2023-12-01	202312	GAZA	XAI-XAI	CS Zimilene	Low Volume	20+	Female	20+	Female 20+	161	173	YES
2023-12-01	202312	GAZA	XAI-XAI	CS Zimilene	Low Volume	20+	Male	20+	Male 20+	64	65	YES
2023-12-01	202312	GAZA	XAI-XAI	CS Cidade de Xai - Xai	High Volume	20+	Female	20+	Female 20+	8799	7368	YES
2023-12-01	202312	GAZA	XAI-XAI	CS Cidade de Xai - Xai	High Volume	20+	Male	20+	Male 20+	3990	3026	YES
2023-12-01	202312	GAZA	XAI-XAI	PS Penitenciária Cidade Xai-Xai	Low Volume	20+	Female	20+	Female 20+	12	5	YES
2023-12-01	202312	GAZA	XAI-XAI	PS Penitenciária Cidade Xai-Xai	Low Volume	20+	Male	20+	Male 20+	128	69	YES
2023-12-01	202312	GAZA	XAI-XAI	CS Chilaulane	Med Volume	20+	Female	20+	Female 20+	412	405	YES
2023-12-01	202312	GAZA	XAI-XAI	CS Chilaulane	Med Volume	20+	Male	20+	Male 20+	209	169	YES
2023-12-01	202312	GAZA	XAI-XAI	CS Marien Nguabi	High Volume	20+	Female	20+	Female 20+	3470	3425	YES
2023-12-01	202312	GAZA	XAI-XAI	CS Marien Nguabi	High Volume	20+	Male	20+	Male 20+	1268	1456	YES
2023-12-01	202312	GAZA	XAI-XAI	CS Patrice Lumumba	High Volume	20+	Female	20+	Female 20+	4208	4141	YES
2023-12-01	202312	GAZA	XAI-XAI	CS Patrice Lumumba	High Volume	20+	Male	20+	Male 20+	1477	1468	YES
2023-12-01	202312	GAZA	XAI-XAI	PS Marien Nguabi	High Volume	20+	Female	20+	Female 20+	830	850	YES
2023-12-01	202312	GAZA	XAI-XAI	PS Marien Nguabi	High Volume	20+	Male	20+	Male 20+	352	293	YES
2023-12-01	202312	INHAMBANE	INHAMBANE	CS Muelé	High Volume	00-04	Unknown	<10	00-04	25	11	YES
2023-12-01	202312	INHAMBANE	INHAMBANE	CS Balane ( Urbano )	High Volume	00-04	Unknown	<10	00-04	63	19	YES
2023-12-01	202312	INHAMBANE	FUNHALOURO	CS Funhalouro	High Volume	00-04	Unknown	<10	00-04	79	33	YES
2023-12-01	202312	INHAMBANE	FUNHALOURO	CS Funhalouro	High Volume	05-09	Unknown	<10	05-09	51	52	YES
2023-12-01	202312	INHAMBANE	FUNHALOURO	CS Funhalouro	High Volume	10-14	Female	10-19	Female 10-14	8	21	YES
2023-12-01	202312	INHAMBANE	FUNHALOURO	CS Funhalouro	High Volume	10-14	Male	10-19	Male 10-14	22	29	YES
2023-12-01	202312	INHAMBANE	FUNHALOURO	CS Funhalouro	High Volume	15-19	Female	10-19	Female 15-19	42	32	YES
2023-12-01	202312	INHAMBANE	FUNHALOURO	CS Funhalouro	High Volume	15-19	Male	10-19	Male 15-19	0	16	YES
2023-12-01	202312	INHAMBANE	FUNHALOURO	CS Funhalouro	High Volume	20+	Female	20+	Female 20+	1202	1244	YES
2023-12-01	202312	INHAMBANE	FUNHALOURO	CS Funhalouro	High Volume	20+	Male	20+	Male 20+	437	446	YES
2023-12-01	202312	INHAMBANE	GOVURO	CS Pande	Med Volume	00-04	Unknown	<10	00-04	15	5	YES
2023-12-01	202312	INHAMBANE	GOVURO	CS Maluvane	Med Volume	00-04	Unknown	<10	00-04	14	5	YES
2023-12-01	202312	INHAMBANE	GOVURO	CS Nova Mambone	Med Volume	00-04	Unknown	<10	00-04	20	7	YES
2023-12-01	202312	INHAMBANE	GOVURO	CS Save	Med Volume	00-04	Unknown	<10	00-04	16	15	YES
2023-12-01	202312	INHAMBANE	GOVURO	CS Doane	High Volume	00-04	Unknown	<10	00-04	20	10	YES
2023-12-01	202312	INHAMBANE	GOVURO	CS Doane	High Volume	05-09	Unknown	<10	05-09	51	34	YES
2023-12-01	202312	INHAMBANE	GOVURO	CS Pande	Med Volume	05-09	Unknown	<10	05-09	13	16	YES
2023-12-01	202312	INHAMBANE	GOVURO	CS Maluvane	Med Volume	05-09	Unknown	<10	05-09	25	23	YES
2023-12-01	202312	INHAMBANE	GOVURO	CS Nova Mambone	Med Volume	05-09	Unknown	<10	05-09	7	23	YES
2023-12-01	202312	INHAMBANE	GOVURO	CS Save	Med Volume	05-09	Unknown	<10	05-09	16	16	YES
2023-12-01	202312	INHAMBANE	GOVURO	CS Doane	High Volume	10-14	Female	10-19	Female 10-14	5	24	YES
2023-12-01	202312	INHAMBANE	GOVURO	CS Doane	High Volume	10-14	Male	10-19	Male 10-14	1	20	YES
2023-12-01	202312	INHAMBANE	GOVURO	CS Pande	Med Volume	10-14	Female	10-19	Female 10-14	6	11	YES
2023-12-01	202312	INHAMBANE	GOVURO	CS Pande	Med Volume	10-14	Male	10-19	Male 10-14	4	6	YES
2023-12-01	202312	INHAMBANE	GOVURO	CS Maluvane	Med Volume	10-14	Female	10-19	Female 10-14	14	9	YES
2023-12-01	202312	INHAMBANE	GOVURO	CS Maluvane	Med Volume	10-14	Male	10-19	Male 10-14	7	8	YES
2023-12-01	202312	INHAMBANE	GOVURO	CS Nova Mambone	Med Volume	10-14	Female	10-19	Female 10-14	5	16	YES
2023-12-01	202312	INHAMBANE	GOVURO	CS Nova Mambone	Med Volume	10-14	Male	10-19	Male 10-14	12	15	YES
2023-12-01	202312	INHAMBANE	GOVURO	CS Save	Med Volume	10-14	Female	10-19	Female 10-14	18	12	YES
2023-12-01	202312	INHAMBANE	GOVURO	CS Save	Med Volume	10-14	Male	10-19	Male 10-14	11	8	YES
2023-12-01	202312	INHAMBANE	GOVURO	CS Doane	High Volume	15-19	Female	10-19	Female 15-19	30	18	YES
2023-12-01	202312	INHAMBANE	GOVURO	CS Doane	High Volume	15-19	Male	10-19	Male 15-19	17	22	YES
2023-12-01	202312	INHAMBANE	GOVURO	CS Pande	Med Volume	15-19	Female	10-19	Female 15-19	20	16	YES
2023-12-01	202312	INHAMBANE	GOVURO	CS Pande	Med Volume	15-19	Male	10-19	Male 15-19	6	5	YES
2023-12-01	202312	INHAMBANE	GOVURO	CS Maluvane	Med Volume	15-19	Female	10-19	Female 15-19	24	20	YES
2023-12-01	202312	INHAMBANE	GOVURO	CS Maluvane	Med Volume	15-19	Male	10-19	Male 15-19	1	4	YES
2023-12-01	202312	INHAMBANE	GOVURO	CS Nova Mambone	Med Volume	15-19	Female	10-19	Female 15-19	21	18	YES
2023-12-01	202312	INHAMBANE	GOVURO	CS Nova Mambone	Med Volume	15-19	Male	10-19	Male 15-19	8	12	YES
2023-12-01	202312	INHAMBANE	GOVURO	CS Save	Med Volume	15-19	Female	10-19	Female 15-19	27	15	YES
2023-12-01	202312	INHAMBANE	GOVURO	CS Save	Med Volume	15-19	Male	10-19	Male 15-19	2	6	YES
2023-12-01	202312	INHAMBANE	GOVURO	CS Doane	High Volume	20+	Female	20+	Female 20+	1021	1090	YES
2023-12-01	202312	INHAMBANE	GOVURO	CS Doane	High Volume	20+	Male	20+	Male 20+	722	606	YES
2023-12-01	202312	INHAMBANE	GOVURO	CS Pande	Med Volume	20+	Female	20+	Female 20+	562	578	YES
2023-12-01	202312	INHAMBANE	GOVURO	CS Pande	Med Volume	20+	Male	20+	Male 20+	227	195	YES
2023-12-01	202312	INHAMBANE	GOVURO	CS Maluvane	Med Volume	20+	Female	20+	Female 20+	637	630	YES
2023-12-01	202312	INHAMBANE	GOVURO	CS Maluvane	Med Volume	20+	Male	20+	Male 20+	266	232	YES
2023-12-01	202312	INHAMBANE	GOVURO	CS Nova Mambone	Med Volume	20+	Female	20+	Female 20+	455	504	YES
2023-12-01	202312	INHAMBANE	GOVURO	CS Nova Mambone	Med Volume	20+	Male	20+	Male 20+	254	249	YES
2023-12-01	202312	INHAMBANE	GOVURO	CS Save	Med Volume	20+	Female	20+	Female 20+	614	648	YES
2023-12-01	202312	INHAMBANE	GOVURO	CS Save	Med Volume	20+	Male	20+	Male 20+	271	267	YES
2023-12-01	202312	INHAMBANE	HOMOINE	CS Homoine	High Volume	00-04	Unknown	<10	00-04	33	21	YES
2023-12-01	202312	INHAMBANE	HOMOINE	CS Homoine	High Volume	05-09	Unknown	<10	05-09	70	62	YES
2023-12-01	202312	INHAMBANE	HOMOINE	CS Homoine	High Volume	10-14	Female	10-19	Female 10-14	20	34	YES
2023-12-01	202312	INHAMBANE	HOMOINE	CS Homoine	High Volume	10-14	Male	10-19	Male 10-14	34	37	YES
2023-12-01	202312	INHAMBANE	HOMOINE	CS Homoine	High Volume	15-19	Female	10-19	Female 15-19	89	69	YES
2023-12-01	202312	INHAMBANE	HOMOINE	CS Homoine	High Volume	15-19	Male	10-19	Male 15-19	15	18	YES
2023-12-01	202312	INHAMBANE	HOMOINE	CS Homoine	High Volume	20+	Female	20+	Female 20+	2843	2916	YES
2023-12-01	202312	INHAMBANE	HOMOINE	CS Homoine	High Volume	20+	Male	20+	Male 20+	770	777	YES
2023-12-01	202312	INHAMBANE	INHAMBANE	PS Estabelecimento Penitenciário	Low Volume	00-04	Unknown	<10	00-04	0	NA	YES
2023-12-01	202312	INHAMBANE	INHAMBANE	HP Inhambane	Med Volume	00-04	Unknown	<10	00-04	12	2	YES
2023-12-01	202312	INHAMBANE	INHAMBANE	PS Estabelecimento Penitenciário	Low Volume	05-09	Unknown	<10	05-09	0	NA	YES
2023-12-01	202312	INHAMBANE	INHAMBANE	HP Inhambane	Med Volume	05-09	Unknown	<10	05-09	11	8	YES
2023-12-01	202312	INHAMBANE	INHAMBANE	CS Muelé	High Volume	05-09	Unknown	<10	05-09	16	28	YES
2023-12-01	202312	INHAMBANE	INHAMBANE	CS Balane ( Urbano )	High Volume	05-09	Unknown	<10	05-09	59	61	YES
2023-12-01	202312	INHAMBANE	INHAMBANE	PS Estabelecimento Penitenciário	Low Volume	10-14	Female	10-19	Female 10-14	0	NA	YES
2023-12-01	202312	INHAMBANE	INHAMBANE	PS Estabelecimento Penitenciário	Low Volume	10-14	Male	10-19	Male 10-14	0	NA	YES
2023-12-01	202312	INHAMBANE	INHAMBANE	HP Inhambane	Med Volume	10-14	Female	10-19	Female 10-14	11	5	YES
2023-12-01	202312	INHAMBANE	INHAMBANE	HP Inhambane	Med Volume	10-14	Male	10-19	Male 10-14	3	3	YES
2023-12-01	202312	INHAMBANE	INHAMBANE	CS Muelé	High Volume	10-14	Female	10-19	Female 10-14	6	8	YES
2023-12-01	202312	INHAMBANE	INHAMBANE	CS Muelé	High Volume	10-14	Male	10-19	Male 10-14	5	7	YES
2023-12-01	202312	INHAMBANE	INHAMBANE	CS Balane ( Urbano )	High Volume	10-14	Female	10-19	Female 10-14	54	44	YES
2023-12-01	202312	INHAMBANE	INHAMBANE	CS Balane ( Urbano )	High Volume	10-14	Male	10-19	Male 10-14	39	25	YES
2023-12-01	202312	INHAMBANE	INHAMBANE	PS Estabelecimento Penitenciário	Low Volume	15-19	Female	10-19	Female 15-19	0	NA	YES
2023-12-01	202312	INHAMBANE	INHAMBANE	PS Estabelecimento Penitenciário	Low Volume	15-19	Male	10-19	Male 15-19	0	NA	YES
2023-12-01	202312	INHAMBANE	INHAMBANE	HP Inhambane	Med Volume	15-19	Female	10-19	Female 15-19	6	3	YES
2023-12-01	202312	INHAMBANE	INHAMBANE	HP Inhambane	Med Volume	15-19	Male	10-19	Male 15-19	8	6	YES
2023-12-01	202312	INHAMBANE	INHAMBANE	CS Muelé	High Volume	15-19	Female	10-19	Female 15-19	31	28	YES
2023-12-01	202312	INHAMBANE	INHAMBANE	CS Muelé	High Volume	15-19	Male	10-19	Male 15-19	2	6	YES
2023-12-01	202312	INHAMBANE	INHAMBANE	CS Balane ( Urbano )	High Volume	15-19	Female	10-19	Female 15-19	88	56	YES
2023-12-01	202312	INHAMBANE	INHAMBANE	CS Balane ( Urbano )	High Volume	15-19	Male	10-19	Male 15-19	16	28	YES
2023-12-01	202312	INHAMBANE	INHAMBANE	PS Estabelecimento Penitenciário	Low Volume	20+	Female	20+	Female 20+	19	1	YES
2023-12-01	202312	INHAMBANE	INHAMBANE	PS Estabelecimento Penitenciário	Low Volume	20+	Male	20+	Male 20+	64	22	YES
2023-12-01	202312	INHAMBANE	INHAMBANE	HP Inhambane	Med Volume	20+	Female	20+	Female 20+	330	236	YES
2023-12-01	202312	INHAMBANE	INHAMBANE	HP Inhambane	Med Volume	20+	Male	20+	Male 20+	183	133	YES
2023-12-01	202312	INHAMBANE	INHAMBANE	CS Muelé	High Volume	20+	Female	20+	Female 20+	875	893	YES
2023-12-01	202312	INHAMBANE	INHAMBANE	CS Muelé	High Volume	20+	Male	20+	Male 20+	272	262	YES
2023-12-01	202312	INHAMBANE	INHAMBANE	CS Balane ( Urbano )	High Volume	20+	Female	20+	Female 20+	2697	2587	YES
2023-12-01	202312	INHAMBANE	INHAMBANE	CS Balane ( Urbano )	High Volume	20+	Male	20+	Male 20+	892	904	YES
2023-12-01	202312	INHAMBANE	INHARRIME	CS Inharrime	High Volume	00-04	Unknown	<10	00-04	109	45	YES
2023-12-01	202312	INHAMBANE	INHARRIME	CS Chongola	High Volume	00-04	Unknown	<10	00-04	19	7	YES
2023-12-01	202312	INHAMBANE	INHARRIME	CS Inharrime	High Volume	05-09	Unknown	<10	05-09	103	91	YES
2023-12-01	202312	INHAMBANE	INHARRIME	CS Chongola	High Volume	05-09	Unknown	<10	05-09	25	13	YES
2023-12-01	202312	INHAMBANE	INHARRIME	CS Inharrime	High Volume	10-14	Female	10-19	Female 10-14	21	42	YES
2023-12-01	202312	INHAMBANE	INHARRIME	CS Inharrime	High Volume	10-14	Male	10-19	Male 10-14	28	36	YES
2023-12-01	202312	INHAMBANE	INHARRIME	CS Chongola	High Volume	10-14	Female	10-19	Female 10-14	6	11	YES
2023-12-01	202312	INHAMBANE	INHARRIME	CS Chongola	High Volume	10-14	Male	10-19	Male 10-14	5	11	YES
2023-12-01	202312	INHAMBANE	INHARRIME	CS Inharrime	High Volume	15-19	Female	10-19	Female 15-19	115	47	YES
2023-12-01	202312	INHAMBANE	INHARRIME	CS Inharrime	High Volume	15-19	Male	10-19	Male 15-19	20	30	YES
2023-12-01	202312	INHAMBANE	INHARRIME	CS Chongola	High Volume	15-19	Female	10-19	Female 15-19	4	14	YES
2023-12-01	202312	INHAMBANE	INHARRIME	CS Chongola	High Volume	15-19	Male	10-19	Male 15-19	0	5	YES
2023-12-01	202312	INHAMBANE	INHARRIME	CS Inharrime	High Volume	20+	Female	20+	Female 20+	2691	2725	YES
2023-12-01	202312	INHAMBANE	INHARRIME	CS Inharrime	High Volume	20+	Male	20+	Male 20+	698	763	YES
2023-12-01	202312	INHAMBANE	INHARRIME	CS Chongola	High Volume	20+	Female	20+	Female 20+	780	769	YES
2023-12-01	202312	INHAMBANE	INHARRIME	CS Chongola	High Volume	20+	Male	20+	Male 20+	178	178	YES
2023-12-01	202312	INHAMBANE	INHASSORO	CS Inhassoro	High Volume	00-04	Unknown	<10	00-04	62	11	YES
2023-12-01	202312	INHAMBANE	INHASSORO	CS Mangungumente	High Volume	00-04	Unknown	<10	00-04	19	10	YES
2023-12-01	202312	INHAMBANE	INHASSORO	CS Inhassoro	High Volume	05-09	Unknown	<10	05-09	43	59	YES
2023-12-01	202312	INHAMBANE	INHASSORO	CS Mangungumente	High Volume	05-09	Unknown	<10	05-09	8	26	YES
2023-12-01	202312	INHAMBANE	INHASSORO	CS Inhassoro	High Volume	10-14	Female	10-19	Female 10-14	47	43	YES
2023-12-01	202312	INHAMBANE	INHASSORO	CS Inhassoro	High Volume	10-14	Male	10-19	Male 10-14	34	41	YES
2023-12-01	202312	INHAMBANE	INHASSORO	CS Mangungumente	High Volume	10-14	Female	10-19	Female 10-14	23	19	YES
2023-12-01	202312	INHAMBANE	INHASSORO	CS Mangungumente	High Volume	10-14	Male	10-19	Male 10-14	21	27	YES
2023-12-01	202312	INHAMBANE	INHASSORO	CS Inhassoro	High Volume	15-19	Female	10-19	Female 15-19	96	61	YES
2023-12-01	202312	INHAMBANE	INHASSORO	CS Inhassoro	High Volume	15-19	Male	10-19	Male 15-19	26	27	YES
2023-12-01	202312	INHAMBANE	INHASSORO	CS Mangungumente	High Volume	15-19	Female	10-19	Female 15-19	46	26	YES
2023-12-01	202312	INHAMBANE	INHASSORO	CS Mangungumente	High Volume	15-19	Male	10-19	Male 15-19	14	15	YES
2023-12-01	202312	INHAMBANE	INHASSORO	CS Inhassoro	High Volume	20+	Female	20+	Female 20+	2361	2453	YES
2023-12-01	202312	INHAMBANE	INHASSORO	CS Inhassoro	High Volume	20+	Male	20+	Male 20+	1111	1028	YES
2023-12-01	202312	INHAMBANE	INHASSORO	CS Mangungumente	High Volume	20+	Female	20+	Female 20+	1597	1529	YES
2023-12-01	202312	INHAMBANE	INHASSORO	CS Mangungumente	High Volume	20+	Male	20+	Male 20+	552	543	YES
2023-12-01	202312	INHAMBANE	JANGAMO	CS Cumbana	High Volume	00-04	Unknown	<10	00-04	56	22	YES
2023-12-01	202312	INHAMBANE	JANGAMO	CS Jangamo	High Volume	00-04	Unknown	<10	00-04	35	13	YES
2023-12-01	202312	INHAMBANE	JANGAMO	CS Cumbana	High Volume	05-09	Unknown	<10	05-09	49	53	YES
2023-12-01	202312	INHAMBANE	JANGAMO	CS Jangamo	High Volume	05-09	Unknown	<10	05-09	28	18	YES
2023-12-01	202312	INHAMBANE	JANGAMO	CS Cumbana	High Volume	10-14	Female	10-19	Female 10-14	13	24	YES
2023-12-01	202312	INHAMBANE	JANGAMO	CS Cumbana	High Volume	10-14	Male	10-19	Male 10-14	12	18	YES
2023-12-01	202312	INHAMBANE	JANGAMO	CS Jangamo	High Volume	10-14	Female	10-19	Female 10-14	18	13	YES
2023-12-01	202312	INHAMBANE	JANGAMO	CS Jangamo	High Volume	10-14	Male	10-19	Male 10-14	13	17	YES
2023-12-01	202312	INHAMBANE	JANGAMO	CS Cumbana	High Volume	15-19	Female	10-19	Female 15-19	37	26	YES
2023-12-01	202312	INHAMBANE	JANGAMO	CS Cumbana	High Volume	15-19	Male	10-19	Male 15-19	4	13	YES
2023-12-01	202312	INHAMBANE	JANGAMO	CS Jangamo	High Volume	15-19	Female	10-19	Female 15-19	26	19	YES
2023-12-01	202312	INHAMBANE	JANGAMO	CS Jangamo	High Volume	15-19	Male	10-19	Male 15-19	6	9	YES
2023-12-01	202312	INHAMBANE	JANGAMO	CS Cumbana	High Volume	20+	Female	20+	Female 20+	1410	1494	YES
2023-12-01	202312	INHAMBANE	JANGAMO	CS Cumbana	High Volume	20+	Male	20+	Male 20+	441	438	YES
2023-12-01	202312	INHAMBANE	JANGAMO	CS Jangamo	High Volume	20+	Female	20+	Female 20+	1353	1205	YES
2023-12-01	202312	INHAMBANE	JANGAMO	CS Jangamo	High Volume	20+	Male	20+	Male 20+	422	356	YES
2023-12-01	202312	INHAMBANE	MABOTE	CS Mabote	High Volume	00-04	Unknown	<10	00-04	64	21	YES
2023-12-01	202312	INHAMBANE	MABOTE	CS Mussengue	High Volume	00-04	Unknown	<10	00-04	23	8	YES
2023-12-01	202312	INHAMBANE	MABOTE	CS Mabote	High Volume	05-09	Unknown	<10	05-09	87	59	YES
2023-12-01	202312	INHAMBANE	MABOTE	CS Mussengue	High Volume	05-09	Unknown	<10	05-09	27	20	YES
2023-12-01	202312	INHAMBANE	MABOTE	CS Mabote	High Volume	10-14	Female	10-19	Female 10-14	36	31	YES
2023-12-01	202312	INHAMBANE	MABOTE	CS Mabote	High Volume	10-14	Male	10-19	Male 10-14	42	40	YES
2023-12-01	202312	INHAMBANE	MABOTE	CS Mussengue	High Volume	10-14	Female	10-19	Female 10-14	10	16	YES
2023-12-01	202312	INHAMBANE	MABOTE	CS Mussengue	High Volume	10-14	Male	10-19	Male 10-14	13	14	YES
2023-12-01	202312	INHAMBANE	MABOTE	CS Mabote	High Volume	15-19	Female	10-19	Female 15-19	95	79	YES
2023-12-01	202312	INHAMBANE	MABOTE	CS Mabote	High Volume	15-19	Male	10-19	Male 15-19	177	24	YES
2023-12-01	202312	INHAMBANE	MABOTE	CS Mussengue	High Volume	15-19	Female	10-19	Female 15-19	41	24	YES
2023-12-01	202312	INHAMBANE	MABOTE	CS Mussengue	High Volume	15-19	Male	10-19	Male 15-19	0	11	YES
2023-12-01	202312	INHAMBANE	MABOTE	CS Mabote	High Volume	20+	Female	20+	Female 20+	1722	2281	YES
2023-12-01	202312	INHAMBANE	MABOTE	CS Mabote	High Volume	20+	Male	20+	Male 20+	1338	907	YES
2023-12-01	202312	INHAMBANE	MABOTE	CS Mussengue	High Volume	20+	Female	20+	Female 20+	831	811	YES
2023-12-01	202312	INHAMBANE	MABOTE	CS Mussengue	High Volume	20+	Male	20+	Male 20+	293	279	YES
2023-12-01	202312	INHAMBANE	MASSINGA	CS Chihunze	Med Volume	00-04	Unknown	<10	00-04	20	8	YES
2023-12-01	202312	INHAMBANE	MASSINGA	CS Cangela	Med Volume	00-04	Unknown	<10	00-04	32	16	YES
2023-12-01	202312	INHAMBANE	MASSINGA	CS Inhaloi	High Volume	00-04	Unknown	<10	00-04	29	10	YES
2023-12-01	202312	INHAMBANE	MASSINGA	CS Nhachengue	High Volume	00-04	Unknown	<10	00-04	33	23	YES
2023-12-01	202312	INHAMBANE	MASSINGA	CS Rio das Pedras	High Volume	00-04	Unknown	<10	00-04	48	25	YES
2023-12-01	202312	INHAMBANE	MASSINGA	CS Muvamba	High Volume	00-04	Unknown	<10	00-04	21	12	YES
2023-12-01	202312	INHAMBANE	MASSINGA	CS Inhaloi	High Volume	05-09	Unknown	<10	05-09	33	45	YES
2023-12-01	202312	INHAMBANE	MASSINGA	CS Nhachengue	High Volume	05-09	Unknown	<10	05-09	34	42	YES
2023-12-01	202312	INHAMBANE	MASSINGA	CS Rio das Pedras	High Volume	05-09	Unknown	<10	05-09	46	51	YES
2023-12-01	202312	INHAMBANE	MASSINGA	CS Chihunze	Med Volume	05-09	Unknown	<10	05-09	23	19	YES
2023-12-01	202312	INHAMBANE	MASSINGA	CS Cangela	Med Volume	05-09	Unknown	<10	05-09	28	24	YES
2023-12-01	202312	INHAMBANE	MASSINGA	CS Muvamba	High Volume	05-09	Unknown	<10	05-09	38	21	YES
2023-12-01	202312	INHAMBANE	MASSINGA	CS Inhaloi	High Volume	10-14	Female	10-19	Female 10-14	16	22	YES
2023-12-01	202312	INHAMBANE	MASSINGA	CS Inhaloi	High Volume	10-14	Male	10-19	Male 10-14	10	11	YES
2023-12-01	202312	INHAMBANE	MASSINGA	CS Nhachengue	High Volume	10-14	Female	10-19	Female 10-14	7	19	YES
2023-12-01	202312	INHAMBANE	MASSINGA	CS Nhachengue	High Volume	10-14	Male	10-19	Male 10-14	11	20	YES
2023-12-01	202312	INHAMBANE	MASSINGA	CS Rio das Pedras	High Volume	10-14	Female	10-19	Female 10-14	7	22	YES
2023-12-01	202312	INHAMBANE	MASSINGA	CS Rio das Pedras	High Volume	10-14	Male	10-19	Male 10-14	6	27	YES
2023-12-01	202312	INHAMBANE	MASSINGA	CS Chihunze	Med Volume	10-14	Female	10-19	Female 10-14	7	13	YES
2023-12-01	202312	INHAMBANE	MASSINGA	CS Chihunze	Med Volume	10-14	Male	10-19	Male 10-14	6	9	YES
2023-12-01	202312	INHAMBANE	MASSINGA	CS Cangela	Med Volume	10-14	Female	10-19	Female 10-14	9	14	YES
2023-12-01	202312	INHAMBANE	MASSINGA	CS Cangela	Med Volume	10-14	Male	10-19	Male 10-14	16	12	YES
2023-12-01	202312	INHAMBANE	MASSINGA	CS Muvamba	High Volume	10-14	Female	10-19	Female 10-14	12	15	YES
2023-12-01	202312	INHAMBANE	MASSINGA	CS Muvamba	High Volume	10-14	Male	10-19	Male 10-14	17	21	YES
2023-12-01	202312	INHAMBANE	MASSINGA	CS Inhaloi	High Volume	15-19	Female	10-19	Female 15-19	26	16	YES
2023-12-01	202312	INHAMBANE	MASSINGA	CS Inhaloi	High Volume	15-19	Male	10-19	Male 15-19	8	11	YES
2023-12-01	202312	INHAMBANE	MASSINGA	CS Nhachengue	High Volume	15-19	Female	10-19	Female 15-19	23	14	YES
2023-12-01	202312	INHAMBANE	MASSINGA	CS Nhachengue	High Volume	15-19	Male	10-19	Male 15-19	7	13	YES
2023-12-01	202312	INHAMBANE	MASSINGA	CS Rio das Pedras	High Volume	15-19	Female	10-19	Female 15-19	18	26	YES
2023-12-01	202312	INHAMBANE	MASSINGA	CS Rio das Pedras	High Volume	15-19	Male	10-19	Male 15-19	0	9	YES
2023-12-01	202312	INHAMBANE	MASSINGA	CS Chihunze	Med Volume	15-19	Female	10-19	Female 15-19	26	10	YES
2023-12-01	202312	INHAMBANE	MASSINGA	CS Chihunze	Med Volume	15-19	Male	10-19	Male 15-19	2	6	YES
2023-12-01	202312	INHAMBANE	MASSINGA	CS Cangela	Med Volume	15-19	Female	10-19	Female 15-19	18	15	YES
2023-12-01	202312	INHAMBANE	MASSINGA	CS Cangela	Med Volume	15-19	Male	10-19	Male 15-19	0	8	YES
2023-12-01	202312	INHAMBANE	MASSINGA	CS Muvamba	High Volume	15-19	Female	10-19	Female 15-19	38	25	YES
2023-12-01	202312	INHAMBANE	MASSINGA	CS Muvamba	High Volume	15-19	Male	10-19	Male 15-19	3	11	YES
2023-12-01	202312	INHAMBANE	MASSINGA	CS Inhaloi	High Volume	20+	Female	20+	Female 20+	867	1059	YES
2023-12-01	202312	INHAMBANE	MASSINGA	CS Inhaloi	High Volume	20+	Male	20+	Male 20+	271	340	YES
2023-12-01	202312	INHAMBANE	MASSINGA	CS Nhachengue	High Volume	20+	Female	20+	Female 20+	933	1076	YES
2023-12-01	202312	INHAMBANE	MASSINGA	CS Nhachengue	High Volume	20+	Male	20+	Male 20+	232	265	YES
2023-12-01	202312	INHAMBANE	MASSINGA	CS Rio das Pedras	High Volume	20+	Female	20+	Female 20+	1316	1251	YES
2023-12-01	202312	INHAMBANE	MASSINGA	CS Rio das Pedras	High Volume	20+	Male	20+	Male 20+	291	315	YES
2023-12-01	202312	INHAMBANE	MASSINGA	CS Chihunze	Med Volume	20+	Female	20+	Female 20+	439	474	YES
2023-12-01	202312	INHAMBANE	MASSINGA	CS Chihunze	Med Volume	20+	Male	20+	Male 20+	150	149	YES
2023-12-01	202312	INHAMBANE	MASSINGA	CS Cangela	Med Volume	20+	Female	20+	Female 20+	538	558	YES
2023-12-01	202312	INHAMBANE	MASSINGA	CS Cangela	Med Volume	20+	Male	20+	Male 20+	130	129	YES
2023-12-01	202312	INHAMBANE	MASSINGA	CS Muvamba	High Volume	20+	Female	20+	Female 20+	960	967	YES
2023-12-01	202312	INHAMBANE	MASSINGA	CS Muvamba	High Volume	20+	Male	20+	Male 20+	242	241	YES
2023-12-01	202312	INHAMBANE	MAXIXE	CS Manhala	Med Volume	00-04	Unknown	<10	00-04	27	12	YES
2023-12-01	202312	INHAMBANE	MAXIXE	CS Mabil	Med Volume	00-04	Unknown	<10	00-04	11	9	YES
2023-12-01	202312	INHAMBANE	MAXIXE	CS Bembe	Med Volume	00-04	Unknown	<10	00-04	13	5	YES
2023-12-01	202312	INHAMBANE	MAXIXE	CS Maxixe	High Volume	00-04	Unknown	<10	00-04	182	37	YES
2023-12-01	202312	INHAMBANE	MAXIXE	HR Chicuque	High Volume	00-04	Unknown	<10	00-04	38	20	YES
2023-12-01	202312	INHAMBANE	MAXIXE	CS Manhala	Med Volume	05-09	Unknown	<10	05-09	20	19	YES
2023-12-01	202312	INHAMBANE	MAXIXE	CS Mabil	Med Volume	05-09	Unknown	<10	05-09	4	12	YES
2023-12-01	202312	INHAMBANE	MAXIXE	CS Maxixe	High Volume	05-09	Unknown	<10	05-09	92	71	YES
2023-12-01	202312	INHAMBANE	MAXIXE	HR Chicuque	High Volume	05-09	Unknown	<10	05-09	59	36	YES
2023-12-01	202312	INHAMBANE	MAXIXE	CS Bembe	Med Volume	05-09	Unknown	<10	05-09	14	16	YES
2023-12-01	202312	INHAMBANE	MAXIXE	CS Manhala	Med Volume	10-14	Female	10-19	Female 10-14	8	9	YES
2023-12-01	202312	INHAMBANE	MAXIXE	CS Manhala	Med Volume	10-14	Male	10-19	Male 10-14	7	13	YES
2023-12-01	202312	INHAMBANE	MAXIXE	CS Mabil	Med Volume	10-14	Female	10-19	Female 10-14	0	10	YES
2023-12-01	202312	INHAMBANE	MAXIXE	CS Mabil	Med Volume	10-14	Male	10-19	Male 10-14	5	8	YES
2023-12-01	202312	INHAMBANE	MAXIXE	CS Maxixe	High Volume	10-14	Female	10-19	Female 10-14	42	47	YES
2023-12-01	202312	INHAMBANE	MAXIXE	CS Maxixe	High Volume	10-14	Male	10-19	Male 10-14	17	43	YES
2023-12-01	202312	INHAMBANE	MAXIXE	HR Chicuque	High Volume	10-14	Female	10-19	Female 10-14	52	51	YES
2023-12-01	202312	INHAMBANE	MAXIXE	HR Chicuque	High Volume	10-14	Male	10-19	Male 10-14	33	26	YES
2023-12-01	202312	INHAMBANE	MAXIXE	CS Bembe	Med Volume	10-14	Female	10-19	Female 10-14	4	11	YES
2023-12-01	202312	INHAMBANE	MAXIXE	CS Bembe	Med Volume	10-14	Male	10-19	Male 10-14	9	8	YES
2023-12-01	202312	INHAMBANE	MAXIXE	CS Manhala	Med Volume	15-19	Female	10-19	Female 15-19	38	19	YES
2023-12-01	202312	INHAMBANE	MAXIXE	CS Manhala	Med Volume	15-19	Male	10-19	Male 15-19	9	9	YES
2023-12-01	202312	INHAMBANE	MAXIXE	CS Mabil	Med Volume	15-19	Female	10-19	Female 15-19	26	7	YES
2023-12-01	202312	INHAMBANE	MAXIXE	CS Mabil	Med Volume	15-19	Male	10-19	Male 15-19	17	10	YES
2023-12-01	202312	INHAMBANE	MAXIXE	CS Maxixe	High Volume	15-19	Female	10-19	Female 15-19	158	66	YES
2023-12-01	202312	INHAMBANE	MAXIXE	CS Maxixe	High Volume	15-19	Male	10-19	Male 15-19	19	46	YES
2023-12-01	202312	INHAMBANE	MAXIXE	HR Chicuque	High Volume	15-19	Female	10-19	Female 15-19	98	59	YES
2023-12-01	202312	INHAMBANE	MAXIXE	HR Chicuque	High Volume	15-19	Male	10-19	Male 15-19	27	32	YES
2023-12-01	202312	INHAMBANE	MAXIXE	CS Bembe	Med Volume	15-19	Female	10-19	Female 15-19	13	12	YES
2023-12-01	202312	INHAMBANE	MAXIXE	CS Bembe	Med Volume	15-19	Male	10-19	Male 15-19	2	6	YES
2023-12-01	202312	INHAMBANE	MAXIXE	CS Manhala	Med Volume	20+	Female	20+	Female 20+	640	582	YES
2023-12-01	202312	INHAMBANE	MAXIXE	CS Manhala	Med Volume	20+	Male	20+	Male 20+	189	136	YES
2023-12-01	202312	INHAMBANE	MAXIXE	CS Mabil	Med Volume	20+	Female	20+	Female 20+	715	640	YES
2023-12-01	202312	INHAMBANE	MAXIXE	CS Mabil	Med Volume	20+	Male	20+	Male 20+	132	134	YES
2023-12-01	202312	INHAMBANE	MAXIXE	CS Maxixe	High Volume	20+	Female	20+	Female 20+	3280	3156	YES
2023-12-01	202312	INHAMBANE	MAXIXE	CS Maxixe	High Volume	20+	Male	20+	Male 20+	1006	984	YES
2023-12-01	202312	INHAMBANE	MAXIXE	HR Chicuque	High Volume	20+	Female	20+	Female 20+	2397	2426	YES
2023-12-01	202312	INHAMBANE	MAXIXE	HR Chicuque	High Volume	20+	Male	20+	Male 20+	944	946	YES
2023-12-01	202312	INHAMBANE	MAXIXE	CS Bembe	Med Volume	20+	Female	20+	Female 20+	577	507	YES
2023-12-01	202312	INHAMBANE	MAXIXE	CS Bembe	Med Volume	20+	Male	20+	Male 20+	204	148	YES
2023-12-01	202312	INHAMBANE	MORRUMBENE	CS Mahangue	Med Volume	00-04	Unknown	<10	00-04	22	7	YES
2023-12-01	202312	INHAMBANE	MORRUMBENE	CS Mocodoene	Low Volume	00-04	Unknown	<10	00-04	16	10	YES
2023-12-01	202312	INHAMBANE	MORRUMBENE	CS Sitila	Med Volume	00-04	Unknown	<10	00-04	17	13	YES
2023-12-01	202312	INHAMBANE	MORRUMBENE	CS Cambine	Low Volume	00-04	Unknown	<10	00-04	7	8	YES
2023-12-01	202312	INHAMBANE	MORRUMBENE	CS Morrumbene	High Volume	00-04	Unknown	<10	00-04	89	58	YES
2023-12-01	202312	INHAMBANE	MORRUMBENE	CS Mahangue	Med Volume	05-09	Unknown	<10	05-09	13	11	YES
2023-12-01	202312	INHAMBANE	MORRUMBENE	CS Morrumbene	High Volume	05-09	Unknown	<10	05-09	99	80	YES
2023-12-01	202312	INHAMBANE	MORRUMBENE	CS Mocodoene	Low Volume	05-09	Unknown	<10	05-09	15	9	YES
2023-12-01	202312	INHAMBANE	MORRUMBENE	CS Sitila	Med Volume	05-09	Unknown	<10	05-09	24	18	YES
2023-12-01	202312	INHAMBANE	MORRUMBENE	CS Cambine	Low Volume	05-09	Unknown	<10	05-09	12	7	YES
2023-12-01	202312	INHAMBANE	MORRUMBENE	CS Mahangue	Med Volume	10-14	Female	10-19	Female 10-14	7	12	YES
2023-12-01	202312	INHAMBANE	MORRUMBENE	CS Mahangue	Med Volume	10-14	Male	10-19	Male 10-14	3	3	YES
2023-12-01	202312	INHAMBANE	MORRUMBENE	CS Morrumbene	High Volume	10-14	Female	10-19	Female 10-14	45	44	YES
2023-12-01	202312	INHAMBANE	MORRUMBENE	CS Morrumbene	High Volume	10-14	Male	10-19	Male 10-14	35	39	YES
2023-12-01	202312	INHAMBANE	MORRUMBENE	CS Mocodoene	Low Volume	10-14	Female	10-19	Female 10-14	6	8	YES
2023-12-01	202312	INHAMBANE	MORRUMBENE	CS Mocodoene	Low Volume	10-14	Male	10-19	Male 10-14	4	8	YES
2023-12-01	202312	INHAMBANE	MORRUMBENE	CS Sitila	Med Volume	10-14	Female	10-19	Female 10-14	7	12	YES
2023-12-01	202312	INHAMBANE	MORRUMBENE	CS Sitila	Med Volume	10-14	Male	10-19	Male 10-14	7	12	YES
2023-12-01	202312	INHAMBANE	MORRUMBENE	CS Cambine	Low Volume	10-14	Female	10-19	Female 10-14	10	13	YES
2023-12-01	202312	INHAMBANE	MORRUMBENE	CS Cambine	Low Volume	10-14	Male	10-19	Male 10-14	9	7	YES
2023-12-01	202312	INHAMBANE	MORRUMBENE	CS Mahangue	Med Volume	15-19	Female	10-19	Female 15-19	11	12	YES
2023-12-01	202312	INHAMBANE	MORRUMBENE	CS Mahangue	Med Volume	15-19	Male	10-19	Male 15-19	0	4	YES
2023-12-01	202312	INHAMBANE	MORRUMBENE	CS Morrumbene	High Volume	15-19	Female	10-19	Female 15-19	86	61	YES
2023-12-01	202312	INHAMBANE	MORRUMBENE	CS Morrumbene	High Volume	15-19	Male	10-19	Male 15-19	14	26	YES
2023-12-01	202312	INHAMBANE	MORRUMBENE	CS Mocodoene	Low Volume	15-19	Female	10-19	Female 15-19	7	7	YES
2023-12-01	202312	INHAMBANE	MORRUMBENE	CS Mocodoene	Low Volume	15-19	Male	10-19	Male 15-19	1	NA	YES
2023-12-01	202312	INHAMBANE	MORRUMBENE	CS Sitila	Med Volume	15-19	Female	10-19	Female 15-19	7	12	YES
2023-12-01	202312	INHAMBANE	MORRUMBENE	CS Sitila	Med Volume	15-19	Male	10-19	Male 15-19	3	4	YES
2023-12-01	202312	INHAMBANE	MORRUMBENE	CS Cambine	Low Volume	15-19	Female	10-19	Female 15-19	2	10	YES
2023-12-01	202312	INHAMBANE	MORRUMBENE	CS Cambine	Low Volume	15-19	Male	10-19	Male 15-19	0	4	YES
2023-12-01	202312	INHAMBANE	MORRUMBENE	CS Mahangue	Med Volume	20+	Female	20+	Female 20+	452	388	YES
2023-12-01	202312	INHAMBANE	MORRUMBENE	CS Mahangue	Med Volume	20+	Male	20+	Male 20+	103	97	YES
2023-12-01	202312	INHAMBANE	MORRUMBENE	CS Morrumbene	High Volume	20+	Female	20+	Female 20+	3267	3041	YES
2023-12-01	202312	INHAMBANE	MORRUMBENE	CS Morrumbene	High Volume	20+	Male	20+	Male 20+	799	857	YES
2023-12-01	202312	INHAMBANE	MORRUMBENE	CS Mocodoene	Low Volume	20+	Female	20+	Female 20+	360	340	YES
2023-12-01	202312	INHAMBANE	MORRUMBENE	CS Mocodoene	Low Volume	20+	Male	20+	Male 20+	80	79	YES
2023-12-01	202312	INHAMBANE	MORRUMBENE	CS Sitila	Med Volume	20+	Female	20+	Female 20+	479	454	YES
2023-12-01	202312	INHAMBANE	MORRUMBENE	CS Sitila	Med Volume	20+	Male	20+	Male 20+	98	117	YES
2023-12-01	202312	INHAMBANE	MORRUMBENE	CS Cambine	Low Volume	20+	Female	20+	Female 20+	380	383	YES
2023-12-01	202312	INHAMBANE	MORRUMBENE	CS Cambine	Low Volume	20+	Male	20+	Male 20+	78	82	YES
2023-12-01	202312	INHAMBANE	PANDA	CS Inhassune	Med Volume	00-04	Unknown	<10	00-04	14	6	YES
2023-12-01	202312	INHAMBANE	PANDA	CS Panda	High Volume	00-04	Unknown	<10	00-04	36	18	YES
2023-12-01	202312	INHAMBANE	PANDA	CS Inhassune	Med Volume	05-09	Unknown	<10	05-09	24	16	YES
2023-12-01	202312	INHAMBANE	PANDA	CS Panda	High Volume	05-09	Unknown	<10	05-09	40	35	YES
2023-12-01	202312	INHAMBANE	PANDA	CS Inhassune	Med Volume	10-14	Female	10-19	Female 10-14	4	7	YES
2023-12-01	202312	INHAMBANE	PANDA	CS Inhassune	Med Volume	10-14	Male	10-19	Male 10-14	4	11	YES
2023-12-01	202312	INHAMBANE	PANDA	CS Panda	High Volume	10-14	Female	10-19	Female 10-14	9	14	YES
2023-12-01	202312	INHAMBANE	PANDA	CS Panda	High Volume	10-14	Male	10-19	Male 10-14	11	15	YES
2023-12-01	202312	INHAMBANE	PANDA	CS Inhassune	Med Volume	15-19	Female	10-19	Female 15-19	2	6	YES
2023-12-01	202312	INHAMBANE	PANDA	CS Inhassune	Med Volume	15-19	Male	10-19	Male 15-19	2	2	YES
2023-12-01	202312	INHAMBANE	PANDA	CS Panda	High Volume	15-19	Female	10-19	Female 15-19	48	27	YES
2023-12-01	202312	INHAMBANE	PANDA	CS Panda	High Volume	15-19	Male	10-19	Male 15-19	6	11	YES
2023-12-01	202312	INHAMBANE	PANDA	CS Inhassune	Med Volume	20+	Female	20+	Female 20+	447	430	YES
2023-12-01	202312	INHAMBANE	PANDA	CS Inhassune	Med Volume	20+	Male	20+	Male 20+	146	130	YES
2023-12-01	202312	INHAMBANE	PANDA	CS Panda	High Volume	20+	Female	20+	Female 20+	1024	904	YES
2023-12-01	202312	INHAMBANE	PANDA	CS Panda	High Volume	20+	Male	20+	Male 20+	285	241	YES
2023-12-01	202312	INHAMBANE	VILANKULOS	CS Chibuene	Med Volume	00-04	Unknown	<10	00-04	23	7	YES
2023-12-01	202312	INHAMBANE	VILANKULOS	CS Belane	Med Volume	00-04	Unknown	<10	00-04	17	7	YES
2023-12-01	202312	INHAMBANE	VILANKULOS	CS Pambara	High Volume	00-04	Unknown	<10	00-04	24	7	YES
2023-12-01	202312	INHAMBANE	VILANKULOS	CS Mapinhane	High Volume	00-04	Unknown	<10	00-04	37	13	YES
2023-12-01	202312	INHAMBANE	VILANKULOS	HR Vilanculos	High Volume	00-04	Unknown	<10	00-04	131	37	YES
2023-12-01	202312	INHAMBANE	VILANKULOS	CS Pambara	High Volume	05-09	Unknown	<10	05-09	18	22	YES
2023-12-01	202312	INHAMBANE	VILANKULOS	CS Mapinhane	High Volume	05-09	Unknown	<10	05-09	57	34	YES
2023-12-01	202312	INHAMBANE	VILANKULOS	HR Vilanculos	High Volume	05-09	Unknown	<10	05-09	117	91	YES
2023-12-01	202312	INHAMBANE	VILANKULOS	CS Chibuene	Med Volume	05-09	Unknown	<10	05-09	12	14	YES
2023-12-01	202312	INHAMBANE	VILANKULOS	CS Belane	Med Volume	05-09	Unknown	<10	05-09	17	19	YES
2023-12-01	202312	INHAMBANE	VILANKULOS	CS Pambara	High Volume	10-14	Female	10-19	Female 10-14	7	9	YES
2023-12-01	202312	INHAMBANE	VILANKULOS	CS Pambara	High Volume	10-14	Male	10-19	Male 10-14	10	13	YES
2023-12-01	202312	INHAMBANE	VILANKULOS	CS Mapinhane	High Volume	10-14	Female	10-19	Female 10-14	18	27	YES
2023-12-01	202312	INHAMBANE	VILANKULOS	CS Mapinhane	High Volume	10-14	Male	10-19	Male 10-14	16	19	YES
2023-12-01	202312	INHAMBANE	VILANKULOS	HR Vilanculos	High Volume	10-14	Female	10-19	Female 10-14	79	69	YES
2023-12-01	202312	INHAMBANE	VILANKULOS	HR Vilanculos	High Volume	10-14	Male	10-19	Male 10-14	135	67	YES
2023-12-01	202312	INHAMBANE	VILANKULOS	CS Chibuene	Med Volume	10-14	Female	10-19	Female 10-14	4	5	YES
2023-12-01	202312	INHAMBANE	VILANKULOS	CS Chibuene	Med Volume	10-14	Male	10-19	Male 10-14	9	12	YES
2023-12-01	202312	INHAMBANE	VILANKULOS	CS Belane	Med Volume	10-14	Female	10-19	Female 10-14	5	8	YES
2023-12-01	202312	INHAMBANE	VILANKULOS	CS Belane	Med Volume	10-14	Male	10-19	Male 10-14	1	10	YES
2023-12-01	202312	INHAMBANE	VILANKULOS	CS Pambara	High Volume	15-19	Female	10-19	Female 15-19	20	20	YES
2023-12-01	202312	INHAMBANE	VILANKULOS	CS Pambara	High Volume	15-19	Male	10-19	Male 15-19	5	9	YES
2023-12-01	202312	INHAMBANE	VILANKULOS	CS Mapinhane	High Volume	15-19	Female	10-19	Female 15-19	83	43	YES
2023-12-01	202312	INHAMBANE	VILANKULOS	CS Mapinhane	High Volume	15-19	Male	10-19	Male 15-19	5	7	YES
2023-12-01	202312	INHAMBANE	VILANKULOS	HR Vilanculos	High Volume	15-19	Female	10-19	Female 15-19	161	130	YES
2023-12-01	202312	INHAMBANE	VILANKULOS	HR Vilanculos	High Volume	15-19	Male	10-19	Male 15-19	40	68	YES
2023-12-01	202312	INHAMBANE	VILANKULOS	CS Chibuene	Med Volume	15-19	Female	10-19	Female 15-19	19	12	YES
2023-12-01	202312	INHAMBANE	VILANKULOS	CS Chibuene	Med Volume	15-19	Male	10-19	Male 15-19	2	8	YES
2023-12-01	202312	INHAMBANE	VILANKULOS	CS Belane	Med Volume	15-19	Female	10-19	Female 15-19	12	12	YES
2023-12-01	202312	INHAMBANE	VILANKULOS	CS Belane	Med Volume	15-19	Male	10-19	Male 15-19	2	4	YES
2023-12-01	202312	INHAMBANE	VILANKULOS	CS Pambara	High Volume	20+	Female	20+	Female 20+	908	957	YES
2023-12-01	202312	INHAMBANE	VILANKULOS	CS Pambara	High Volume	20+	Male	20+	Male 20+	339	342	YES
2023-12-01	202312	INHAMBANE	VILANKULOS	CS Mapinhane	High Volume	20+	Female	20+	Female 20+	1592	1511	YES
2023-12-01	202312	INHAMBANE	VILANKULOS	CS Mapinhane	High Volume	20+	Male	20+	Male 20+	388	551	YES
2023-12-01	202312	INHAMBANE	VILANKULOS	HR Vilanculos	High Volume	20+	Female	20+	Female 20+	4264	4920	YES
2023-12-01	202312	INHAMBANE	VILANKULOS	HR Vilanculos	High Volume	20+	Male	20+	Male 20+	2352	1892	YES
2023-12-01	202312	INHAMBANE	VILANKULOS	CS Chibuene	Med Volume	20+	Female	20+	Female 20+	337	407	YES
2023-12-01	202312	INHAMBANE	VILANKULOS	CS Chibuene	Med Volume	20+	Male	20+	Male 20+	130	154	YES
2023-12-01	202312	INHAMBANE	VILANKULOS	CS Belane	Med Volume	20+	Female	20+	Female 20+	427	474	YES
2023-12-01	202312	INHAMBANE	VILANKULOS	CS Belane	Med Volume	20+	Male	20+	Male 20+	111	122	YES
2023-12-01	202312	INHAMBANE	ZAVALA	CS Mavila	Med Volume	00-04	Unknown	<10	00-04	24	11	YES
2023-12-01	202312	INHAMBANE	ZAVALA	CS Chitondo	Low Volume	00-04	Unknown	<10	00-04	15	5	YES
2023-12-01	202312	INHAMBANE	ZAVALA	CS Muane	Low Volume	00-04	Unknown	<10	00-04	10	9	YES
2023-12-01	202312	INHAMBANE	ZAVALA	CS Cala	Low Volume	00-04	Unknown	<10	00-04	17	3	YES
2023-12-01	202312	INHAMBANE	ZAVALA	CS Zandamela	Med Volume	00-04	Unknown	<10	00-04	19	8	YES
2023-12-01	202312	INHAMBANE	ZAVALA	CS Canda	Med Volume	00-04	Unknown	<10	00-04	16	9	YES
2023-12-01	202312	INHAMBANE	ZAVALA	CS Maundene	Med Volume	00-04	Unknown	<10	00-04	22	8	YES
2023-12-01	202312	INHAMBANE	ZAVALA	HD Quissico	High Volume	00-04	Unknown	<10	00-04	73	29	YES
2023-12-01	202312	INHAMBANE	ZAVALA	CS Mavila	Med Volume	05-09	Unknown	<10	05-09	10	23	YES
2023-12-01	202312	INHAMBANE	ZAVALA	CS Chitondo	Low Volume	05-09	Unknown	<10	05-09	13	18	YES
2023-12-01	202312	INHAMBANE	ZAVALA	HD Quissico	High Volume	05-09	Unknown	<10	05-09	87	75	YES
2023-12-01	202312	INHAMBANE	ZAVALA	CS Muane	Low Volume	05-09	Unknown	<10	05-09	6	7	YES
[truncated: 8,796 more rows]
